# Supplementary material for: A Systems Biology Study in Tomato Fruit Reveals Correlations between the Ascorbate Pool and Genes Involved in Ribosome Biogenesis, Translation, and the Heat-Shock Response
Source: Front Plant Sci. 2018 Feb 14;9:137. doi: 10.3389/fpls.2018.00137 (PMC5817626; doi:10.3389/fpls.2018.00137)
Supplement: Supplementary Table S2 — Fruit metabolite data (orange fruit pericarp). Quantitative data for the following metabolites: galactose, mannose, glutamate, glutamine, alanine, aspartate, tyrosine, fructose, glucose, sucrose, ascorbate, dehydroascorbate, GABA, citramalate, citrate, malate, chlorogenic acid, caffeic acid glucoside, cis-chlorogenic acid, quercetin derivative, and rutin as measured by specific methods (1H-NMR for polar compounds, HPLC-DAD for the major polyphenols, spectrophotometrically for ascorbate and dehydroascorbate) for each of the three pools for the wild type, AO, GLD and MDHAR RNAi lines. [file Table2.CSV]

blast_best_hit	WT.orange.1	WT.orange.2	WT.orange.3	AO.orange.1	AO.orange.2	AO.orange.3	MDHAR.orange.1	MDHAR.orange.2	MDHAR.orange.3	GalLDH.orange.1	GalLDH.orange.2	GalLDH.orange.3
Galactose	640.32	589.49	519.75	757.25	775.61	517.59	777.43	638.89	536.77	572.03	499.76	518.04
Mannose	305.55	354.68	301.21	244	289.42	247.14	340.72	419.97	277.1	338.32	345.37	253.18
Glutamate	5036.16	5138.11	5029.76	5051.83	5690.96	3764.01	8560.04	6614.72	7907.19	5227.14	4591.86	5344.41
Glutamine	1026.64	1195.02	1287.26	1496.68	1604.25	903.65	1959.89	2009.23	2226.78	1803.4	1463.02	1123.65
Alanine	280.51	279.78	273.17	172.13	70.7	221.18	348.67	311.09	328.64	172.95	246.73	261.45
Aspartate	126.96	120.6	105.11	84.16	116.5	93.63	255.8	373.96	279.71	166.52	265.66	66.07
Tyrosine	90.97	139.17	136	80.46	77.13	94.6	148.91	169	165.34	111.62	128.52	67.42
Fructose	172285.34	167049.8	167173.51	203543.46	193682.42	146377.82	171520.99	149671.2	150012.11	168284.1	144791.38	149069.37
Glucose	144339.69	139211.27	138402.65	174170.39	163936.67	121822.11	134953.07	120067.46	118568.69	141145.28	119294.19	120889.89
Sucrose	11856.1	12273.55	12417.5	2834.18	13697.47	11531.42	9772.49	13321.74	13588.58	11646.41	11365.19	11037.1
Ascorbate	18.8263	19.5499	16.1144	26.5185	22.7422	21.8947	21.4893	20.2048	20.111	20.0174	21.7284	24.289
Dehydroascorbate	4.791	2.1381	1.1933	4.6911	6.7095	2.7825	0.1	0.1	0.1	1.8093	2.3794	4.2869
GABA	3216.96	3205.33	3292.39	4268.99	3887.08	3410.73	3492.92	3145.79	3443.68	4426.41	3952.45	3554.37
Citramalate	174.38	165.71	201.64	149.09	176.24	157.28	196.86	294.48	225.18	142.48	176.54	191.4
Citrate	69407.19	65629.94	65498.24	79491.37	78308.4	61497.58	69456.2	64426.9	68474.74	75576.32	68272.83	67348.36
Malate	9788.82	8947.36	8967.66	11420.59	10645.7	9638.04	9340.54	9422.29	10216.55	10839.16	9620.8	9032.56
Chlorogenic acid	3276.4	3214		2415.2	2611.4	2585.9	3452	3600.5	3610.7	2581.2	3240.6	3265.1
Caffeic acid glucoside	3.41	3.49		2.68	2.93	3.34	3.44	3.71	3.89	2.34	3.88	3.24
Cis-chlorogenic acid	1.27	1.32		1.11	0.81	0.97	1.59	1.36	1.47	1.02	1.23	1.16
Quercetin derivative	0.403	0.403		0.391	0.38	0.346	0.342	0.367	0.339	0.373	0.396	0.366
Rutin	432.5	438.4		387.1	409.3	394.9	414.8	466.9	458.5	375	438.2	404.9
