# Supplementary material for: A Systems Biology Study in Tomato Fruit Reveals Correlations between the Ascorbate Pool and Genes Involved in Ribosome Biogenesis, Translation, and the Heat-Shock Response
Source: Front Plant Sci. 2018 Feb 14;9:137. doi: 10.3389/fpls.2018.00137 (PMC5817626; doi:10.3389/fpls.2018.00137)
Supplement: Supplementary Table S3 — Proteins. Raw data for quantifiable proteins (see Materials and methods) from orange pericarp with spot identifier code for each of the three pools for the wild type, AO, GLD, and MDHAR RNAi lines. [file Table3.CSV]

blast_best_hit	WT.orange.1	WT.orange.2	WT.orange.3	AO.orange.1	AO.orange.2	AO.orange.3	MDHAR.orange.1	MDHAR.orange.2	MDHAR.orange.3	GalLDH.orange.1	GalLDH.orange.2	GalLDH.orange.3
SGN-U312518 (MP23)	2237.04	2660.58	2017.36	2433.53	2760.17	2616.54	1570.77	1705.34	1341.23	3064.36	2402.94	2934.81
SGN-U312544 (MP28)	1000.4	998.714	1090.82	869.409	894.748	863.316	1059.45	1000.17	1202.74	1043.54	808.437	745.252
SGN-U319841 (MP31)	4985.11	4324.68	4328.79	3644.08	4000.14	4211.82	3105.97	3895.15	4122.78	4937.97	5259.81	6400.88
SGN-U313302 (MB16)	4441.29	4190.61	4502.05	4408.02	3868.79	4207.71	3303	3459.32	3466.77	3670.96	3938.97	4290.66
SGN-U313459 (MP22)	2181.7	1859.83	1968.07	1493.58	2190.42	2119.03	2757.73	1675.9	1794.19	2223.4	1527.6	2232.4
SGN-U313459 (JC79)	4268.1	4716.18	4979.14	3973.58	4476.64	4128.34	4750.67	3699.08	4992.91	4410.04	3974.47	3994.88
SGN-U315784 (MP41)	2225.95	1886.62	2228.71	2108.66	2110.76	2166.38	2279.44	2289.28	1973.37	2024.03	2605.22	2416.22
SGN-U314933 (MP17)	3836.3	2689.91	3210.5	3665.17	3641.23	4686.54	2274.18	2323.55	1578.97	3699.59	3953.79	4161.98
SGN-U314558 (CM148)	4140.62	4579.16	4635.81	4379.77	4900.45	4188.3	2407.49	2381.86	2701.53	4496.81	4104.9	3973.83
SGN-U312641 (CM94)	2280.98	2623.03	2474.32	2124.04	2220.68	2221.79	2089.73	1878.87	1672.33	2139.2	2123.4	2186.52
SGN-U317417 (MP14)	1814.4	1745.38	1645.31	1432.53	1554.72	1845.86	2478.31	2722	2362.54	1689.02	1429.06	1628.96
SGN-U313975 (MP25)	1803.74	1386.04	1765.3	1827.83	2161.23	1708.53	1204.26	1063.17	1031.06	1488.65	1654.64	1607.72
SGN-U312586 (JC26)	3026.94	3188.92	3415.03	3147.07	3180.92	2942.16	2648.02	2469.03	2255.04	2936.13	3298.16	2964.77
SGN-U312832 (MP13)	1510.41	1347.92	1448.5	1740.75	1467.01	1080.91	573.479	670.375	613.03	1759.22	1609.3	1464.71
SGN-U312832 (MP33)	1639.11	1584.54	1465.43	1609.15	1590.28	1398.85	1146.25	1311.85	1247.74	1406.66	1783.56	1475.26
SGN-U317893 (MP15)	2592.68	2422.5	1623.22	2037.39	2433.11	2986.87	1407.95	1173.9	1186.99	2347.82	2623.59	2471.1
SGN-U312675 (MP20)	2464.96	2297.58	2047.77	1744.44	1720.08	2116.52	2870.99	2909.97	3066.31	2433.19	1885.59	2017.97
SGN-U312581 (TP55)	3425.97	3508.64	3282.4	3759.04	3555.1	3881.38	4210.12	4335.47	4113.67	3877.22	3465.87	3423.27
SGN-U315044 (MP36)	1579.06	1610.06	1615.42	1604.21	1600.22	1447.15	1438.78	1245.24	1276.15	1390.72	1669.83	1514.22
SGN-U313674 (JC65 = TP57)	1368.54	1199.75	1326.7	1555.04	1600	1617.19	1735.84	2237	1835.62	1260.77	1773.58	1707.2
SGN-U312563 (MP11)	686.718	335.627	339.799	909.119	1053.69	2191	2235.97	2210.77	1763.19	939.084	854.107	1927.97
SGN-U316872 (MP12)	852.295	1097	574.652	568.267	576.827	694.015	1888.9	2392.7	2178.52	782.585	633.33	814.43
SGN-U316872 (MP16)	1511.44	1292.31	966.852	991.888	1189.49	1458.86	655.065	536.006	558.556	1018.21	1103.01	1404.85
SGN-U316872 (MP32)	3879.21	3360.09	3157.08	3077.52	2849.7	3866.71	2753.19	2156.35	2230.81	3334.02	3507.92	3499.33
SGN-U313944 (MP18)	1580.56	1167.82	1219.1	1312.89	1354.36	1229.18	1313.87	1875.81	2126.53	1436.4	999.048	1440.08
SGN-U319065 (MP26)	1154.63	1107.72	1102.71	1037.45	1221.69	906.766	1386.82	1368.39	1545.76	1272.56	802.041	1171.46
SGN-U318118 (MP34)	1007.3	1073.29	1052.89	902.307	1078.92	1092.01	939.596	997.242	771.993	1060.83	993.225	1115.16
SGN-U318212 (MP35)	1428.48	1373.77	1404.93	1288.34	1277.69	1246.33	1181.37	1294.63	1706.46	1312.11	1157.99	1281.37
SGN-U318578 (MP37)	2196.1	2154.01	2264.65	1878.35	2151.64	1964.39	1875.26	1859.52	1752.03	2143.15	2023.15	2231.43
SGN-U317725 (MP42)	1904.62	2006.57	2264.1	1956.31	2198.5	1700.53	1808.92	1584.74	1821.41	1836.05	1942.77	1858.15
SGN-U316290 (MP21)	623.622	496.195	498.724	565.085	599.595	771.278	398.126	375.716	246.166	534.496	582.461	766.679
SGN-U319404 (MP19)	2721.29	2471.98	2517.07	2733.47	2779.97	3983.15	2209.56	2082.4	1749.67	4306.56	4684.57	2631.3
SGN-U316074 (MP27)	2037.83	1845.66	2005.84	1630.63	1341.5	1480.96	1488.69	1868.15	1915.55	1399.68	1509.99	1520.29
SGN-U318536 (MP30)	2806.89	3086.35	2770.45	3902.13	4416.98	4682.13	3744.58	3859.06	3523.01	3661.29	3794.01	4152.09
SGN-U312467 (MP24)	1700.93	2262.35	1877.62	1665.1	1946.57	1640.38	2590.48	1994.46	2398.73	2231.12	1662.6	1598.46
SGN-U312467 (MP29)	1916.33	1866.36	1468.76	1706.46	1365.07	1858.56	946.383	1406.68	1031.42	1562.14	1478.67	1684.1
SGN-U314358 (JC60)	2169.55	2596.97	1801.18	1702.22	2005.67	1442.21	3907.32	3638.6	3479.86	2777.03	1156.37	1624.01
SGN-U321641 (MP38)	1654.16	1664.78	1904.65	1740.9	1641.53	1413.56	1755.36	1691.44	1704.33	1887.56	1515.57	1507.16
SGN-U314358 (TP17)	3064.14	3298.05	3077.56	2813.14	2869.5	3036.34	4234.03	4068.23	4412.4	3517.58	2972.89	2751.67
SGN-U313592 (CM57)	2569.8	2510.88	2287.09	1995.71	2068.48	1852.07	3297.06	3704.31	4443.71	2099.85	1901.95	2037.07
