# Supplementary material for: A Systems Biology Study in Tomato Fruit Reveals Correlations between the Ascorbate Pool and Genes Involved in Ribosome Biogenesis, Translation, and the Heat-Shock Response
Source: Front Plant Sci. 2018 Feb 14;9:137. doi: 10.3389/fpls.2018.00137 (PMC5817626; doi:10.3389/fpls.2018.00137)
Supplement: Supplementary Table S4 — WGCNA. Solyc identifier, gene function, GO terms, module color, module membership (MM or eigengene-based connectivity) and associated p-value for the 38 modules and 7633 genes as generated by the WGCNA R package. [file Table4.XLSX]

## Sheet: geneInfo_withGLD
	Polypeptide.ID	geneID	GOTerms	moduleColor	GS.dehydroascorbate	p.GS.dehydroascorbate	MM.red	p.MM.red	MM.lightcyan	p.MM.lightcyan	MM.darkgrey	p.MM.darkgrey	MM.cyan	p.MM.cyan	MM.grey	p.MM.grey	MM.yellow	p.MM.yellow	MM.darkred	p.MM.darkred	MM.brown	p.MM.brown	MM.greenyellow	p.MM.greenyellow	MM.blue	p.MM.blue	MM.royalblue	p.MM.royalblue	MM.darkgreen	p.MM.darkgreen	MM.skyblue3	p.MM.skyblue3	MM.darkmagenta	p.MM.darkmagenta	MM.lightyellow	p.MM.lightyellow	MM.saddlebrown	p.MM.saddlebrown	MM.magenta	p.MM.magenta	MM.grey60	p.MM.grey60	MM.orange	p.MM.orange	MM.steelblue	p.MM.steelblue	MM.purple	p.MM.purple	MM.midnightblue
Solyc09g005930.2.1	Solyc09g005930.2.1	Unknown Protein (AHRD V1)		black	0.488223	0.182387	0.70646	0.0333791	0.413262	0.268911	0.129065	0.740693	0.18921	0.625859	0.374042	0.32135	-0.0802159	0.837459	0.191112	0.622326	0.426035	0.252879	0.0886353	0.820612	-0.422749	0.256952	0.0592499	0.87965	-0.140951	0.717569	-0.424639	0.254605	-0.0322296	0.934399	0.16735	0.666933	-0.476546	0.194656	0.554542	0.121251	0.197269	0.610932	0.478373	0.192706	0.231109	0.549643	-0.71946	0.0288887	0.314956
Solyc04g082160.2.1	Solyc04g082160.2.1	HLA-B associated transcript 3 (Fragment) (AHRD V1 *--- Q5STC0_HUMAN)";" contains Interpro domain(s) IPR019956 Ubiquitin subgroup	GO:0043008	black	-0.47105	0.200586	-0.0182871	0.962756	-0.479466	0.191546	-0.736585	0.0236042	-0.708946	0.0324873	-0.215379	0.577843	0.381049	0.311632	0.969603	1.56503e-05	-0.447962	0.226582	0.705567	0.033703	0.496809	0.173654	-0.24577	0.523843	0.102047	0.793907	-0.186133	0.63159	-0.409055	0.274305	0.288525	0.451485	0.0214126	0.956395	0.129714	0.739427	-0.127121	0.744494	0.191005	0.622525	-0.0965166	0.804898	-0.00724783	0.985235	-0.237888
Solyc10g078720.1.1	Solyc10g078720.1.1	MYB-CC type transfactor (AHRD V1 *--- C0JA36_ORYPU)";" contains Interpro domain(s) IPR006447 Myb-like DNA-binding region SHAQKYF class	GO:0045449	black	0.444934	0.230119	0.0982364	0.801477	0.255757	0.506547	0.501087	0.169394	0.309508	0.417666	0.135567	0.72802	-0.566972	0.111397	-0.856866	0.00316664	0.610663	0.0806818	-0.461066	0.211612	-0.422232	0.257597	0.0120799	0.975394	-0.184799	0.63408	0.182172	0.638994	0.334555	0.378862	-0.0832706	0.83134	-0.163082	0.675048	0.301562	0.430335	0.241429	0.531432	-0.330097	0.385639	0.452627	0.221188	0.241218	0.531802	-0.325496
Solyc08g067880.2.1	Solyc08g067880.2.1	M355 (AHRD V1 *-*- Q7XA59_LILLO)		black	-0.438569	0.237655	-0.253398	0.510611	-0.286654	0.454556	-0.424671	0.254565	-0.839313	0.00466232	-0.139096	0.721166	0.239835	0.534229	0.610117	0.0810289	0.052505	0.893283	0.654112	0.0559744	0.240006	0.53393	-0.49636	0.174105	-0.10501	0.788032	0.414417	0.267439	-0.388367	0.301642	0.293318	0.443658	0.334579	0.378825	0.428592	0.249732	0.188649	0.626904	-0.116258	0.765813	0.274166	0.475286	0.0572596	0.88367	-0.623634
Solyc02g062700.2.1	Solyc02g062700.2.1	26S protease regulatory subunit 6A (AHRD V1 *--- PRS6A_YEAST)";" contains Interpro domain(s) IPR003959 ATPase AAA-type core	GO:0005515GO:0005524GO:0017111	black	0.434746	0.242244	0.701896	0.0350569	0.309844	0.417133	0.0479157	0.902573	0.0594673	0.879211	0.098546	0.800861	-0.663414	0.0514066	0.190826	0.622857	0.205193	0.596374	0.405081	0.279452	0.172712	0.656782	0.438601	0.237617	-0.504273	0.16626	-0.55821	0.118291	0.499099	0.171366	-0.093297	0.81131	-0.347387	0.359669	0.659131	0.0534792	-0.129105	0.740614	0.168316	0.665103	0.5843	0.0984911	-0.236869	0.53945	-0.131496
Solyc05g056260.2.1	Solyc05g056260.2.1	Phenylalanyl-tRNA synthetase alpha chain (AHRD V1 *-** Q5N0F1_SYNP6)";" contains Interpro domain(s) IPR004530 Phenylalanyl-tRNA synthetase class IIc mitochondrial	GO:0004826GO:0005737GO:0008033	black	0.416146	0.265245	-0.095966	0.805994	0.638121	0.0644127	0.854997	0.00330744	0.611433	0.0801944	0.22996	0.551685	-0.382898	0.309091	-0.699636	0.0359074	0.175407	0.651699	-0.52356	0.148007	-0.141345	0.716804	0.565464	0.112565	-0.49215	0.178363	0.244449	0.526149	0.558464	0.118088	-0.711444	0.0316073	0.447667	0.226925	-0.254971	0.507901	0.112696	0.772833	-0.078609	0.840681	-0.00192509	0.996078	0.0364662	0.925794	0.382022
Solyc03g097690.2.1	Solyc03g097690.2.1	Cell division protein kinase 12 (AHRD V1 *-** CDK12_MOUSE)";" contains Interpro domain(s) IPR002290 Serine/threonine protein kinase	GO:0004693GO:0006468	black	-0.405719	0.278623	0.0487623	0.900859	-0.696612	0.0370666	-0.648641	0.0587773	-0.650154	0.0579937	-0.0587106	0.880739	0.0399835	0.918655	0.701087	0.0353598	-0.492511	0.177995	0.674746	0.046172	0.619044	0.0754735	-0.0769974	0.843915	0.130795	0.737317	-0.437566	0.238855	-0.303731	0.426859	0.503339	0.167176	-0.15987	0.681173	0.170793	0.660411	-0.359559	0.341909	-0.0868132	0.824253	-0.0518577	0.894593	0.312171	0.413457	-0.302132
Solyc01g105360.2.1	Solyc01g105360.2.1	UDP-glucuronosyltransferase (AHRD V1 **** Q5UB81_ARATH)";" contains Interpro domain(s) IPR002213 UDP-glucuronosyl/UDP-glucosyltransferase	GO:0008152GO:0015020	black	-0.40124	0.284473	0.0742587	0.849415	-0.402324	0.283051	-0.765433	0.0162199	-0.678241	0.0446296	-0.294246	0.442149	0.266082	0.488913	0.897499	0.00102565	-0.260602	0.49824	0.737853	0.0232407	0.399828	0.286332	-0.319952	0.401273	0.1048	0.788447	-0.148192	0.703577	-0.306638	0.422221	0.33123	0.383912	-0.102611	0.792788	0.299678	0.433364	-0.107956	0.782198	0.149128	0.701773	0.129122	0.740582	-0.0838363	0.830207	-0.406686
Solyc10g047040.1.1	Solyc10g047040.1.1	Zinc finger protein zfs1 (AHRD V1 *-*- ZFS1_SCHPO)";" contains Interpro domain(s) IPR000571 Zinc finger CCCH-type	GO:0008270	black	0.398283	0.288371	-0.191623	0.621377	0.536341	0.136588	0.795356	0.0103828	0.51526	0.155712	0.294401	0.441897	-0.295507	0.440102	-0.609941	0.081141	0.0254462	0.948189	-0.504325	0.16621	-0.0258519	0.947364	0.563755	0.113899	-0.47816	0.192933	0.246615	0.522372	0.488659	0.181938	-0.754972	0.0186869	0.540237	0.133214	-0.360965	0.339884	0.1033	0.791422	-0.0920983	0.8137	-0.102334	0.793337	0.143303	0.713016	0.363875
Solyc03g116910.2.1	Solyc03g116910.2.1	Cinnamoyl-CoA reductase (AHRD V1 **** Q4U1I4_SOLLC)";" contains Interpro domain(s) IPR016040 NAD(P)-binding domain	GO:0008152GO:0016621GO:0044237	black	-0.394044	0.294008	0.24041	0.53322	-0.448154	0.226358	-0.732715	0.0247376	-0.543607	0.130336	-0.243607	0.52762	0.305478	0.424069	0.770237	0.0151636	-0.116382	0.765569	0.586303	0.097061	0.127726	0.743311	-0.413017	0.269222	0.302328	0.429106	-0.314119	0.410392	-0.472206	0.19933	0.622263	0.0735295	-0.413231	0.26895	0.366039	0.332631	-0.0835607	0.830759	0.227446	0.556164	0.0355923	0.927568	-0.209849	0.587878	-0.214815
Solyc05g055310.2.1	Solyc05g055310.2.1	Copper chaperone (AHRD V1 **** Q84KJ2_SOLLC)";" contains Interpro domain(s) IPR006121 Heavy metal transport/detoxification protein	GO:0016531GO:0030001GO:0032767	black	-0.392633	0.295895	0.0732983	0.851345	-0.454813	0.218686	-0.554243	0.121494	-0.829718	0.00565529	-0.131956	0.735051	0.0986941	0.800567	0.783231	0.0125393	-0.154178	0.692067	0.710932	0.0317864	0.393822	0.294304	-0.276443	0.471477	-0.125524	0.747619	-0.140238	0.71895	-0.396112	0.291251	0.382614	0.309481	8.24895e-05	0.999832	0.495515	0.174955	0.050286	0.897774	0.072104	0.853746	0.158171	0.684419	0.139467	0.720445	-0.462818
Solyc05g015930.2.1	Solyc05g015930.2.1	GYF domain-containing protein (AHRD V1 *-*- D7KBQ1_ARALY)";" contains Interpro domain(s) IPR003169 GYF		black	-0.386718	0.303878	-0.0240293	0.951071	-0.397889	0.288893	-0.36965	0.327517	-0.821389	0.00662664	-0.0655516	0.866937	0.016099	0.967211	0.737764	0.023266	-0.271421	0.479896	0.672318	0.0472634	0.542601	0.131191	-0.0680627	0.861878	-0.34138	0.368595	-0.105963	0.786144	-0.304276	0.425989	0.160955	0.679101	0.250364	0.515858	0.391958	0.296801	0.0574074	0.883371	0.0464656	0.905511	0.0719824	0.85399	0.290393	0.448428	-0.371408
Solyc03g117580.2.1	Solyc03g117580.2.1	Os08g0272000 protein (Fragment) (AHRD V1 ***- Q0J6S6_ORYSJ)		black	-0.385682	0.305289	-0.697769	0.0366202	-0.350623	0.354905	-0.139761	0.719875	0.0967915	0.804351	-0.140794	0.717873	0.583676	0.0989389	-0.231652	0.54868	-0.371669	0.324674	-0.388347	0.301669	-0.0218594	0.955486	-0.305499	0.424036	0.627954	0.070171	0.432927	0.244445	-0.300308	0.43235	0.0526646	0.89296	0.258168	0.502407	-0.838155	0.00477521	-0.137908	0.723471	-0.263531	0.493247	-0.5838	0.0988498	0.269453	0.483211	0.139406
Solyc12g042440.1.1	Solyc12g042440.1.1	FRIGIDA (AHRD V1 *-*- Q52S96_ARATH)";" contains Interpro domain(s) IPR012474 Frigida-like		black	-0.38329	0.308554	-0.781522	0.0128654	-0.18312	0.637218	0.0489125	0.900555	0.0704711	0.85703	-0.111902	0.774402	0.52955	0.142588	-0.304354	0.425863	-0.22867	0.553982	-0.375878	0.318789	-0.0636719	0.870726	-0.289434	0.449996	0.432228	0.245293	0.660545	0.052789	-0.243173	0.528379	-0.063301	0.871474	0.48947	0.181104	-0.751091	0.019662	-0.0152617	0.968915	-0.307668	0.420584	-0.482264	0.188592	0.238057	0.537356	0.104334
Solyc01g014840.2.1	Solyc01g014840.2.1	Tir-nbs-lrr resistance protein	GO:0000166GO:0005515GO:0006915GO:0006952GO:0030275GO:0031224	black	0.380174	0.312837	0.682405	0.0428357	-0.0646211	0.868812	-0.278916	0.467355	-0.151079	0.698019	0.26516	0.490477	-0.0304858	0.937943	0.310556	0.416007	0.308278	0.419614	0.142705	0.714172	-0.318905	0.402902	-0.230557	0.550624	0.0930485	0.811806	-0.570499	0.108692	-0.280429	0.464841	0.431774	0.245845	-0.746733	0.0207967	0.631571	0.068087	0.214053	0.580243	0.374182	0.321154	0.242967	0.528738	-0.34135	0.36864	-0.100495
Solyc07g020710.2.1	Solyc07g020710.2.1	Tesmin/TSO1-like CXC domain-containing protein (AHRD V1 *--- Q54TZ5_DICDI)";" contains Interpro domain(s) IPR005172 Tesmin/TSO1-like CXC	GO:0003700GO:0005515	black	-0.377655	0.316319	-0.140322	0.718787	-0.158037	0.684676	-0.225274	0.560043	-0.767179	0.0158304	-0.100863	0.796257	0.0951402	0.807638	0.573332	0.106548	0.0598113	0.878516	0.602477	0.0859786	0.259807	0.4996	-0.276819	0.47085	-0.344702	0.363645	0.298865	0.434673	-0.301199	0.430917	0.143362	0.712901	0.390743	0.298434	0.485725	0.184974	0.248024	0.51992	-0.00747093	0.984781	0.241334	0.5316	0.0732052	0.851532	-0.456105
Solyc02g093050.2.1	Solyc02g093050.2.1	WRKY transcription factor 26 (AHRD V1 ***- C9DI15_9ROSI)";" contains Interpro domain(s) IPR003657 DNA-binding WRKY	GO:0005516GO:0045449	black	-0.371651	0.324699	0.0530571	0.892166	-0.484018	0.186753	-0.818657	0.00696835	-0.55229	0.12309	-0.157236	0.686207	0.209766	0.58803	0.771143	0.0149698	-0.242363	0.529796	0.831033	0.00551138	0.405498	0.27891	-0.352292	0.352459	0.372613	0.323349	-0.166078	0.66935	-0.231459	0.549022	0.625787	0.0714386	-0.244032	0.526877	0.251269	0.514291	-0.415401	0.266189	-0.107083	0.783925	0.217265	0.574434	-0.173909	0.654523	-0.433014
Solyc03g020050.2.1	Solyc03g020050.2.1	Proteinase inhibitor II (AHRD V1 ***- B3F0C1_TOBAC)";" contains Interpro domain(s) IPR003465 Proteinase inhibitor I20 Pin2	GO:0004867	black	0.370053	0.326948	0.797376	0.0100497	0.231686	0.548619	0.120169	0.758121	0.113554	0.77114	0.149963	0.700166	-0.100244	0.797487	0.341865	0.367869	0.0188028	0.961707	-0.1369	0.725428	-0.184132	0.635326	0.362892	0.337121	-0.396018	0.291376	-0.837725	0.00481762	-0.117568	0.763233	-0.191579	0.621459	-0.475086	0.196221	0.361123	0.339657	0.347152	0.360017	0.825688	0.00611214	-0.19215	0.6204	-0.283306	0.460075	0.558828
Solyc07g006110.2.1	Solyc07g006110.2.1	Receptor like kinase RLK	GO:0001653GO:0004675GO:0005515GO:0006468	black	-0.367886	0.330011	-0.70062	0.0355355	-0.102616	0.792779	0.200422	0.605125	0.0123618	0.97482	-0.0453001	0.907873	0.53597	0.136912	-0.248742	0.518671	-0.183754	0.636034	-0.43124	0.246495	-0.124716	0.749202	-0.221042	0.567632	0.220779	0.568104	0.610652	0.0806888	-0.347549	0.35943	-0.151529	0.697154	0.566053	0.112108	-0.647027	0.059621	0.190521	0.623423	-0.127055	0.744623	-0.568997	0.109839	0.230712	0.550349	0.251247
Solyc08g068870.2.1	Solyc08g068870.2.1	Aspartic proteinase nepenthesin-1 (AHRD V1 **-- C0JAB4_ORYCO)";" contains Interpro domain(s) IPR001461 Peptidase A1	GO:0003677GO:0006508	black	-0.363198	0.336683	-0.631122	0.0683437	0.15622	0.688153	0.164722	0.671926	0.129409	0.740022	-0.408235	0.275362	-0.060705	0.876712	-0.298696	0.434946	-0.115237	0.767823	0.018411	0.962504	0.273998	0.475568	0.104608	0.788828	-0.0713272	0.855308	0.696829	0.0369826	0.421096	0.259016	-0.374296	0.320994	0.67007	0.0482884	-0.436134	0.240573	-0.246927	0.521829	-0.458269	0.21476	0.0725666	0.852816	0.197282	0.610908	-0.164004
Solyc03g123620.2.1	Solyc03g123620.2.1	Pectinesterase (AHRD V1 ***- B9GXZ7_POPTR)";" contains Interpro domain(s) IPR000070 Pectinesterase catalytic	GO:0005618GO:0030599	black	-0.361914	0.338521	0.183048	0.637353	-0.130421	0.738045	-0.551363	0.123852	-0.288836	0.450976	-0.31147	0.414563	0.343196	0.365886	0.869846	0.0023007	-0.382271	0.309951	0.55053	0.124539	0.330459	0.385086	-0.0122746	0.974998	0.0672715	0.863471	-0.306779	0.421998	-0.183558	0.6364	0.103089	0.791839	-0.079231	0.839434	0.0290588	0.940844	-0.186042	0.63176	0.422495	0.257269	-0.1565	0.687616	-0.361879	0.338572	0.169696
Solyc01g099790.2.1	Solyc01g099790.2.1	AT3G05545 protein (Fragment) (AHRD V1 ***- B9DHH4_ARATH)";" contains Interpro domain(s) IPR018957 Zinc finger C3HC4 RING-type	GO:0003677GO:0004842GO:0008270	black	0.36168	0.338859	0.657654	0.054206	0.471502	0.200094	0.072634	0.85268	0.0449387	0.908606	-0.161233	0.678571	-0.497278	0.173184	0.253619	0.51023	0.255676	0.506686	0.242515	0.529529	0.0422091	0.91414	0.366089	0.33256	-0.635385	0.0659317	-0.394646	0.293203	0.443576	0.231717	-0.394041	0.294012	-0.217192	0.574567	0.616319	0.0771434	0.176145	0.65031	0.425936	0.253	0.499039	0.171426	-0.284505	0.458095	-0.0842913
Solyc07g007870.2.1	Solyc07g007870.2.1	NADH flavin oxidoreductase/12-oxophytodienoate reductase (AHRD V1 **-* Q2U7C4_ASPOR)";" contains Interpro domain(s) IPR001155 NADH:flavin oxidoreductase/NADH oxidase N-terminal	GO:0008152GO:0016491GO:0016629	black	-0.342651	0.366697	0.124302	0.750011	-0.295148	0.440685	-0.684564	0.041924	-0.55069	0.124406	-0.178768	0.645376	0.577937	0.103119	0.783705	0.0124497	0.0267702	0.945497	0.472302	0.199226	-0.105276	0.787505	-0.625619	0.0715374	0.351399	0.353767	-0.0292813	0.940391	-0.623616	0.0727224	0.538675	0.134561	-0.275945	0.472309	0.323601	0.395616	0.159514	0.681852	0.330744	0.384653	-0.00385477	0.992147	-0.410838	0.272011	-0.185378
Solyc09g064910.1.1	Solyc09g064910.1.1	tRNA dimethylallyltransferase (AHRD V1 *-*- D7WPA4_9BACI)";" contains Interpro domain(s) IPR002627 tRNA isopentenyltransferase	GO:0008033GO:0016765	black	0.340015	0.370636	0.629385	0.0693418	0.0163922	0.966614	0.105658	0.786749	-0.147703	0.704518	0.0956628	0.806597	-0.406968	0.277001	0.234004	0.544512	-0.0729345	0.852076	-0.0585565	0.88105	0.132639	0.73372	0.429389	0.248755	-0.617372	0.0764951	-0.766617	0.0159551	0.0257051	0.947663	-0.315147	0.408777	-0.299009	0.434442	0.43834	0.237929	0.331587	0.383368	0.515951	0.155061	-0.00731686	0.985095	0.271857	0.479162	0.0983035
Solyc10g083600.1.1	Solyc10g083600.1.1	Ribosome production factor 2 homolog (AHRD V1 **-- RPF2_ORYSJ)";" contains Interpro domain(s) IPR007109 Brix domain	GO:0008097	black	-0.33093	0.384368	-0.0526419	0.893006	-0.218349	0.572479	-0.35439	0.349397	-0.812266	0.00781428	-0.0564773	0.885251	0.278681	0.467747	0.74802	0.0204573	-0.0229673	0.953232	0.561784	0.115449	0.210046	0.587519	-0.346895	0.360397	-0.257493	0.503564	0.155363	0.689795	-0.471724	0.199853	0.153354	0.693647	0.268929	0.484095	0.450785	0.223309	0.335458	0.377495	0.193109	0.618622	0.0993	0.799362	0.00290419	0.994084	-0.364122
Solyc05g012020.2.1	Solyc05g012020.2.1	MADS-box transcription factor MADS-MC (AHRD V1 *-** Q8S4L5_SOLLC)";" contains Interpro domain(s) IPR002487 Transcription factor K-box	GO:0003700GO:0005634GO:0046982	black	0.32689	0.39055	-0.144849	0.710026	0.00584431	0.988094	0.33038	0.385207	0.407741	0.276001	0.402234	0.28317	-0.476601	0.194597	-0.762331	0.0169271	0.179888	0.643274	-0.152468	0.695349	-0.021077	0.957078	0.157546	0.685615	0.207472	0.59221	0.117874	0.762632	0.430963	0.246832	0.217511	0.573991	-0.0695198	0.858945	-0.116424	0.765486	-0.448601	0.225838	-0.7169	0.0297397	0.295693	0.439802	0.19462	0.615825	-0.177726
Solyc03g110900.2.1	Solyc03g110900.2.1	Katanin p60 ATPase-containing subunit A-like 1 (AHRD V1 *--- KATL1_DANRE)";" contains Interpro domain(s) IPR003959 ATPase AAA-type core	GO:0005524GO:0017111	black	0.32433	0.394491	0.725988	0.0267914	0.0695011	0.858982	-0.269758	0.482697	0.0208846	0.95747	-0.0191825	0.960934	-0.449193	0.225151	0.293489	0.44338	0.13576	0.727645	0.392922	0.295509	0.0923863	0.813126	0.193047	0.618738	-0.129678	0.739496	-0.672906	0.0469976	0.291181	0.44714	0.179213	0.644541	-0.646106	0.0601058	0.583671	0.0989429	-0.200506	0.604971	0.206529	0.593933	0.478977	0.192064	-0.273621	0.4762	-0.171327
Solyc03g044900.2.1	Solyc03g044900.2.1	Calmodulin-like protein 41 (AHRD V1 ***- B6T5H7_MAIZE)";" contains Interpro domain(s) IPR011992 EF-Hand type	GO:0005509	black	-0.320434	0.400524	0.171409	0.659246	-0.474484	0.196869	-0.705491	0.0337308	-0.393702	0.294464	-0.0722396	0.853473	0.19748	0.610544	0.590971	0.093778	-0.109174	0.77979	0.6591	0.0534943	0.176593	0.649467	-0.375596	0.319181	0.487614	0.183016	-0.27675	0.470966	-0.31801	0.404298	0.807021	0.00855848	-0.450511	0.223625	0.283583	0.459619	-0.388659	0.301246	-0.0703948	0.857184	0.14336	0.712904	-0.254368	0.508939	-0.252006
Solyc01g095680.2.1	Solyc01g095680.2.1	Unknown Protein (AHRD V1)		black	0.319341	0.402223	-0.282595	0.461251	0.513645	0.157237	0.743763	0.0215941	0.492164	0.178349	0.301039	0.431174	-0.12387	0.750858	-0.707834	0.0328842	0.274051	0.47548	-0.525241	0.146475	-0.304029	0.426383	0.222122	0.56569	-0.22078	0.568101	0.494778	0.175698	0.302058	0.429539	-0.454741	0.218767	0.460869	0.211833	-0.283175	0.460293	0.174491	0.653426	-0.19651	0.612333	-0.0262695	0.946515	-0.0293269	0.940298	0.266297
Solyc07g008350.2.1	Solyc07g008350.2.1	Porin/voltage-dependent anion-selective channel protein (AHRD V1 **** B9IM03_POPTR)";" contains Interpro domain(s) IPR001925 Porin eukaryotic type	GO:0005741GO:0008308	black	0.318736	0.403167	0.669696	0.0484605	0.12833	0.742129	0.0222434	0.954705	-0.22493	0.560659	0.247106	0.521516	-0.0652596	0.867525	0.544032	0.129975	0.00144799	0.99705	0.107628	0.782847	-0.0217832	0.955641	0.242023	0.530392	-0.51203	0.158771	-0.675981	0.0456231	-0.218658	0.571923	-0.161749	0.677588	-0.265356	0.490145	0.507166	0.163444	0.418371	0.262435	0.720924	0.0284095	-0.0669216	0.864176	-0.177727	0.647334	0.277662
Solyc03g095690.2.1	Solyc03g095690.2.1	Chromodomain-helicase-DNA-binding protein 3 (AHRD V1 *--- CHD3_DROME)";" contains Interpro domain(s) IPR001650 DNA/RNA helicase C-terminal	GO:0005524	black	-0.318058	0.404223	-0.603103	0.0855663	-0.240597	0.532891	-0.05307	0.89214	0.0819205	0.834043	0.0636753	0.870719	0.299095	0.434303	-0.376304	0.318196	0.0515303	0.895255	-0.0417523	0.915066	-0.132104	0.734763	-0.422317	0.257491	0.651067	0.0575236	0.600889	0.0870308	-0.155959	0.688652	0.501732	0.168757	0.173706	0.654906	-0.394407	0.293522	-0.327247	0.390002	-0.622311	0.073501	-0.0738234	0.850289	-0.00105555	0.99785	-0.121233
Solyc11g008740.1.1	Solyc11g008740.1.1	Double-strand-break repair protein rad21 (AHRD V1 *-*- D0NDK6_PHYIN)";" contains Interpro domain(s) IPR006910 Rad21/Rec8 like protein N-terminal	GO:0000228	black	0.317098	0.405722	0.483	0.187819	0.41962	0.260865	0.23544	0.541972	-0.034094	0.930611	0.267006	0.487348	-0.519698	0.151564	0.245207	0.524826	0.236493	0.540114	0.509656	0.161043	0.181584	0.640095	0.420475	0.259793	-0.617723	0.0762797	-0.251541	0.513821	0.395979	0.291428	-0.0963943	0.805141	0.0412156	0.916155	0.627123	0.070655	-0.0713607	0.855241	0.106337	0.785402	0.518659	0.152529	-0.355892	0.347212	-0.00986384
Solyc03g118540.2.1	Solyc03g118540.2.1	Protein TIFY 6B (AHRD V1 **-- TIF6B_ARATH)";" contains Interpro domain(s) IPR010399 Tify	GO:0042802	black	-0.311371	0.41472	0.11398	0.770302	-0.263982	0.49248	-0.403096	0.282041	-0.698604	0.0363003	-0.125323	0.748012	-0.119766	0.758912	0.699567	0.0359336	-0.110298	0.777568	0.790517	0.0112107	0.483298	0.187506	-0.0660768	0.865878	-0.301356	0.430665	-0.117439	0.763488	-0.116213	0.765901	0.243253	0.528239	0.101575	0.794845	0.537588	0.135503	-0.0682223	0.861557	-0.00457775	0.990674	0.317669	0.40483	0.0756883	0.846543	-0.447642
Solyc01g091780.2.1	Solyc01g091780.2.1	Fructosamine kinase family protein (AHRD V1 ***- D7LS54_ARALY)";" contains Interpro domain(s) IPR016477 Fructosamine/Ketosamine-3-kinase		black	-0.311201	0.414988	0.0622248	0.873645	-0.236331	0.5404	-0.453397	0.220304	-0.435089	0.241831	-0.058431	0.881303	0.344097	0.364545	0.921154	0.000419274	-0.574197	0.105899	0.554875	0.12098	0.526403	0.145421	0.112815	0.772598	-0.0849585	0.827962	-0.330289	0.385347	-0.257141	0.504169	-0.00769184	0.984331	0.150023	0.70005	-0.0623929	0.873306	-0.15649	0.687636	0.370258	0.32666	-0.299252	0.43405	-0.121876	0.754769	0.193113
Solyc05g053990.2.1	Solyc05g053990.2.1	Cc-nbs-lrr resistance protein	GO:0006915GO:0006952	black	0.308369	0.41947	0.402725	0.282526	0.640006	0.0633788	0.126154	0.746386	0.11709	0.764176	-0.177508	0.647745	-0.33128	0.383836	0.218992	0.571319	0.286884	0.454179	0.26785	0.485919	0.0159926	0.967427	0.287313	0.453474	-0.5735	0.106422	-0.0145464	0.970372	0.518363	0.152805	-0.508831	0.161836	0.0697991	0.858383	0.438206	0.238089	0.140636	0.718178	0.31823	0.403955	0.524239	0.147387	-0.461757	0.210838	-0.082081
Solyc03g097050.2.1	Solyc03g097050.2.1	Cellulose synthase-like protein (AHRD V1 **** B9IPJ4_POPTR)";" contains Interpro domain(s) IPR005150 Cellulose synthase	GO:0016020GO:0016759	black	-0.307066	0.42154	0.16369	0.67389	-0.287859	0.452577	-0.605053	0.0842893	-0.538627	0.134602	-0.223893	0.562515	0.234186	0.544189	0.922603	0.000393491	-0.417568	0.263448	0.622062	0.0736505	0.472565	0.198941	-0.0378024	0.923081	-0.0699675	0.858044	-0.338038	0.373605	-0.230792	0.550206	0.0819353	0.834014	-0.0352801	0.928203	0.166856	0.667871	-0.0949879	0.807941	0.338551	0.372834	-0.063679	0.870712	-0.0796181	0.838658	-0.103838
Solyc03g118260.1.1	Solyc03g118260.1.1	Arf-GAP with GTPase ANK repeat and PH domain-containing protein 3 (AHRD V1 *--- AGAP3_MOUSE)";" contains Interpro domain(s) IPR001164 Arf GTPase activating protein	GO:0005515GO:0005737GO:0032312	black	0.303079	0.427903	0.380297	0.312666	-0.0196235	0.960036	-0.146947	0.705977	-0.242069	0.530311	0.260903	0.497726	-0.524423	0.147219	0.290141	0.44884	0.0195313	0.960224	0.59472	0.0911909	0.405242	0.279242	0.247976	0.520004	-0.324803	0.393761	-0.370461	0.326374	0.330673	0.38476	0.104107	0.789821	-0.159117	0.682611	0.54221	0.131524	-0.266381	0.488407	-0.149598	0.700867	0.56013	0.116759	0.00879064	0.982093	-0.416055
Solyc04g079820.2.1	Solyc04g079820.2.1	Inositol 5-phosphatase 4 (AHRD V1 ***- Q8I7P3_DICDI)";" contains Interpro domain(s) IPR000300 Inositol polyphosphate related phosphatase	GO:0004437	black	-0.303045	0.427957	-0.665025	0.0506404	-0.0195847	0.960115	-0.0501576	0.898034	0.17702	0.648664	-0.123797	0.751002	0.675897	0.0456606	-0.126503	0.745703	-0.215079	0.578386	-0.301001	0.431236	-0.136853	0.72552	-0.310837	0.415562	0.514222	0.156691	0.626563	0.0709827	-0.210161	0.587311	-0.101761	0.794474	0.40957	0.273642	-0.767099	0.0158481	-0.0474114	0.903595	-0.127018	0.744695	-0.463372	0.209036	-0.111382	0.775426	0.229474
Solyc11g013760.1.1	Solyc11g013760.1.1	Unknown Protein (AHRD V1)		black	0.302077	0.429508	0.448969	0.22541	0.0773225	0.843263	0.185015	0.633677	-0.324132	0.394796	0.322265	0.397683	-0.595449	0.0906935	0.228463	0.554351	0.103809	0.790412	0.389529	0.300072	0.303057	0.427938	0.386662	0.303954	-0.717275	0.029614	-0.413404	0.268729	0.185393	0.632972	-0.0907611	0.816367	0.00535728	0.989087	0.680353	0.0437138	0.11104	0.776103	0.0741361	0.849661	0.399014	0.287405	0.174187	0.653999	-0.216285
Solyc01g095400.2.1	Solyc01g095400.2.1	Kelch-like protein 6 (AHRD V1 *-*- B5X1S7_SALSA)";" contains Interpro domain(s) IPR013089 Kelch related	GO:0005515	black	-0.299757	0.433237	0.071372	0.855218	-0.0182849	0.962761	-0.422622	0.25711	-0.202538	0.601238	-0.262594	0.494843	0.222789	0.564494	0.79974	0.00966919	-0.483615	0.187175	0.581109	0.100795	0.510662	0.160078	0.19468	0.615714	-0.0750804	0.847764	-0.218727	0.571796	0.0529925	0.892297	-0.125629	0.747412	0.151571	0.697073	-0.102843	0.792328	-0.309474	0.417719	0.302489	0.428848	-0.117242	0.763875	-0.298297	0.435591	0.175789
Solyc08g076810.2.1	Solyc08g076810.2.1	GPI-anchored wall transfer protein 1 (AHRD V1 ***- C4JY68_UNCRE)";" contains Interpro domain(s) IPR009447 GWT1	GO:0005515GO:0016021GO:0032216	black	-0.2922	0.445478	0.386514	0.304155	-0.262075	0.495726	-0.559134	0.117552	-0.390159	0.299222	-0.456429	0.216845	-0.180827	0.641513	0.569059	0.109792	-0.0591443	0.879863	0.586701	0.0967784	0.288356	0.451762	-0.0697341	0.858513	-0.0482196	0.901958	-0.419621	0.260864	-0.00869837	0.982281	0.318504	0.403527	-0.403249	0.281842	0.49814	0.172323	-0.164826	0.671729	0.156581	0.687462	0.304046	0.426356	-0.0348858	0.929003	-0.339904
Solyc07g052510.2.1	Solyc07g052510.2.1	Peroxidase (AHRD V1 **** Q07446_SOLLC)";" contains Interpro domain(s) IPR002016 Haem peroxidase plant/fungal/bacterial	GO:0004601GO:0005515GO:0055114	black	0.289251	0.450296	-0.316208	0.407115	0.477048	0.194119	0.739128	0.0228786	0.468704	0.203148	0.228766	0.553811	-0.299438	0.433751	-0.706577	0.0333368	0.145483	0.708803	-0.432102	0.245446	-0.0720448	0.853865	0.389934	0.299525	-0.343765	0.365038	0.447769	0.226806	0.482944	0.187878	-0.570453	0.108727	0.549	0.125806	-0.31381	0.410877	0.0384549	0.921757	-0.301247	0.430841	0.0347092	0.929362	0.144303	0.711083	0.174339
Solyc11g066890.1.1	Solyc11g066890.1.1	Prephenate dehydratase (AHRD V1 ***- Q6JJ29_IPOTF)";" contains Interpro domain(s) IPR001086 Prephenate dehydratase	GO:0009094	black	-0.287716	0.452812	0.0707491	0.856471	-0.0479323	0.90254	-0.345528	0.36242	-0.0536628	0.890941	-0.145573	0.708629	0.387464	0.302866	0.718215	0.0293005	-0.53972	0.133659	0.370178	0.326772	0.363641	0.33605	0.194634	0.615799	0.0871009	0.823678	-0.307143	0.421418	-0.104479	0.789083	-0.0520934	0.894116	0.071375	0.855212	-0.287626	0.452959	-0.295206	0.44059	0.397893	0.288888	-0.387916	0.302253	-0.357651	0.344663	0.475527
Solyc09g014990.2.1	Solyc09g014990.2.1	WRKY-like transcription factor (AHRD V1 **** Q06B53_SOLPE)";" contains Interpro domain(s) IPR003657 DNA-binding WRKY	GO:0003700GO:0005515GO:0045449	black	-0.287084	0.45385	-0.550727	0.124376	-0.187005	0.629964	-0.105755	0.786555	0.0335795	0.931657	-0.125763	0.74715	0.0453951	0.907681	-0.484459	0.186293	0.268738	0.484419	0.0616407	0.874823	-0.136785	0.725652	-0.493214	0.177281	0.564577	0.113256	0.707469	0.0330153	0.0528182	0.89265	0.500794	0.169683	0.0997179	0.798532	-0.142864	0.713865	-0.321368	0.399074	-0.776911	0.013774	0.301357	0.430664	0.0574753	0.883234	-0.498561
Solyc03g025390.2.1	Solyc03g025390.2.1	Retinol dehydrogenase 12 (AHRD V1 **** B6TAL8_MAIZE)";" contains Interpro domain(s) IPR002347 Glucose/ribitol dehydrogenase	GO:0004745GO:0008152GO:0046983GO:0055114	black	0.284902	0.457442	0.62744	0.0704701	0.0274315	0.944152	-0.148929	0.702157	-0.349984	0.355842	0.149954	0.700183	0.0292731	0.940408	0.55462	0.121187	0.107601	0.782901	0.100439	0.797099	-0.129431	0.739978	-0.0231423	0.952876	-0.369447	0.327804	-0.563565	0.114048	-0.337937	0.373758	-0.0501944	0.897959	-0.368133	0.32966	0.587134	0.0964717	0.524052	0.147558	0.684142	0.0421013	0.0266709	0.945699	-0.148475	0.703031	0.0349016
Solyc12g100270.1.1	Solyc12g100270.1.1	CER1 (AHRD V1 **-- B6TFH3_MAIZE)";" contains Interpro domain(s) IPR006694 Fatty acid hydroxylase	GO:0005783GO:0006508	black	0.284323	0.458396	-0.161506	0.678052	0.666037	0.050163	0.647945	0.0591403	0.565109	0.112842	0.0496185	0.899125	-0.113988	0.770285	-0.690849	0.039342	0.497633	0.172829	-0.483961	0.186813	-0.49185	0.178669	0.0779057	0.842092	-0.157948	0.684845	0.571905	0.107625	0.367964	0.3299	-0.408754	0.274693	0.300499	0.432042	-0.124562	0.749502	0.226552	0.557758	-0.104333	0.789373	0.166139	0.669233	-0.288924	0.450831	0.187961
Solyc10g005590.2.1	Solyc10g005590.2.1	Nuclear cap-binding protein subunit 2 (AHRD V1 *--- NCBP2_CHICK)";" contains Interpro domain(s) IPR012677 Nucleotide-binding alpha-beta plait	GO:0000166GO:0003676	black	0.280903	0.464055	0.477743	0.193377	-0.35235	0.352374	-0.35051	0.355071	-0.271562	0.479658	0.326941	0.390472	0.0422944	0.913967	0.239491	0.534835	0.138944	0.72146	0.0653194	0.867405	-0.21559	0.577462	-0.312243	0.413343	0.241658	0.531031	-0.54613	0.128204	-0.431273	0.246455	0.535031	0.137734	-0.702304	0.0349046	0.456101	0.217218	0.164816	0.671747	0.198529	0.608609	0.0806581	0.836573	-0.0255804	0.947917	-0.192604
Solyc07g006070.1.1	Solyc07g006070.1.1	GDP-fucose synthetase NAD dependent epimerase/dehydratase (AHRD V1 **-* Q30XA1_DESDG)";" contains Interpro domain(s) IPR001509 NAD-dependent epimerase/dehydratase	GO:0008152GO:0042356GO:0044237	black	0.280672	0.464437	-0.121013	0.756462	0.410478	0.272474	0.689721	0.0397978	0.496476	0.173989	0.251846	0.513294	-0.0850468	0.827785	-0.784687	0.0122657	0.458725	0.214245	-0.645696	0.0603221	-0.57549	0.104932	0.0283261	0.942333	-0.0519421	0.894422	0.367189	0.330998	0.0876088	0.822662	-0.160419	0.680124	0.133767	0.731524	-0.120561	0.75735	0.293365	0.44358	-0.109349	0.779443	-0.0508178	0.896697	-0.0769588	0.843993	0.293971
Solyc11g069400.1.1	Solyc11g069400.1.1	Protein disulfide isomerase L-2 (AHRD V1 ***- B1Q2X5_SOYBN)";" contains Interpro domain(s) IPR005792 Protein disulphide isomerase	GO:0005783GO:0016853GO:0045454	black	-0.280037	0.465492	0.196713	0.611959	-0.539644	0.133724	-0.520923	0.150431	-0.662359	0.0519122	0.0556085	0.887007	0.126862	0.745	0.816684	0.00722255	-0.435404	0.241452	0.580374	0.101331	0.489281	0.181299	-0.0263127	0.946427	-0.060842	0.876435	-0.52142	0.149972	-0.422326	0.257479	0.34761	0.35934	-0.132701	0.7336	0.262854	0.494399	-0.0938701	0.810168	0.212542	0.582983	-0.153769	0.692852	0.182485	0.638408	-0.102555
Solyc08g077310.2.1	Solyc08g077310.2.1	RNA-binding protein (AHRD V1 *--- C5JJR9_AJEDS)";" contains Interpro domain(s) IPR000504 RNA recognition motif RNP-1	GO:0000166GO:0003676GO:0005622	black	0.27709	0.470398	0.587471	0.0962334	-0.149409	0.701232	-0.125263	0.74813	-0.37968	0.313518	0.28991	0.449217	-0.427751	0.250764	0.292953	0.444251	0.206616	0.593773	0.391562	0.297333	0.0858705	0.826137	0.047664	0.903083	-0.3173	0.405406	-0.558076	0.118398	-0.0736829	0.850572	0.332606	0.381817	-0.435779	0.241	0.789952	0.0113101	0.101107	0.795774	0.108603	0.780919	0.412665	0.269672	0.0565966	0.88501	-0.322084
Solyc03g082630.2.1	Solyc03g082630.2.1	26S protease regulatory subunit 7 (AHRD V1 **-- PRS7_PRUPE)";" contains Interpro domain(s) IPR003959 ATPase AAA-type core	GO:0005524GO:0017111GO:0042623	black	0.276654	0.471125	0.701315	0.0352744	0.0543108	0.88963	-0.186957	0.630055	-0.210954	0.585867	0.0182298	0.962873	-0.124114	0.750381	0.546117	0.128216	-0.0049719	0.989872	0.160974	0.679066	0.0207918	0.957659	0.167993	0.665715	-0.379643	0.31357	-0.71063	0.0318924	-0.108457	0.781208	-0.121408	0.755688	-0.437426	0.239022	0.517172	0.153917	0.304691	0.425326	0.658031	0.0540198	0.0666948	0.864633	-0.145159	0.709429	0.0771101
Solyc04g007550.2.1	Solyc04g007550.2.1	ATP synthase subunit beta (AHRD V1 ***- O82722_NICSY)";" contains Interpro domain(s) IPR005722 ATPase F1 complex beta subunit	GO:0005507GO:0005524GO:0016469GO:0017111GO:0033178GO:0045261	black	-0.275968	0.472271	-0.0400138	0.918593	-0.140241	0.718945	-0.299576	0.433529	-0.765497	0.0162053	-0.0427815	0.912979	0.225413	0.559795	0.72877	0.0259291	-0.0203438	0.95857	0.562406	0.114959	0.235516	0.541839	-0.272046	0.478844	-0.329179	0.387043	0.162865	0.675461	-0.381911	0.310446	0.0600138	0.878107	0.315081	0.40888	0.445915	0.22897	0.325418	0.392814	0.196199	0.612907	0.135019	0.729087	-0.0160351	0.96734	-0.350542
Solyc03g122340.2.1	Solyc03g122340.2.1	Lipoxygenase (AHRD V1 **** Q96574_SOLLC)";" contains Interpro domain(s) IPR001246 Lipoxygenase plant	GO:0016165GO:0046872GO:0055114	black	-0.274575	0.474601	0.0977309	0.802482	-0.221267	0.567227	-0.471856	0.19971	-0.741024	0.0223473	-0.0292291	0.940497	0.207303	0.592519	0.78421	0.0123549	0.0418385	0.914892	0.712726	0.0311617	0.193405	0.618075	-0.369015	0.328413	-0.113928	0.770403	0.0310724	0.936751	-0.394256	0.293724	0.365288	0.3337	0.0448126	0.908861	0.560238	0.116673	0.146525	0.70679	0.140575	0.718298	0.251714	0.513521	-0.181445	0.640355	-0.400976
Solyc03g113060.2.1	Solyc03g113060.2.1	ATP-binding cassette transporter (AHRD V1 ***- D8RFW2_SELML)";" contains Interpro domain(s) IPR003439 ABC transporter-like	GO:0016887GO:0017111GO:0042626	black	0.273574	0.476279	0.761121	0.0172086	0.050482	0.897377	-0.145187	0.709374	-0.142502	0.714566	0.142505	0.714559	-0.209116	0.589212	0.511426	0.159348	0.0344371	0.929915	0.281598	0.462902	0.03053	0.937853	0.222411	0.565173	-0.313121	0.41196	-0.778937	0.0133697	-0.068844	0.860305	0.0949298	0.808057	-0.506592	0.164	0.577359	0.103546	0.118196	0.761999	0.548665	0.126085	0.121861	0.754798	-0.261372	0.496925	0.156497
Solyc01g087780.2.1	Solyc01g087780.2.1	Subtilisin-like protease (AHRD V1 **-- O82006_SOLLC)";" contains Interpro domain(s) IPR015500 Peptidase S8 subtilisin-related IPR000209 Peptidase S8 and S53 subtilisin kexin sedolisin	GO:0006508GO:0043086	black	-0.27135	0.480014	0.300929	0.431352	-0.513295	0.157569	-0.708248	0.032736	-0.593585	0.0919697	-0.260175	0.498971	0.200139	0.605645	0.638927	0.0639695	-0.052153	0.893995	0.396306	0.290994	0.0577127	0.882755	-0.446181	0.228659	0.222106	0.56572	-0.386349	0.30438	-0.498304	0.172158	0.527392	0.144528	-0.521088	0.150278	0.448168	0.226341	0.111912	0.774381	0.255442	0.50709	0.0673224	0.863369	0.0351473	0.928472	-0.372813
Solyc03g007770.2.1	Solyc03g007770.2.1	C4-dicarboxylate transporter/malic acid transport family protein (AHRD V1 **** D7M2F7_ARALY)";" contains Interpro domain(s) IPR004695 C4-dicarboxylate transporter/malic acid transport protein	GO:0005215GO:0016021	black	0.270429	0.481566	0.420874	0.259293	0.383646	0.308067	0.00548073	0.988835	0.0342051	0.930386	-0.0396303	0.919371	-0.282702	0.461074	0.436141	0.240565	-0.120614	0.757247	0.339443	0.371495	0.321772	0.398447	0.485371	0.185343	-0.542364	0.131393	-0.356571	0.346228	0.426631	0.252142	-0.494329	0.176152	0.050447	0.897448	0.240403	0.533232	-0.0483337	0.901727	0.375272	0.319633	0.236955	0.539298	-0.267115	0.487164	0.0944279
Solyc03g120080.2.1	Solyc03g120080.2.1	Periodic tryptophan protein 2 (AHRD V1 **-- D0MSR7_PHYIN)";" contains Interpro domain(s) IPR020472 G-protein beta WD-40 repeat region	GO:0030515	black	0.270208	0.481939	0.68245	0.0428168	0.0729824	0.85198	-0.165362	0.670709	-0.182882	0.637665	0.0341118	0.930575	-0.526462	0.145367	0.232206	0.547697	0.388687	0.301209	0.467483	0.204488	-0.0111566	0.977274	0.0373404	0.924019	-0.270788	0.480962	-0.469655	0.202107	0.18232	0.638716	0.313988	0.410597	-0.544018	0.129987	0.870772	0.00224606	-0.0097691	0.9801	0.0993715	0.799221	0.659162	0.053464	-0.219413	0.570561	-0.376132
Solyc02g077080.2.1	Solyc02g077080.2.1	Os06g0207500 protein (Fragment) (AHRD V1 **-- Q0DDQ9_ORYSJ)";" contains Interpro domain(s) IPR004253 Protein of unknown function DUF231 plant		black	-0.26813	0.485446	0.278543	0.467976	-0.30804	0.419994	-0.578885	0.102421	-0.449857	0.224381	-0.149616	0.700833	0.541853	0.131829	0.724187	0.0273599	-0.03422	0.930356	0.253757	0.509992	-0.171545	0.658988	-0.483218	0.18759	0.282734	0.461022	-0.291165	0.447166	-0.683224	0.0424884	0.458871	0.21408	-0.412106	0.270387	0.283211	0.460233	0.260758	0.497974	0.524192	0.14743	-0.201625	0.602915	-0.318882	0.402938	0.0457881
Solyc09g075120.2.1	Solyc09g075120.2.1	Bifunctional polymyxin resistance protein ArnA (AHRD V1 **-- ARNA_SALDC)";" contains Interpro domain(s) IPR016040 NAD(P)-binding domain	GO:0008152GO:0044237GO:0048040	black	-0.266882	0.487558	0.259203	0.500633	-0.357402	0.345024	-0.61932	0.0753053	-0.469728	0.202027	-0.262365	0.495233	0.413911	0.268084	0.84186	0.00442029	-0.372958	0.322866	0.283003	0.460577	0.190823	0.622862	-0.178756	0.645399	0.0771151	0.843679	-0.471661	0.199921	-0.481672	0.189214	0.109818	0.778518	-0.277304	0.47004	0.103952	0.790129	0.150346	0.699428	0.57277	0.106972	-0.298482	0.435291	-0.0501547	0.89804	0.0525986
Solyc12g009030.1.1	Solyc12g009030.1.1	WD repeat-containing protein 61 (AHRD V1 **-- B5XGQ3_SALSA)";" contains Interpro domain(s) IPR020472 G-protein beta WD-40 repeat region		black	-0.264677	0.491298	-0.000204718	0.999583	-0.0142971	0.970879	-0.0776214	0.842663	-0.654998	0.0555288	0.000277682	0.999434	0.0817063	0.834472	0.600058	0.0875838	0.0480727	0.902255	0.524332	0.147302	0.213173	0.581839	-0.109203	0.779733	-0.480577	0.19037	0.154202	0.69202	-0.283734	0.459368	0.0174224	0.964516	0.388134	0.301958	0.485923	0.184768	0.315562	0.408127	0.183474	0.636557	0.141051	0.717375	-0.0364733	0.925779	-0.204186
Solyc12g005310.1.1	Solyc12g005310.1.1	Auxin-responsive GH3-like (AHRD V1 ***- Q0GUM1_ARATH)";" contains Interpro domain(s) IPR004993 GH3 auxin-responsive promoter		black	0.2633	0.493639	0.649314	0.0584279	0.11896	0.760496	-0.112164	0.773884	-0.353186	0.351153	-0.00882317	0.982027	-0.147411	0.705081	0.417071	0.264075	0.344676	0.363684	0.143095	0.713418	-0.213004	0.582145	-0.0955956	0.806731	-0.443838	0.231407	-0.416278	0.265077	-0.205403	0.595991	-0.0226834	0.95381	-0.392267	0.296386	0.792129	0.0109301	0.567749	0.110797	0.572379	0.107267	0.295791	0.439643	-0.155777	0.689002	-0.187282
Solyc03g025150.2.1	Solyc03g025150.2.1	Unknown Protein (AHRD V1)	GO:0005524GO:0031177	black	-0.2633	0.493639	0.283749	0.459343	-0.467738	0.204207	-0.586387	0.0970012	-0.675869	0.0456728	-0.0325841	0.933679	0.242909	0.52884	0.799573	0.00969571	-0.159272	0.682315	0.516672	0.154386	0.181636	0.639997	-0.301959	0.429698	0.0513002	0.895721	-0.41363	0.268441	-0.560065	0.116811	0.47949	0.19152	-0.306756	0.422033	0.444685	0.230412	0.112698	0.772829	0.316568	0.406552	-0.0412983	0.915987	-0.0176905	0.963971	-0.190871
Solyc09g091070.1.1	Solyc09g091070.1.1	Malate dehydrogenase (AHRD V1 **** O48906_MEDSA)";" contains Interpro domain(s) IPR010097 Malate dehydrogenase NAD-dependent eukaryotes and gamma proteobacteria	GO:0005975GO:0008152GO:0030060GO:0055114	black	0.258346	0.502102	0.77122	0.0149532	0.138323	0.722665	-0.181563	0.640134	-0.200665	0.604679	-0.0438592	0.910794	-0.302299	0.429153	0.440212	0.235697	0.284857	0.457515	0.327652	0.389381	-0.0848092	0.82826	0.0598602	0.878417	-0.359297	0.342286	-0.587297	0.0963563	0.00996952	0.979692	0.10215	0.793703	-0.535778	0.13708	0.793196	0.010747	0.231987	0.548085	0.484236	0.186526	0.401388	0.284279	-0.298076	0.435946	-0.126391
Solyc04g008490.1.1	Solyc04g008490.1.1	NADH dehydrogenase (AHRD V1 **** NDUB7_DICDI)";" contains Interpro domain(s) IPR008698 NADH:ubiquinone oxidoreductase B18 subunit	GO:0005739GO:0008137	black	-0.257405	0.503716	0.228618	0.554074	-0.40552	0.278881	-0.730477	0.025409	-0.570927	0.108367	-0.113004	0.772227	0.310444	0.416184	0.689719	0.0397985	0.0726564	0.852635	0.589792	0.0946005	-0.00952597	0.980595	-0.577764	0.103246	0.363921	0.33565	-0.172401	0.65737	-0.491396	0.179131	0.707486	0.0330093	-0.448209	0.226293	0.485964	0.184726	-0.0103555	0.978906	0.129305	0.740224	0.208659	0.590046	-0.284535	0.458047	-0.394164
Solyc04g005800.2.1	Solyc04g005800.2.1	Homeobox-leucine zipper protein (AHRD V1 *-*- Q9FXN8_ZINEL)";" contains Interpro domain(s) IPR001356 Homeobox	GO:0005634GO:0006355GO:0043565GO:0045449	black	-0.25692	0.504548	-0.392868	0.295581	0.160719	0.679552	0.18945	0.625413	0.108077	0.781959	-0.0634511	0.871171	-0.322433	0.397423	-0.269589	0.482982	0.110009	0.77814	0.424986	0.254175	0.283556	0.459663	0.129774	0.739308	-0.0306051	0.9377	0.54816	0.126505	0.491802	0.178718	0.140004	0.719404	0.467795	0.204145	-0.0335265	0.931764	-0.543726	0.130234	-0.690914	0.0393158	0.41679	0.26443	-0.0820811	0.833722	-0.226568
Solyc03g113510.1.1	Solyc03g113510.1.1	Contig An16c0080 complete genome (AHRD V1 ***- A2R766_ASPNC)		black	0.254113	0.509379	0.641368	0.0626386	0.0402522	0.91811	-0.16528	0.670866	-0.0588042	0.88055	-0.0294282	0.940093	0.130039	0.738792	0.482526	0.188317	-0.113049	0.772137	-0.156118	0.688348	-0.137593	0.724082	0.130226	0.738427	-0.217491	0.574027	-0.739315	0.0228258	-0.26744	0.486613	-0.221517	0.566777	-0.479425	0.191589	0.226183	0.558419	0.416471	0.264833	0.843054	0.00430986	-0.269132	0.483754	-0.150756	0.69864	0.35264
Solyc02g092930.1.1	Solyc02g092930.1.1	MYB transcription factor (AHRD V1 **** A3F8D7_CAPAN)";" contains Interpro domain(s) IPR015495 Myb transcription factor	GO:0003677GO:0003700GO:0005524GO:0045449	black	-0.25356	0.510333	-0.589361	0.0949025	-0.489742	0.180824	0.017411	0.964539	-0.00623818	0.987292	0.216238	0.576289	0.442414	0.233087	-0.301208	0.430904	-0.355168	0.348265	-0.419077	0.261547	-0.0162572	0.966888	-0.221147	0.567443	0.518434	0.152739	0.220223	0.569104	-0.447247	0.227414	0.221885	0.566117	0.19307	0.618695	-0.681607	0.0431757	-0.0797237	0.838446	-0.309855	0.417116	-0.638364	0.0642788	0.455771	0.217594	0.188344
Solyc07g056500.2.1	Solyc07g056500.2.1	Glutathione transferase (AHRD V1 **** O49821_CARPA)";" contains Interpro domain(s) IPR004046 Glutathione S-transferase C-terminal	GO:0004364	black	0.253083	0.511156	-0.193644	0.617632	0.259536	0.500064	0.279904	0.465712	0.754787	0.0187327	0.0903605	0.817167	-0.0961198	0.805688	-0.658613	0.0537335	-0.008778	0.982119	-0.40366	0.281305	-0.142838	0.713916	0.218917	0.571455	0.367153	0.331049	0.162836	0.675515	0.48115	0.189765	-0.15162	0.696979	-0.0230505	0.953063	-0.577739	0.103264	-0.431146	0.246609	-0.340938	0.369255	-0.0494438	0.899479	-0.142481	0.714605	0.271204
Solyc12g044930.1.1	Solyc12g044930.1.1	F-box protein PP2-B1 (AHRD V1 ***- PP2B1_ARATH)";" contains Interpro domain(s) IPR001810 Cyclin-like F-box		black	0.253008	0.511285	-0.236899	0.539398	0.563085	0.114425	0.723377	0.0276179	0.495187	0.175286	0.0250274	0.949041	-0.185532	0.632712	-0.668431	0.0490448	0.216409	0.57598	-0.590657	0.0939969	-0.244151	0.52667	0.315895	0.407606	-0.377103	0.317086	0.441222	0.234499	0.395925	0.2915	-0.696865	0.0369688	0.477031	0.194138	-0.295627	0.439908	0.267813	0.485981	-0.0493095	0.899751	-0.0462542	0.90594	0.0750426	0.84784	0.256184
Solyc02g067450.2.1	Solyc02g067450.2.1	Pectate lyase family protein (AHRD V1 **** D7M6R5_ARALY)";" contains Interpro domain(s) IPR002022 Pectate lyase/Amb allergen	GO:0016829GO:0030570	black	0.252577	0.51203	0.677933	0.0447641	-0.131022	0.736873	-0.310924	0.415425	-0.338221	0.373329	0.078485	0.84093	-0.140276	0.718877	0.436376	0.240282	0.19861	0.608459	0.22047	0.568659	-0.118722	0.760965	-0.129372	0.740093	-0.154144	0.692132	-0.621542	0.0739623	-0.250286	0.515994	0.263056	0.494056	-0.628162	0.0700503	0.705955	0.0335621	0.294517	0.441709	0.433578	0.243656	0.247733	0.520425	-0.103705	0.790618	-0.210993
Solyc12g039080.1.1	Solyc12g039080.1.1	Receptor-like kinase (AHRD V1 ***- A7VM37_MARPO)		black	0.251434	0.514005	0.748936	0.0202178	0.0873656	0.823149	-0.146028	0.707751	-0.0149329	0.969585	0.0151534	0.969136	0.0665982	0.864828	0.476963	0.19421	0.0123482	0.974848	-0.0486509	0.901084	-0.208512	0.590314	0.118213	0.761965	-0.180593	0.641951	-0.778688	0.013419	-0.251481	0.513925	-0.0308067	0.937291	-0.584109	0.0986282	0.369584	0.32761	0.336373	0.376113	0.814228	0.00754756	-0.164422	0.672497	-0.3219	0.398249	0.391085
Solyc02g088260.2.1	Solyc02g088260.2.1	Latex abundant protein 1 (AHRD V1 *--- Q6XNP6_HEVBR)		black	-0.250172	0.516191	0.294325	0.44202	0.053326	0.891622	-0.355077	0.348398	-0.367581	0.330443	-0.3377	0.374113	0.343043	0.366114	0.813455	0.00765193	-0.117323	0.763716	0.328632	0.38788	0.058772	0.880615	-0.0905545	0.81678	-0.220805	0.568057	-0.225215	0.560149	-0.310658	0.415846	-0.107349	0.7834	-0.0396949	0.91924	0.265808	0.489378	0.304436	0.425733	0.680826	0.0435106	-0.126173	0.746349	-0.34705	0.360167	0.155683
Solyc07g006060.2.1	Solyc07g006060.2.1	Histone-lysine N-methyltransferase H3 lysine-36 specific (AHRD V1 **** SET2_CANAL)";" contains Interpro domain(s) IPR001214 SET	GO:0005634GO:0046974	black	0.247384	0.521033	0.700688	0.0355099	0.014221	0.971034	-0.347707	0.359197	-0.0999993	0.797973	0.0269062	0.94522	-0.291042	0.447367	0.350707	0.354782	0.289496	0.449894	0.456858	0.216357	-0.0738885	0.850159	-0.0662105	0.865609	0.0133983	0.972709	-0.54796	0.126672	0.072721	0.852505	0.434581	0.242444	-0.700158	0.0357099	0.709939	0.0321358	-0.11157	0.775057	0.193541	0.617822	0.515376	0.155603	-0.410123	0.27293	-0.236381
Solyc07g041750.2.1	Solyc07g041750.2.1	Os03g0169000 protein (Fragment) (AHRD V1 ***- Q0DUS7_ORYSJ)";" contains Interpro domain(s) IPR004348 Protein of unknown function DUF246 plant		black	-0.242426	0.529686	0.326585	0.391019	-0.407504	0.276308	-0.744971	0.0212672	-0.328579	0.387961	-0.245653	0.524048	0.164134	0.673045	0.533679	0.138922	0.0247254	0.949656	0.507749	0.16288	0.00407634	0.991696	-0.44152	0.234145	0.48045	0.190504	-0.350653	0.354861	-0.300285	0.432387	0.728531	0.0260025	-0.655566	0.0552439	0.382712	0.309347	-0.223312	0.563556	0.0858031	0.826272	0.207761	0.591682	-0.277081	0.470412	-0.307069
Solyc01g111020.2.1	Solyc01g111020.2.1	Pentatricopeptide repeat-containing protein (AHRD V1 *-*- D7L4E9_ARALY)";" contains Interpro domain(s) IPR002885 Pentatricopeptide repeat		black	0.239433	0.534937	-0.219479	0.570442	0.336615	0.375748	0.744685	0.0213443	0.564268	0.113498	0.217954	0.57319	-0.386206	0.304574	-0.668378	0.0490694	-0.159941	0.681037	-0.485057	0.185669	0.134552	0.729996	0.681448	0.0432439	-0.364738	0.334484	0.0756108	0.846699	0.520895	0.150456	-0.61024	0.0809503	0.45618	0.217128	-0.494303	0.176178	-0.147308	0.70528	-0.21674	0.575383	-0.224582	0.561282	0.318522	0.403499	0.443278
Solyc10g086400.1.1	Solyc10g086400.1.1	THO complex subunit 4 (AHRD V1 **-- B6TMR7_MAIZE)";" contains Interpro domain(s) IPR012677 Nucleotide-binding alpha-beta plait	GO:0000166GO:0003676	black	-0.238059	0.537353	-0.461964	0.210607	0.379769	0.313395	0.219517	0.570374	0.400196	0.285848	-0.298092	0.43592	0.351985	0.352908	-0.245461	0.524383	0.0132611	0.972989	-0.260789	0.497921	-0.187997	0.628117	-0.0391806	0.920284	0.165193	0.67103	0.635012	0.0661408	0.156517	0.687585	-0.331621	0.383316	0.463	0.209451	-0.5542	0.121529	-0.0348015	0.929174	-0.0382751	0.922122	-0.213558	0.58114	-0.31904	0.402692	0.332161
Solyc04g082310.2.1	Solyc04g082310.2.1	Seed maturation protein PM23 (Fragment) (AHRD V1 ***- Q9SEL1_SOYBN)		black	0.237158	0.538942	0.63009	0.0689354	0.143822	0.712012	-0.0907459	0.816398	-0.285244	0.456877	0.117718	0.762939	-0.320822	0.399922	0.536319	0.136608	0.11076	0.776656	0.470421	0.201271	0.159762	0.68138	0.227011	0.55694	-0.517664	0.153457	-0.523029	0.148493	0.0667884	0.864445	-0.01518	0.969082	-0.234009	0.544502	0.698862	0.0362018	0.13451	0.730076	0.393945	0.294139	0.348019	0.358736	-0.221823	0.566227	-0.0798829
Solyc05g052970.2.1	Solyc05g052970.2.1	Dehydration-responsive family protein (AHRD V1 **-- D7LDR4_ARALY)";" contains Interpro domain(s) IPR004159 Protein of unknown function DUF248 methyltransferase putative		black	-0.235527	0.541818	-0.515753	0.155248	0.222385	0.565218	0.0646673	0.868719	0.262511	0.494982	-0.240361	0.533307	0.61773	0.0762757	-0.136972	0.725289	-0.0389488	0.920754	-0.364046	0.335472	-0.286595	0.454654	-0.265255	0.490317	0.331536	0.383445	0.640495	0.0631126	-0.127525	0.743703	-0.268811	0.484294	0.394098	0.293935	-0.621597	0.0739295	0.132579	0.733837	0.0668733	0.864273	-0.372744	0.323167	-0.274136	0.475337	0.297
Solyc03g007000.2.1	Solyc03g007000.2.1	Peptidase M48 Ste24p (AHRD V1 *-*- D1N2Y3_9BACT)";" contains Interpro domain(s) IPR001915 Peptidase M48 Ste24p	GO:0016020	black	-0.235504	0.54186	0.228695	0.553938	-0.362679	0.337426	-0.334387	0.379116	-0.75721	0.0181394	0.0368792	0.924955	0.180067	0.642938	0.722079	0.0280348	-0.0836947	0.830491	0.404191	0.280612	0.151443	0.697318	-0.224056	0.562223	-0.251929	0.513149	-0.297007	0.437674	-0.594388	0.0914182	0.273188	0.476927	-0.0671202	0.863776	0.519499	0.151749	0.370067	0.326929	0.371598	0.324775	-0.0735796	0.850779	0.12374	0.751113	-0.164096
Solyc02g078990.2.1	Solyc02g078990.2.1	Mercaptopyruvate sulfurtransferase-like protein (AHRD V1 **** C0LIR4_SOLLC)";" contains Interpro domain(s) IPR001763 Rhodanese-like	GO:0004792GO:0016784	black	-0.234868	0.542983	0.00607523	0.987624	-0.0820682	0.833748	-0.25305	0.511213	-0.705581	0.033698	-0.0721202	0.853713	0.0824949	0.832893	0.498484	0.171979	0.296107	0.43913	0.554074	0.121632	0.0261206	0.946818	-0.429038	0.249184	-0.249715	0.516983	0.294321	0.442027	-0.319467	0.402028	0.264222	0.492071	0.167785	0.666109	0.658968	0.0535588	0.337406	0.374556	0.0272904	0.944439	0.401319	0.284371	-0.0938278	0.810252	-0.542334
Solyc09g064390.2.1	Solyc09g064390.2.1	Tetratricopeptide repeat protein 4 (AHRD V1 **-- B0WYL6_CULQU)";" contains Interpro domain(s) IPR011990 Tetratricopeptide-like helical	GO:0005048GO:0005488	black	0.233967	0.544577	-0.0531695	0.891939	0.36475	0.334467	0.144867	0.709992	0.799851	0.00965161	-0.231497	0.548956	-0.0796657	0.838562	-0.589755	0.094627	0.0883122	0.821257	-0.444502	0.230626	-0.256092	0.505972	0.141873	0.715784	0.363248	0.336612	0.134154	0.730769	0.543303	0.130594	-0.267841	0.485935	-0.188113	0.6279	-0.491198	0.179334	-0.313945	0.410665	-0.142422	0.714719	0.04521	0.908056	-0.26047	0.498467	0.20292
Solyc01g057520.2.1	Solyc01g057520.2.1	Genomic DNA chromosome 3 P1 clone MGD8 (AHRD V1 *--- Q9LUT8_ARATH)";" contains Interpro domain(s) IPR011989 Armadillo-like helical	GO:0005488	black	-0.233537	0.545338	-0.464958	0.207275	0.0227369	0.953701	-0.0626532	0.872781	0.23168	0.54863	-0.141139	0.717204	0.176566	0.649518	-0.436921	0.239628	0.307903	0.42021	0.00893732	0.981794	-0.277595	0.469555	-0.459168	0.213746	0.61535	0.0777423	0.700914	0.035425	0.0844276	0.829024	0.428243	0.25016	0.0653093	0.867425	-0.21932	0.570729	-0.317088	0.405738	-0.590241	0.0942866	0.233241	0.545862	-0.264873	0.490965	-0.243703
Solyc07g009140.2.1	Solyc07g009140.2.1	26S proteasome non-ATPase regulatory subunit 6 (AHRD V1 ***- B4FVL1_MAIZE)";" contains Interpro domain(s) IPR019585 26S proteasome regulatory subunit Rpn7	GO:0032183	black	0.233509	0.545388	-0.0823733	0.833137	0.316352	0.40689	0.157949	0.684844	0.733774	0.0244239	-0.253647	0.510182	-0.166622	0.668315	-0.720524	0.0285398	0.232411	0.547334	-0.471188	0.200435	-0.328338	0.388329	0.0277941	0.943415	0.36599	0.332701	0.228332	0.554584	0.529312	0.142802	-0.182683	0.638037	-0.223814	0.562656	-0.368026	0.329813	-0.244091	0.526774	-0.265099	0.49058	0.176335	0.649952	-0.151513	0.697184	0.00585041
Solyc06g071920.2.1	Solyc06g071920.2.1	Glyceraldehyde-3-phosphate dehydrogenase (AHRD V1 **** Q9XG67_TOBAC)";" contains Interpro domain(s) IPR000173 Glyceraldehyde 3-phosphate dehydrogenase	GO:0004365GO:0008152GO:0055114	black	0.233224	0.545892	-0.085895	0.826088	0.0762691	0.845377	0.460268	0.212508	-0.050669	0.896999	0.225131	0.560299	-0.18046	0.642201	-0.604721	0.0845064	0.530492	0.141747	-0.48977	0.180796	-0.477211	0.193945	-0.230145	0.551357	-0.208376	0.590562	0.327717	0.38928	-0.166096	0.669315	-0.0219993	0.955201	0.0607002	0.876722	0.281755	0.462642	0.57838	0.102792	-0.155761	0.689031	0.145628	0.708521	0.336026	0.376638	-0.254202
Solyc06g082000.2.1	Solyc06g082000.2.1	1-phosphatidylinositol-4 5-bisphosphate phosphodiesterase (Phosphoinositide-specific phospholipase c) (AHRD V1 **** O49950_SOLTU)";" contains Interpro domain(s) IPR001711 Phospholipase C phosphatidylinositol-specific Y domain IPR018029 C2 membrane targeting protein IPR000909 Phospholipase C phosphatidylinositol-specific X region	GO:0004435GO:0006629GO:0023034	black	-0.232582	0.54703	-0.551989	0.123337	-0.148592	0.702806	-0.00162942	0.996681	0.124266	0.750083	0.0431276	0.912277	0.0630748	0.87193	-0.490364	0.180187	0.184072	0.635439	0.0477359	0.902938	-0.0992349	0.799492	-0.363759	0.335881	0.556655	0.119541	0.643851	0.0613031	0.064275	0.86951	0.487586	0.183045	0.159016	0.682803	-0.245729	0.523915	-0.404283	0.280492	-0.768218	0.0156017	0.188452	0.62727	0.000846185	0.998276	-0.300693
Solyc03g007920.2.1	Solyc03g007920.2.1	Glutamine cyclotransferase-like (AHRD V1 **** Q2V9A5_SOLTU)";" contains Interpro domain(s) IPR007788 Glutamine cyclotransferase	GO:0016603	black	-0.23209	0.547902	0.334449	0.379022	-0.31742	0.405219	-0.696718	0.0370254	-0.381149	0.311494	-0.17129	0.659471	0.121869	0.754783	0.67947	0.0440952	-0.0387329	0.921193	0.679187	0.044218	0.154037	0.692337	-0.305458	0.424102	0.309233	0.418101	-0.3474	0.35965	-0.219318	0.570732	0.631696	0.0680156	-0.488897	0.181693	0.422267	0.257553	-0.27325	0.476822	0.107932	0.782246	0.248082	0.519819	-0.346986	0.360262	-0.263866
Solyc03g117950.2.1	Solyc03g117950.2.1	Chaperone protein ClpB 1 (AHRD V1 **-- D0CK17_9SYNE)";" contains Interpro domain(s) IPR013093 ATPase associated with various cellular activities AAA-2	GO:0005524GO:0016021GO:0017111GO:0019538	black	0.230375	0.550948	0.415372	0.266226	0.0485959	0.901196	-0.123213	0.752147	-0.233189	0.545954	0.111326	0.775539	-0.60174	0.086466	0.266259	0.488613	0.114845	0.768595	0.62751	0.0704294	0.374117	0.321244	0.250168	0.516198	-0.395816	0.291645	-0.326508	0.391138	0.394738	0.293081	0.0961741	0.80558	-0.161528	0.678009	0.640032	0.0633651	-0.24244	0.529661	-0.139391	0.720593	0.652367	0.056859	-0.0262538	0.946547	-0.450992
Solyc04g007220.2.1	Solyc04g007220.2.1	Unknown Protein (AHRD V1)		black	0.230303	0.551076	0.600576	0.0872391	0.064019	0.870026	-0.0577637	0.882651	-0.331472	0.383543	0.169139	0.663542	0.0305453	0.937822	0.60129	0.0867643	0.000923563	0.998119	0.113502	0.771243	-0.0366841	0.925352	0.121329	0.755843	-0.476751	0.194436	-0.593679	0.091905	-0.319878	0.401388	-0.142027	0.715484	-0.235293	0.542232	0.50913	0.161548	0.49552	0.174949	0.733628	0.024467	-0.0882048	0.821472	-0.137233	0.724783	0.197667
Solyc08g066820.2.1	Solyc08g066820.2.1	Choline/ethanolamine kinase (AHRD V1 **** B6T558_MAIZE)";" contains Interpro domain(s) IPR002573 Choline/ethanolamine kinase	GO:0004103GO:0004305	black	0.226896	0.557146	0.591426	0.0934614	0.117953	0.762477	-0.0404423	0.917724	-0.377631	0.316352	0.0977514	0.802441	-0.156346	0.687911	0.548389	0.126315	0.110144	0.777873	0.244572	0.525933	0.0299333	0.939066	0.135579	0.727997	-0.588759	0.0953255	-0.490081	0.180477	-0.155246	0.690019	-0.153864	0.692669	-0.179284	0.644408	0.660145	0.0529838	0.451188	0.222844	0.588385	0.0955884	0.15401	0.692388	-0.101232	0.795526	-0.017424
Solyc03g117600.2.1	Solyc03g117600.2.1	Hydroxycinnamoyl-CoA shikimate/quinate hydroxycinnamoyltransferase (AHRD V1 **-* A4ZKI0_COFAR)";" contains Interpro domain(s) IPR003480 Transferase	GO:0016747GO:0047172GO:0047205	black	0.225561	0.559531	0.372316	0.323767	0.383796	0.307862	0.0471707	0.904083	0.0256176	0.947841	0.189279	0.625731	-0.406834	0.277175	0.239642	0.534569	0.279217	0.466854	0.641985	0.062305	0.146861	0.706143	0.227929	0.555302	-0.299839	0.433105	-0.0834433	0.830994	0.432059	0.245499	0.126312	0.746077	-0.0296295	0.939683	0.550748	0.124358	-0.293625	0.443158	-0.0775248	0.842857	0.631561	0.0680926	-0.548299	0.12639	-0.124669
Solyc02g086610.2.1	Solyc02g086610.2.1	Isocitrate dehydrogenase-like protein (AHRD V1 **** Q8LPJ5_ARATH)";" contains Interpro domain(s) IPR004790 Isocitrate dehydrogenase NADP-dependent eukaryotic	GO:0004450GO:0005507GO:0055114	black	0.223835	0.56262	-0.104732	0.788583	0.456273	0.217022	0.116946	0.764459	0.753112	0.0191501	-0.162071	0.676974	0.0424721	0.913606	-0.490912	0.179626	0.187743	0.628589	-0.305273	0.424397	-0.31703	0.405829	0.0160116	0.967388	0.410157	0.272886	0.313924	0.410698	0.500063	0.170409	-0.189312	0.625671	-0.0990746	0.799811	-0.430842	0.24698	-0.308035	0.420001	-0.162736	0.675707	0.13585	0.727469	-0.489262	0.181317	0.172467
Solyc10g005100.2.1	Solyc10g005100.2.1	Salt stress root protein RS1 (AHRD V1 **-- SRS1_ORYSJ)";" contains Interpro domain(s) IPR008469 DREPP plasma membrane polypeptide		black	0.22301	0.564097	-0.055003	0.888231	0.334065	0.379604	0.167948	0.6658	0.813711	0.00761728	-0.180558	0.642018	-0.0370274	0.924655	-0.580701	0.101092	0.0340551	0.930691	-0.481305	0.189601	-0.255403	0.507156	0.169968	0.661972	0.382576	0.309534	0.0826621	0.832558	0.486213	0.184467	-0.250042	0.516417	-0.187979	0.62815	-0.546132	0.128203	-0.31873	0.403176	-0.109771	0.77861	-0.0558942	0.886429	-0.25031	0.515953	0.303446
Solyc09g091660.2.1	Solyc09g091660.2.1	ABC transporter G family member 40 (AHRD V1 ***- AB40G_ARATH)";" contains Interpro domain(s) IPR013525 ABC-2 type transporter	GO:0016020GO:0016887GO:0017111GO:0042626	black	-0.220641	0.568351	0.162864	0.675463	-0.427345	0.251263	-0.659841	0.0531317	-0.317054	0.405792	-0.211327	0.585189	0.619536	0.0751743	0.654946	0.0555546	-0.339783	0.370985	0.0290048	0.940953	-0.0372762	0.924149	-0.374742	0.320372	0.416563	0.264717	-0.397995	0.288753	-0.616254	0.0771834	0.22989	0.551809	-0.422414	0.257369	-0.106594	0.784894	0.161641	0.677794	0.530243	0.141969	-0.442176	0.233368	-0.0891474	0.819589	0.115287
Solyc09g074970.2.1	Solyc09g074970.2.1	Thiamin pyrophosphokinase 1 (AHRD V1 **** B6SUI9_MAIZE)";" contains Interpro domain(s) IPR016966 Thiamin pyrophosphokinase eukaryotic	GO:0004788GO:0006772GO:0009229	black	-0.219761	0.569936	0.237513	0.538315	-0.199125	0.607512	-0.58847	0.0955283	-0.250959	0.514828	-0.251408	0.514052	-0.14604	0.707726	0.627614	0.0703686	-0.255684	0.506673	0.796918	0.0101246	0.521148	0.150223	0.0738193	0.850298	0.0849084	0.828062	-0.338498	0.372913	0.208814	0.589763	0.30359	0.427085	-0.227993	0.555189	0.2479	0.520135	-0.556099	0.119989	-0.0566796	0.884842	0.330431	0.38513	-0.21057	0.586566	-0.270802
Solyc07g061960.2.1	Solyc07g061960.2.1	Hydroxyacylglutathione hydrolase (AHRD V1 **** D9J0E0_9CARY)";" contains Interpro domain(s) IPR001279 Beta-lactamase-like	GO:0004416GO:0016787GO:0047951	black	-0.216932	0.575036	-0.599361	0.0880499	0.0364325	0.925862	0.31068	0.41581	0.26711	0.487171	0.0827932	0.832296	-0.111102	0.775981	-0.525788	0.145978	-0.043162	0.912207	0.0036244	0.992617	0.160388	0.680183	0.103798	0.790434	0.183855	0.635844	0.577813	0.10321	0.316684	0.40637	0.0777399	0.842425	0.502348	0.16815	-0.43873	0.237463	-0.479172	0.191857	-0.711751	0.0315005	0.027756	0.943492	0.121326	0.755848	0.000820296
Solyc03g044330.1.1	Solyc03g044330.1.1	Acetolactate synthase (AHRD V1 **** D7RPJ7_SOLTU)";" contains Interpro domain(s) IPR012846 Acetolactate synthase large subunit biosynthetic	GO:0003984GO:0009082GO:0030976	black	-0.216593	0.575649	0.373501	0.322107	-0.153838	0.69272	-0.587548	0.0961788	-0.512248	0.158564	-0.37145	0.324982	0.0120439	0.975467	0.608236	0.0822304	0.250086	0.516341	0.593231	0.0922134	-0.00984795	0.97994	-0.413294	0.26887	0.0143913	0.970687	-0.14986	0.700363	-0.204107	0.598362	0.428177	0.250241	-0.405822	0.278488	0.707989	0.0328289	0.112186	0.77384	0.208944	0.589527	0.460165	0.212623	-0.27196	0.478988	-0.502016
Solyc12g008710.1.1	Solyc12g008710.1.1	Peptidase M16 family protein (AHRD V1 ***- D7MM64_ARALY)";" contains Interpro domain(s) IPR011237 Peptidase M16 core	GO:0006508GO:0046872	black	0.216569	0.575691	0.617878	0.0761849	0.124531	0.749564	-0.0868077	0.824264	-0.178557	0.645774	0.0929559	0.81199	-0.546225	0.128125	0.281163	0.463622	0.314222	0.410229	0.57737	0.103537	0.110871	0.776436	0.158022	0.684704	-0.355308	0.348061	-0.424628	0.254619	0.245428	0.524439	0.278264	0.468441	-0.371452	0.324979	0.821801	0.0065761	-0.111344	0.775501	0.0519436	0.894419	0.63539	0.065929	-0.259079	0.500847	-0.282525
Solyc12g094410.1.1	Solyc12g094410.1.1	Kinase family protein (AHRD V1 ***- D7MEZ1_ARALY)";" contains Interpro domain(s) IPR015783 ATMRK serine/threonine protein kinase-like	GO:0006468GO:0008152	black	-0.216418	0.575964	0.249713	0.516988	-0.419867	0.260555	-0.593813	0.0918133	-0.440824	0.23497	-0.126156	0.746381	0.0803179	0.837255	0.787381	0.0117702	-0.504277	0.166256	0.545913	0.128387	0.532278	0.14016	0.0842105	0.829458	0.00550586	0.988784	-0.578069	0.103021	-0.172533	0.657121	0.173709	0.654901	-0.219754	0.569947	0.117486	0.763396	-0.247395	0.521013	0.248862	0.518464	-0.10673	0.784625	0.0800585	0.837775	-0.069962
Solyc02g084870.2.1	Solyc02g084870.2.1	Mitogen-activated protein kinase 7 (AHRD V1 ***- D9IV43_SOLLC)";" contains Interpro domain(s) IPR002290 Serine/threonine protein kinase	GO:0006468	black	-0.214163	0.580043	0.164395	0.672549	-0.531645	0.140721	-0.755038	0.0186707	-0.53637	0.136563	-0.0312844	0.93632	0.134754	0.729601	0.736773	0.0235502	-0.32069	0.400125	0.689988	0.0396895	0.42623	0.252637	-0.228642	0.554031	0.280879	0.464095	-0.385499	0.305537	-0.252047	0.512946	0.5238	0.147788	-0.32886	0.38753	0.241283	0.531689	-0.336304	0.376218	-0.0117455	0.976075	0.118833	0.760746	-0.0143814	0.970707	-0.367015
Solyc11g069940.1.1	Solyc11g069940.1.1	Glutaredoxin (AHRD V1 ***- B9H2P7_POPTR)";" contains Interpro domain(s) IPR011905 Glutaredoxin-like plant II	GO:0045454	black	0.213938	0.580452	0.686667	0.0410482	0.026761	0.945515	-0.0191479	0.961004	0.155694	0.68916	0.0204162	0.958423	-0.0382143	0.922245	0.305425	0.424154	-0.178801	0.645315	-0.185154	0.633417	-0.0821257	0.833632	0.353284	0.35101	-0.17558	0.651373	-0.902133	0.0008764	-0.140634	0.718183	-0.102819	0.792376	-0.546529	0.12787	0.129927	0.73901	0.160812	0.679375	0.731085	0.0252254	-0.351199	0.35406	-0.134241	0.7306	0.58607
Solyc07g039450.2.1	Solyc07g039450.2.1	Density-regulated protein (AHRD V1 ***- B6SQI8_MAIZE)";" contains Interpro domain(s) IPR005873 Density-regulated protein DRP1	GO:0003723GO:0005515GO:0006413	black	0.213203	0.581785	0.660686	0.0527205	-0.139178	0.721005	-0.334279	0.37928	-0.15891	0.683006	0.158278	0.684214	0.0274267	0.944162	0.547839	0.126773	-0.0750899	0.847745	0.216931	0.575038	-0.0152417	0.968956	0.0360782	0.926582	0.000710971	0.998552	-0.779037	0.01335	-0.25454	0.508642	0.256091	0.505973	-0.617038	0.0767005	0.393772	0.294371	0.0614444	0.87522	0.524059	0.147552	-0.0391046	0.920438	-0.25321	0.510936	0.163616
Solyc01g099590.2.1	Solyc01g099590.2.1	Glutathione-S-transferase (AHRD V1 **** A3FMP5_SOLLC)";" contains Interpro domain(s) IPR004046 Glutathione S-transferase C-terminal	GO:0004364GO:0043295	black	0.212895	0.582343	-0.137896	0.723495	0.0739606	0.850014	0.321614	0.398692	0.677385	0.0450042	0.124066	0.750475	0.0100996	0.979427	-0.617172	0.0766178	-0.192782	0.619228	-0.658885	0.0535995	-0.159743	0.681414	0.282344	0.461667	0.307888	0.420235	-0.100426	0.797125	0.20633	0.594295	-0.216296	0.576185	-0.0886976	0.820487	-0.680933	0.0434644	-0.220272	0.569016	-0.0986855	0.800584	-0.424826	0.254373	0.121454	0.755597	0.500153
Solyc09g010190.2.1	Solyc09g010190.2.1	Peptidyl-prolyl cis-trans isomerase (AHRD V1 ***- C6TF56_SOYBN)";" contains Interpro domain(s) IPR002130 Peptidyl-prolyl cis-trans isomerase cyclophilin-type	GO:0006457	black	-0.21221	0.583585	0.334451	0.379019	-0.361401	0.339258	-0.505981	0.164594	-0.61735	0.0765086	-0.0640093	0.870046	0.00218376	0.995551	0.789412	0.0114058	-0.210366	0.586937	0.636111	0.0655264	0.375291	0.319606	-0.0589882	0.880178	-0.152346	0.695584	-0.472043	0.199507	-0.286507	0.454799	0.317943	0.404403	-0.216273	0.576227	0.48192	0.188954	-0.0266255	0.945791	0.252677	0.511856	0.0946297	0.808655	0.0221501	0.954895	-0.219933
Solyc10g081920.1.1	Solyc10g081920.1.1	Coatomer subunit beta-1 (AHRD V1 ***- D7MB61_ARALY)";" contains Interpro domain(s) IPR016460 Coatomer beta subunit	GO:0005488GO:0005515GO:0005737GO:0030117GO:0030126	black	-0.209648	0.588244	0.151391	0.697419	-0.0447112	0.909067	-0.529166	0.142933	-0.421595	0.258392	-0.302314	0.429129	-0.14276	0.714066	0.593295	0.092169	0.0659841	0.866065	0.849247	0.0037674	0.354366	0.349432	-0.162971	0.675258	-0.0639878	0.870089	0.0360401	0.926659	0.181993	0.639327	0.255605	0.506809	-0.060437	0.877253	0.50964	0.161058	-0.274745	0.474316	-0.108154	0.781807	0.608239	0.082229	-0.277201	0.470212	-0.574127
Solyc01g096070.2.1	Solyc01g096070.2.1	Auxin response factor 9 (AHRD V1 **** D7R605_SOLLC)";" contains Interpro domain(s) IPR010525 Auxin response factor	GO:0003700GO:0005634GO:0006355GO:0008022GO:0046983	black	-0.208252	0.590787	0.319538	0.401917	-0.266297	0.488549	-0.593629	0.0919392	-0.59161	0.093334	-0.104862	0.788324	0.305044	0.424761	0.759767	0.0175271	0.0999374	0.798096	0.526628	0.145218	-0.0476262	0.90316	-0.474069	0.197316	0.121094	0.756305	-0.215892	0.576914	-0.516717	0.154343	0.509002	0.161671	-0.357428	0.344986	0.56175	0.115475	0.195241	0.614677	0.343612	0.365266	0.149217	0.701601	-0.311391	0.414687	-0.262522
Solyc05g050560.1.1	Solyc05g050560.1.1	Transcription factor (AHRD V1 *--* Q9M4A8_MAIZE)";" contains Interpro domain(s) IPR011598 Helix-loop-helix DNA-binding	GO:0003700GO:0005634GO:0045449	black	0.206819	0.593402	0.621419	0.0740361	0.257436	0.503663	-0.132294	0.734393	-0.0514381	0.895442	-0.1306	0.737697	-0.481416	0.189484	0.406207	0.277989	0.105818	0.786431	0.515797	0.155206	0.23729	0.538708	0.339162	0.371917	-0.443255	0.232094	-0.483237	0.18757	0.409222	0.27409	-0.0938741	0.81016	-0.282797	0.460917	0.596349	0.0900806	-0.131318	0.736296	0.259085	0.500836	0.508507	0.162148	-0.298639	0.435038	-0.13224
Solyc01g056780.2.1	Solyc01g056780.2.1	50S ribosomal protein L34 (AHRD V1 *-*- D7KDQ0_ARALY)";" contains Interpro domain(s) IPR000271 Ribosomal protein L34	GO:0005840	black	-0.206685	0.593647	0.360524	0.340518	-0.413363	0.268781	-0.466023	0.206097	-0.375097	0.319876	-0.0544299	0.88939	0.383809	0.307844	0.60745	0.0827361	-0.17311	0.656031	0.11816	0.762069	-0.0814705	0.834945	-0.264841	0.491019	0.212012	0.583945	-0.559788	0.117031	-0.655952	0.0550513	0.429185	0.249005	-0.493818	0.176669	0.212172	0.583655	0.202292	0.60169	0.527185	0.144714	-0.351808	0.353168	-0.0849369	0.828005	0.188917
Solyc02g085580.2.1	Solyc02g085580.2.1	C2H2L domain class transcription factor (AHRD V1 **-* D9ZIU5_MALDO)";" contains Interpro domain(s) IPR007087 Zinc finger C2H2-type	GO:0003700GO:0005622	black	-0.206512	0.593964	0.179048	0.64485	-0.168222	0.66528	-0.469361	0.202428	-0.56284	0.114617	-0.107898	0.782313	-0.140844	0.717776	0.693882	0.0381334	-0.0592909	0.879567	0.866588	0.00250038	0.456086	0.217235	-0.0707412	0.856487	-0.182563	0.638261	-0.1217	0.755114	0.0267412	0.945556	0.284973	0.457324	-0.00431297	0.991214	0.535544	0.137285	-0.218801	0.571665	-0.0492906	0.899789	0.452734	0.221064	-0.129284	0.740266	-0.47078
Solyc09g083290.2.1	Solyc09g083290.2.1	Auxin responsive protein (AHRD V1 ***- D9IQE6_CATRO)";" contains Interpro domain(s) IPR003311 AUX/IAA protein	GO:0005515GO:0005634GO:0046983	black	0.205711	0.595427	0.751465	0.0195666	-0.0464988	0.905444	-0.27391	0.475715	-0.0461435	0.906164	0.060991	0.876135	-0.110866	0.776447	0.400455	0.285505	0.12127	0.755959	0.214386	0.579641	-0.143739	0.712172	0.0196769	0.959927	0.014616	0.97023	-0.757178	0.0181473	-0.151496	0.697217	0.360689	0.340281	-0.738425	0.0230776	0.530234	0.141977	0.0289243	0.941117	0.469617	0.202148	0.118496	0.76141	-0.354693	0.348956	0.136247
Solyc01g067400.2.1	Solyc01g067400.2.1	Serine/threonine-protein kinase (AHRD V1 **** C6ZRV0_SOYBN)";" contains Interpro domain(s) IPR002290 Serine/threonine protein kinase	GO:0004674GO:0005515GO:0006468	black	0.2055	0.595813	0.654816	0.0556202	0.0346108	0.929562	-0.327168	0.390124	-0.277443	0.469808	-0.0768522	0.844207	-0.0397162	0.919197	0.604172	0.084865	0.074637	0.848655	0.256329	0.505564	-0.0286971	0.941579	-0.0137668	0.971959	-0.258389	0.502028	-0.578717	0.102545	-0.145378	0.709006	-0.0131706	0.973173	-0.468929	0.202901	0.570843	0.10843	0.296665	0.438226	0.609038	0.0817167	0.174225	0.653928	-0.242509	0.529541	-0.0719547
Solyc06g053230.2.1	Solyc06g053230.2.1	Unknown Protein (AHRD V1)		black	-0.204014	0.598532	-0.619712	0.0750671	-0.170695	0.660596	0.20444	0.597752	-0.0137752	0.971942	-0.0925642	0.812771	-0.026871	0.945292	-0.607617	0.0826284	0.0934504	0.811004	-0.321631	0.398666	-0.0564357	0.885335	-0.226105	0.558557	0.143926	0.71181	0.630862	0.0684921	0.0100245	0.97958	-0.0127703	0.973988	0.370987	0.325634	-0.294461	0.4418	0.0425022	0.913545	-0.577398	0.103517	-0.00440133	0.991034	0.527508	0.144422	-0.34644
Solyc07g064980.2.1	Solyc07g064980.2.1	Vacuolar protein sorting-associated protein VTA1 homolog (AHRD V1 *--- C1C2K6_9MAXI)";" contains Interpro domain(s) IPR006745 Protein of unknown function DUF605	GO:0005515	black	0.203354	0.599742	0.316368	0.406864	0.235649	0.541604	0.191231	0.622105	-0.31712	0.405689	0.241843	0.530706	-0.472428	0.199089	0.318135	0.404104	0.134553	0.729992	0.507708	0.162919	0.310329	0.416366	0.34217	0.367415	-0.733084	0.0246281	-0.156932	0.686789	0.239432	0.534938	-0.171181	0.659677	0.223747	0.562777	0.627199	0.070611	0.0919122	0.814071	0.0675023	0.863007	0.446761	0.227981	-0.0338458	0.931116	-0.196154
Solyc02g084390.2.1	Solyc02g084390.2.1	Kinesin like protein (AHRD V1 *-*- Q0WLK7_ARATH)";" contains Interpro domain(s) IPR001752 Kinesin motor region	GO:0007018	black	0.201826	0.602546	0.674738	0.0461758	0.0108348	0.97793	-0.361967	0.338446	-0.278463	0.46811	-0.125665	0.747342	-0.146749	0.706358	0.523107	0.148422	0.174948	0.652564	0.306471	0.422488	-0.0494698	0.899426	-0.0691498	0.859689	-0.214793	0.578902	-0.551156	0.124022	-0.0806714	0.836546	0.0940906	0.809729	-0.553398	0.122183	0.67089	0.047913	0.239732	0.534411	0.490339	0.180213	0.326362	0.391361	-0.226774	0.557364	-0.220303
Solyc12g006930.1.1	Solyc12g006930.1.1	Acyl-ACP thioesterase (AHRD V1 ***- A9XUG5_RICCO)";" contains Interpro domain(s) IPR002864 Acyl-ACP thioesterase		black	0.201725	0.602731	0.387973	0.302175	-0.0313868	0.936112	-0.232158	0.547782	-0.302864	0.428248	0.142863	0.713867	-0.492131	0.178382	0.350041	0.355759	0.0909081	0.816074	0.677972	0.0447473	0.366499	0.331977	0.140675	0.718103	-0.282603	0.461239	-0.31391	0.41072	0.291828	0.446084	0.200189	0.605555	-0.197318	0.610842	0.63005	0.0689587	-0.255297	0.507338	-0.145352	0.709055	0.62973	0.0691426	-0.0621768	0.873742	-0.488183
Solyc11g018660.1.1	Solyc11g018660.1.1	NAC domain protein IPR003441 (AHRD V1 ***- B9MW79_POPTR)";" contains Interpro domain(s) IPR003441 No apical meristem (NAM) protein	GO:0045449	black	-0.201487	0.603168	0.4506	0.223523	-0.0899829	0.817921	-0.668865	0.0488439	-0.0996731	0.798621	-0.519359	0.151879	0.0987909	0.800374	0.512197	0.158612	0.114892	0.768504	0.435664	0.241138	-0.0793588	0.839178	-0.306642	0.422216	0.337769	0.37401	-0.328797	0.387627	-0.0490999	0.900175	0.429152	0.249045	-0.657108	0.054476	0.378345	0.315364	-0.171693	0.658709	0.285553	0.456368	0.291213	0.447088	-0.495688	0.17478	-0.188621
Solyc10g017520.2.1	Solyc10g017520.2.1	Cysteine and glycine-rich protein 3 (AHRD V1 **-- D2SQP3_PIG)";" contains Interpro domain(s) IPR001781 Zinc finger LIM-type	GO:0008270GO:0042802	black	0.1994	0.607005	0.623708	0.0726677	-0.0981746	0.8016	-0.492805	0.177696	-0.100376	0.797225	-0.0569858	0.884223	-0.197687	0.61016	0.397713	0.289126	0.128933	0.740951	0.42961	0.248484	0.0121044	0.975344	-0.0929881	0.811926	0.146571	0.706701	-0.575121	0.105208	0.0623127	0.873468	0.400304	0.285705	-0.725447	0.0269615	0.536898	0.136103	-0.191136	0.622282	0.182286	0.63878	0.419722	0.260736	-0.328503	0.388076	-0.262909
Solyc01g106320.2.1	Solyc01g106320.2.1	Octicosapeptide/Phox/Bem1p domain-containing protein (AHRD V1 *--- D7MPG4_ARALY)";" contains Interpro domain(s) IPR000270 Octicosapeptide/Phox/Bem1p		black	-0.197498	0.61051	0.306189	0.422936	-0.26607	0.488933	-0.659771	0.0531661	-0.598777	0.0884417	-0.189177	0.625922	0.300099	0.432687	0.824865	0.00620842	-0.00692797	0.985887	0.535994	0.136891	0.0592442	0.879661	-0.415606	0.265929	0.0809128	0.836062	-0.244144	0.526682	-0.438971	0.237176	0.358591	0.343304	-0.323702	0.39546	0.490011	0.180549	0.174838	0.652772	0.379904	0.313209	0.141142	0.717199	-0.252428	0.512287	-0.303964
Solyc10g083440.1.1	Solyc10g083440.1.1	UDP flavonoid 3-O-glucosyltransferase (Fragment) (AHRD V1 **** B5AIT4_IPOTF)";" contains Interpro domain(s) IPR002213 UDP-glucuronosyl/UDP-glucosyltransferase	GO:0008152GO:0080043	black	-0.197349	0.610784	0.26545	0.489985	-0.271213	0.480245	-0.744698	0.021341	-0.337431	0.374518	-0.19136	0.621865	0.299457	0.43372	0.586939	0.0966101	0.137599	0.724072	0.55658	0.119601	-0.0982382	0.801473	-0.568102	0.110526	0.508167	0.162476	-0.142987	0.713626	-0.323194	0.396245	0.705308	0.0337973	-0.554574	0.121225	0.405583	0.278799	-0.149766	0.700545	0.100576	0.796827	0.286839	0.454253	-0.487552	0.183081	-0.341461
Solyc11g069470.1.1	Solyc11g069470.1.1	Class III homeodomain-leucine zipper (AHRD V1 ***- Q1WD30_GINBI)";" contains Interpro domain(s) IPR013978 MEKHLA	GO:0006355GO:0045449	black	0.19708	0.611281	0.429932	0.248091	0.122188	0.754157	-0.0140571	0.971368	-0.15231	0.695652	0.215467	0.577683	-0.590635	0.0940122	0.268213	0.485306	0.127338	0.744069	0.68534	0.0415997	0.356518	0.346304	0.328724	0.387739	-0.396704	0.290464	-0.332261	0.382343	0.393329	0.294963	0.186469	0.630964	-0.111272	0.775645	0.62894	0.0695992	-0.332667	0.381725	-0.142753	0.71408	0.602229	0.0861424	-0.182359	0.638643	-0.252004
Solyc04g078550.2.1	Solyc04g078550.2.1	WRKY transcription factor 2 (AHRD V1 ***- A7UGC9_SOLTU)";" contains Interpro domain(s) IPR003657 DNA-binding WRKY	GO:0005516GO:0045449	black	-0.196205	0.612896	0.300682	0.431749	-0.218003	0.573102	-0.396379	0.290897	-0.405745	0.278589	-0.21844	0.572314	0.21837	0.57244	0.799075	0.00977524	-0.440272	0.235626	0.262647	0.494751	0.329699	0.386247	0.120939	0.756608	-0.23142	0.549091	-0.544648	0.129453	-0.300005	0.432838	-0.150533	0.699068	-0.10344	0.791143	0.0995962	0.798774	0.157782	0.685162	0.615245	0.0778075	-0.313215	0.411813	0.0451304	0.908217	0.175761
Solyc03g116230.2.1	Solyc03g116230.2.1	Agglutinin isolectin I (Fragment) (AHRD V1 *--- Q9S7K1_URTDI)";" contains Interpro domain(s) IPR001002 Chitin-binding type 1	GO:0008061GO:0016998	black	-0.195995	0.613284	0.301134	0.431023	-0.342079	0.367551	-0.552568	0.122862	-0.644848	0.0607717	-0.0923476	0.813203	0.389004	0.300781	0.776615	0.0138338	-0.0277779	0.943448	0.330934	0.384362	-0.0435342	0.911453	-0.432675	0.244751	0.0412414	0.916103	-0.30845	0.419342	-0.654603	0.0557271	0.346534	0.360931	-0.318828	0.403023	0.453687	0.219973	0.376986	0.317248	0.49815	0.172312	-0.0776948	0.842516	-0.114687	0.768907	-0.16275
Solyc01g095340.2.1	Solyc01g095340.2.1	Unknown Protein (AHRD V1)		black	0.195098	0.614942	0.400499	0.285448	0.00841597	0.982856	0.109972	0.778212	-0.45941	0.213473	0.159662	0.68157	-0.361756	0.338749	0.340059	0.370571	0.0538645	0.890533	0.210421	0.586837	0.20364	0.599217	0.240343	0.533338	-0.733872	0.0243951	-0.38172	0.310708	-0.0626364	0.872815	-0.223001	0.564114	0.0317104	0.935454	0.61848	0.0758172	0.412876	0.269403	0.315365	0.408435	0.187654	0.628756	0.277017	0.470519	-0.184149
Solyc01g066070.2.1	Solyc01g066070.2.1	Polygalacturonase (AHRD V1 ***- Q2M4X6_LILLO)";" contains Interpro domain(s) IPR012334 Pectin lyase fold	GO:0005975	black	-0.194377	0.616275	0.285855	0.455871	-0.187606	0.628845	-0.44784	0.226723	-0.540892	0.132652	-0.225425	0.559773	-0.273471	0.476452	0.566946	0.111417	0.0579413	0.882293	0.761449	0.0171321	0.358221	0.343839	-0.0896729	0.81854	-0.216671	0.575507	-0.200656	0.604695	0.0442342	0.910034	0.310528	0.41605	-0.164225	0.672871	0.658967	0.0535595	-0.131604	0.735738	-0.0294543	0.94004	0.521061	0.150303	-0.0294239	0.940101	-0.545776
Solyc12g096050.1.1	Solyc12g096050.1.1	Kinase-START 1 (Fragment) (AHRD V1 *--- B9UY89_LOPEL)";" contains Interpro domain(s) IPR009769 Protein of unknown function DUF1336		black	0.193509	0.617882	0.446947	0.227764	0.0585571	0.881049	-0.0426409	0.913264	-0.252524	0.512122	0.0474231	0.903571	-0.675984	0.0456217	0.100122	0.79773	0.352156	0.352658	0.5427	0.131106	0.178848	0.645226	0.120434	0.7576	-0.408281	0.275303	-0.241251	0.531745	0.330618	0.384845	0.222995	0.564124	-0.243599	0.527633	0.81964	0.00684408	-0.0980399	0.801868	-0.17991	0.643233	0.754139	0.0188934	0.00170209	0.996533	-0.543163
Solyc10g047290.1.1	Solyc10g047290.1.1	Serine/threonine phosphatase family protein (AHRD V1 **** C1E0J1_9CHLO)";" contains Interpro domain(s) IPR015655 Protein phosphatase 2C	GO:0003824GO:0004722	black	0.193036	0.618758	-0.128405	0.741982	-0.0559517	0.886313	0.0381674	0.92234	0.594857	0.0910977	0.0429416	0.912654	0.0207255	0.957794	-0.533004	0.139518	-0.166157	0.669199	-0.476567	0.194634	-0.120698	0.757082	0.0932517	0.8114	0.530373	0.141854	-0.0880619	0.821757	0.227687	0.555735	-0.0104284	0.978757	-0.268004	0.485658	-0.604196	0.0848493	-0.371875	0.324386	-0.235023	0.542709	-0.230111	0.551418	0.071947	0.854061	0.219997
Solyc04g058090.2.1	Solyc04g058090.2.1	Phosphoribosylformylglycinamidine cyclo-ligase (AHRD V1 **** Q6T7F2_SOLTU)";" contains Interpro domain(s) IPR004733 Phosphoribosylformylglycinamidine cyclo-ligase	GO:0003824GO:0005737GO:0008716	black	0.19258	0.619603	-0.122933	0.752696	0.314397	0.409955	0.348892	0.357449	0.803767	0.00904366	-0.0962173	0.805494	-0.215822	0.577041	-0.780397	0.0130833	0.12564	0.747392	-0.486577	0.184089	-0.243122	0.528468	0.224814	0.560867	0.289804	0.44939	0.162034	0.677044	0.531318	0.141011	-0.165734	0.670002	-0.0956278	0.806667	-0.469916	0.201822	-0.346759	0.360597	-0.307537	0.420792	0.0147641	0.969928	-0.106201	0.785672	0.25358
Solyc08g006770.2.1	Solyc08g006770.2.1	Anthocyanidin synthase (Fragment) (AHRD V1 **-* P93120_DIACA)";" contains Interpro domain(s) IPR005123 Oxoglutarate and iron-dependent oxygenase	GO:0016491GO:0045431	black	0.189447	0.625419	-0.452195	0.221684	0.106278	0.785521	0.482281	0.188574	-0.00736178	0.985003	0.335318	0.377708	-0.0799638	0.837965	-0.569603	0.109376	0.234788	0.543125	-0.364281	0.335135	-0.157445	0.685807	-0.0869777	0.823924	-0.178196	0.646452	0.592438	0.0927605	0.020383	0.95849	-0.236475	0.540145	0.493824	0.176663	-0.110452	0.777264	0.297881	0.436261	-0.398512	0.288069	0.0636383	0.870794	0.371758	0.324549	-0.233855
Solyc01g107780.2.1	Solyc01g107780.2.1	UDP-glucosyltransferase family 1 protein (AHRD V1 **** C6KI43_CITSI)";" contains Interpro domain(s) IPR002213 UDP-glucuronosyl/UDP-glucosyltransferase	GO:0008152GO:0080044	black	-0.188734	0.626744	0.271603	0.479589	-0.207243	0.592628	-0.648868	0.0586593	-0.512569	0.158259	-0.094928	0.808061	0.333706	0.380148	0.827675	0.00588389	-0.00245856	0.994991	0.632433	0.067596	0.0668548	0.864311	-0.40377	0.28116	0.17759	0.64759	-0.18546	0.632846	-0.383426	0.308368	0.449741	0.224515	-0.291088	0.447292	0.437886	0.238472	0.0170811	0.965211	0.295152	0.440678	0.171995	0.658137	-0.426849	0.251874	-0.233151
Solyc11g011930.1.1	Solyc11g011930.1.1	Isocitrate dehydrogenase (AHRD V1 ***- D2D324_GOSHI)";" contains Interpro domain(s) IPR004790 Isocitrate dehydrogenase NADP-dependent eukaryotic	GO:0055114	black	-0.188468	0.62724	0.271186	0.480291	-0.251114	0.514559	-0.372764	0.323138	-0.399581	0.286657	0.100922	0.796141	0.180163	0.642758	0.835054	0.00508694	-0.436239	0.240447	0.551496	0.123742	0.426078	0.252825	0.151064	0.698048	-0.106608	0.784866	-0.529647	0.142502	-0.278267	0.468436	0.185007	0.633691	-0.0653291	0.867385	0.146734	0.706387	-0.157973	0.684798	0.367645	0.330351	-0.218103	0.572923	-0.147337	0.705225	0.225817
Solyc05g010250.1.1	Solyc05g010250.1.1	Acetyltransferase-like protein (AHRD V1 ***- Q31BX2_PROM9)";" contains Interpro domain(s) IPR000182 GCN5-related N-acetyltransferase	GO:0008152	black	0.188367	0.627429	0.604586	0.0845944	0.0817192	0.834447	-0.0924592	0.81298	-0.261532	0.496652	0.0330741	0.932683	0.0526793	0.89293	0.60945	0.0814539	-0.0669287	0.864162	0.0598896	0.878358	-0.017968	0.963406	0.165315	0.670799	-0.45812	0.214929	-0.62937	0.0693504	-0.270894	0.480782	-0.233794	0.544883	-0.256274	0.505659	0.414193	0.267724	0.472781	0.198707	0.799474	0.00971151	-0.149782	0.700514	-0.13565	0.727858	0.257466
Solyc06g009530.2.1	Solyc06g009530.2.1	Nodal modulator 3 (AHRD V1 ***- B0XK54_CULQU)";" contains Interpro domain(s) IPR013784 Carbohydrate-binding-like fold	GO:0005515GO:0030246	black	0.187655	0.628753	0.338439	0.373002	-0.122584	0.75338	0.0169029	0.965574	-0.413661	0.268401	0.455436	0.217974	-0.455288	0.218143	0.373382	0.322272	-0.0633999	0.871275	0.584851	0.0980965	0.443978	0.231244	0.314032	0.410528	-0.48509	0.185635	-0.428729	0.249563	0.0684734	0.861051	0.173163	0.655932	0.0114916	0.976592	0.569197	0.109685	-0.131146	0.736632	-0.0699685	0.858042	0.316121	0.407251	0.136227	0.726737	-0.203291
Solyc10g045240.1.1	Solyc10g045240.1.1	Beta-glucosidase D4 (AHRD V1 ***- B2ZUU0_LOTJA)";" contains Interpro domain(s) IPR001360 Glycoside hydrolase family 1	GO:0005975GO:0019137	black	0.187427	0.629179	0.566763	0.111559	-0.205675	0.595493	-0.0748756	0.848176	-0.306038	0.423176	0.402441	0.282899	0.0011298	0.997698	0.468821	0.203019	-0.0750865	0.847752	0.127837	0.743093	-0.0092454	0.981167	0.10064	0.796701	-0.210055	0.587502	-0.740756	0.022422	-0.442661	0.232795	0.261546	0.496629	-0.397333	0.28963	0.438765	0.237421	0.243144	0.528429	0.49498	0.175494	-0.194475	0.616094	-0.0286258	0.941724	0.264006
Solyc08g075020.2.1	Solyc08g075020.2.1	Pectinacetylesterase like protein (Fragment) (AHRD V1 *--- Q56WP8_ARATH)";" contains Interpro domain(s) IPR004963 Pectinacetylesterase	GO:0004091	black	-0.187105	0.629777	-0.484402	0.186352	0.214146	0.580076	-0.0675217	0.862967	0.416409	0.264912	-0.338164	0.373416	0.469122	0.202689	-0.233124	0.54607	-0.0406438	0.917315	-0.269598	0.482967	-0.211319	0.585205	-0.238976	0.53574	0.506223	0.164359	0.602237	0.0861375	0.125733	0.74721	-0.188823	0.626579	0.227673	0.555758	-0.659322	0.0533856	-0.159981	0.68096	-0.124429	0.749764	-0.176955	0.648785	-0.323978	0.395034	0.148452
Solyc01g103580.2.1	Solyc01g103580.2.1	Genomic DNA chromosome 5 P1 clone MCL19 (AHRD V1 ***- Q9FNL3_ARATH)";" contains Interpro domain(s) IPR007770 Protein of unknown function DUF679		black	0.186785	0.630375	-0.290659	0.447993	0.478542	0.192527	0.427064	0.251609	0.235318	0.542187	0.0903102	0.817267	-0.333152	0.380988	-0.513151	0.157706	0.439781	0.23621	0.0432747	0.911979	-0.0912928	0.815307	0.0412109	0.916164	-0.209083	0.589273	0.695796	0.0373832	0.529706	0.142449	-0.215601	0.577441	0.449796	0.224452	0.0851454	0.827588	-0.0747545	0.848419	-0.51175	0.159038	0.551292	0.12391	-0.141434	0.716633	-0.318343
Solyc10g007040.2.1	Solyc10g007040.2.1	Beta-13-galactosyl-O-glycosyl-glycoprotein beta-16-N-acetylglucosaminyltransferase (AHRD V1 *--* GCNT3_BHV4L)";" contains Interpro domain(s) IPR003406 Glycosyl transferase family 14	GO:0016020GO:0016757	black	-0.186247	0.631378	0.338462	0.372967	-0.275305	0.47338	-0.523131	0.1484	-0.571834	0.107678	-0.108459	0.781204	0.334088	0.379569	0.864633	0.00262572	-0.18723	0.629545	0.389781	0.299731	0.12155	0.755409	-0.215465	0.577687	-0.0668733	0.864274	-0.422052	0.257822	-0.516209	0.15482	0.187839	0.628411	-0.243379	0.528018	0.358636	0.343239	0.260342	0.498685	0.563076	0.114431	-0.137229	0.72479	-0.134864	0.729388	-0.0229261
Solyc08g041890.2.1	Solyc08g041890.2.1	Importin alpha-1b subunit (AHRD V1 ***- B6T451_MAIZE)";" contains Interpro domain(s) IPR011989 Armadillo-like helical	GO:0005488GO:0005737GO:0008320	black	0.185345	0.633062	-0.41168	0.270932	-0.0671303	0.863756	0.569893	0.109154	0.242212	0.530061	0.418004	0.262897	-0.153638	0.693104	-0.653449	0.0563094	-0.212672	0.582747	-0.565778	0.112322	0.0845973	0.828684	0.329872	0.385983	-0.122567	0.753413	0.143144	0.713323	0.0914747	0.814944	-0.328248	0.388467	0.411116	0.271656	-0.520049	0.151239	0.00667234	0.986408	-0.350065	0.355724	-0.373282	0.322413	0.624262	0.0723389	0.211109
Solyc05g055700.2.1	Solyc05g055700.2.1	Alcohol dehydrogenase zinc-binding domain protein (AHRD V1 **-* D5VIT9_CAUST)";" contains Interpro domain(s) IPR002085 Alcohol dehydrogenase superfamily zinc-containing	GO:0005515GO:0008152GO:0032440GO:0055114	black	0.182919	0.637594	0.567252	0.111181	0.233943	0.54462	0.0750972	0.84773	-0.0239078	0.951319	0.282907	0.460735	-0.00120949	0.997536	0.407541	0.27626	0.173005	0.656231	0.241666	0.531018	-0.16699	0.667617	0.135897	0.727379	-0.233134	0.546052	-0.44509	0.229937	-0.165743	0.669985	0.183342	0.636804	-0.261177	0.497259	0.466166	0.205939	0.139915	0.719577	0.491933	0.178584	0.025257	0.948574	-0.547133	0.127364	0.403012
Solyc01g008320.2.1	Solyc01g008320.2.1	DDHD domain containing 1 (AHRD V1 *--- Q3ZAU5_RAT)";" contains Interpro domain(s) IPR004177 DDHD	GO:0008970GO:0046872	black	0.182547	0.63829	0.392059	0.296666	0.188262	0.627624	-0.388767	0.301101	-0.192421	0.619898	0.0316901	0.935496	0.00316214	0.993558	0.494708	0.175769	0.326231	0.391562	0.595955	0.0903487	-0.0775113	0.842884	-0.264887	0.490941	0.0458418	0.906775	-0.0504155	0.897512	0.0582602	0.881648	0.289562	0.449787	-0.309281	0.418024	0.588613	0.0954279	-0.049303	0.899764	0.130932	0.737048	0.584706	0.0982005	-0.648262	0.058975	-0.346068
Solyc01g021640.2.1	Solyc01g021640.2.1	DDB1- and CUL4-associated factor 4 (AHRD V1 **-- DCAF4_BOVIN)";" contains Interpro domain(s) IPR011046 WD40 repeat-like		black	0.182003	0.639309	0.525088	0.146614	0.12211	0.75431	0.0100728	0.979482	-0.368598	0.329003	0.0150935	0.969258	-0.425006	0.25415	0.402203	0.283211	0.151105	0.697968	0.369142	0.328235	0.181439	0.640366	0.232349	0.547444	-0.677773	0.0448343	-0.401074	0.284692	0.0892268	0.81943	-0.14983	0.700421	-0.0989552	0.800048	0.726886	0.0265112	0.277419	0.469849	0.325469	0.392736	0.375865	0.318806	0.0335638	0.931688	-0.220477
Solyc12g049530.1.1	Solyc12g049530.1.1	Unknown Protein (AHRD V1)		black	0.180747	0.641663	-0.307677	0.420569	0.475291	0.196001	0.632818	0.0673775	0.381254	0.311348	0.107118	0.783856	-0.288973	0.45075	-0.73192	0.0249747	0.430791	0.247043	-0.301798	0.429957	-0.255591	0.506833	0.103655	0.790717	-0.210917	0.585934	0.63664	0.0652321	0.415925	0.265525	-0.283656	0.459497	0.431781	0.245837	-0.0679367	0.862132	0.0725178	0.852914	-0.409251	0.274053	0.280722	0.464354	-0.0151422	0.969158	-0.0542535
Solyc08g082010.2.1	Solyc08g082010.2.1	Myosin heavy chain-like protein (AHRD V1 *-*- Q9FJ35_ARATH)";" contains Interpro domain(s) IPR009053 Prefoldin	GO:0005515	black	0.180616	0.641909	0.651074	0.0575203	-0.0161565	0.967093	-0.24505	0.5251	-0.397424	0.28951	-0.0328315	0.933176	-0.110228	0.777706	0.488223	0.182387	0.268873	0.48419	0.224853	0.560796	-0.155219	0.690071	-0.142144	0.715258	-0.312184	0.413437	-0.493159	0.177337	-0.262906	0.49431	0.132531	0.733932	-0.484922	0.18581	0.771394	0.0149162	0.451833	0.222101	0.531448	0.140896	0.265149	0.490496	-0.14383	0.711996	-0.205405
Solyc09g031650.2.1	Solyc09g031650.2.1	Zinc finger protein (AHRD V1 *--- Q1RQ04_CIOIN)";" contains Interpro domain(s) IPR001841 Zinc finger RING-type	GO:0005622GO:0008270	black	-0.179646	0.643729	0.254402	0.508881	-0.0709775	0.856012	-0.360632	0.340363	-0.419454	0.261074	-0.12454	0.749546	-0.14665	0.70655	0.74185	0.0221183	-0.233701	0.545047	0.770079	0.0151975	0.537084	0.135941	0.188324	0.627508	-0.313329	0.411633	-0.301442	0.430528	0.103591	0.790844	0.0563171	0.885575	0.0467157	0.905005	0.37893	0.314554	-0.237993	0.53747	0.143426	0.712778	0.251206	0.5144	-0.142242	0.715069	-0.169006
Solyc09g042700.2.1	Solyc09g042700.2.1	Proactivator polypeptide (AHRD V1 **-- C0H9G6_SALSA)";" contains Interpro domain(s) IPR011001 Saposin-like	GO:0005764GO:0006629	black	0.17812	0.646594	-0.227147	0.556697	0.43337	0.243909	0.523845	0.147747	0.0876352	0.82261	0.331764	0.383098	-0.289914	0.44921	-0.370699	0.326039	0.420494	0.259769	0.125022	0.748601	-0.0763388	0.845237	0.0843199	0.829239	-0.335706	0.377121	0.591787	0.0932109	0.326564	0.39105	-0.10228	0.793445	0.51695	0.154124	0.20626	0.594423	0.0148572	0.969739	-0.417991	0.262915	0.437199	0.239294	-0.159676	0.681542	-0.162466
Solyc10g086570.2.1	Solyc10g086570.2.1	Palmitoyltransferase PFA4 (AHRD V1 **-- B6TA04_MAIZE)";" contains Interpro domain(s) IPR001594 Zinc finger DHHC-type	GO:0008270	black	-0.176837	0.649007	0.413924	0.268067	-0.21142	0.585021	-0.493201	0.177295	-0.527208	0.144693	-0.203765	0.598988	0.234127	0.544293	0.81151	0.00791881	-0.102715	0.792583	0.375511	0.319299	0.0803592	0.837172	-0.18791	0.628279	-0.127019	0.744692	-0.442621	0.232843	-0.436712	0.239879	0.160496	0.679978	-0.301259	0.430821	0.444194	0.230989	0.283888	0.459113	0.584338	0.0984637	-0.0515432	0.895229	-0.149812	0.700456	-0.0511037
Solyc04g007560.2.1	Solyc04g007560.2.1	pH-response regulator protein palA/RIM20 (AHRD V1 **-- C8V8Z2_EMENI)";" contains Interpro domain(s) IPR004328 BRO1		black	0.176804	0.649069	-0.312885	0.412332	0.316272	0.407015	0.517175	0.153914	0.497603	0.172859	0.0153297	0.968777	-0.355879	0.347232	-0.881274	0.00168741	0.342844	0.36641	-0.398101	0.288613	-0.223541	0.563146	0.101903	0.794192	0.00681473	0.986118	0.513967	0.156933	0.488643	0.181955	-0.191442	0.621712	0.224697	0.561076	-0.205321	0.59614	-0.108371	0.781378	-0.536538	0.136416	0.255974	0.506175	0.130891	0.737128	-0.115699
Solyc04g005820.2.1	Solyc04g005820.2.1	Chaperone protein dnaJ 2 (AHRD V1 ***- DNAJ2_ARATH)";" contains Interpro domain(s) IPR003095 Heat shock protein DnaJ	GO:0006457GO:0031072GO:0051082	black	0.176645	0.649369	-0.299405	0.433804	0.376467	0.317968	0.669642	0.0484852	0.426251	0.252611	0.127535	0.743684	-0.451989	0.221921	-0.80712	0.00854409	0.28687	0.454202	-0.307097	0.421492	-0.0888296	0.820223	0.286685	0.454506	-0.24792	0.520101	0.477931	0.193177	0.521522	0.149878	-0.295391	0.440291	0.413773	0.268259	-0.142922	0.713753	-0.086034	0.82581	-0.505539	0.165025	0.232778	0.546683	0.178086	0.646659	-0.022765
Solyc07g062660.2.1	Solyc07g062660.2.1	Bromodomain containing 2 (Fragment) (AHRD V1 *--- A2AAU1_HUMAN)";" contains Interpro domain(s) IPR001487 Bromodomain	GO:0004674	black	0.17526	0.651976	0.564507	0.113312	0.0167485	0.965888	-0.124037	0.750531	-0.419087	0.261535	0.0459784	0.906498	-0.346206	0.361416	0.484279	0.18648	0.128695	0.741417	0.414555	0.267264	0.163058	0.675094	0.133684	0.731685	-0.53941	0.133926	-0.476388	0.194824	-0.0132679	0.972975	-0.00210899	0.995704	-0.228525	0.55424	0.744541	0.0213833	0.242757	0.529106	0.338167	0.373411	0.3577	0.344592	-0.00311629	0.993652	-0.248239
Solyc09g042740.2.1	Solyc09g042740.2.1	Formin 3 (AHRD V1 *-*- D0QAN4_ARATH)";" contains Interpro domain(s) IPR015425 Actin-binding FH2	GO:0030036	black	0.173983	0.654383	-0.388397	0.301602	0.392311	0.296328	0.572911	0.106865	0.520895	0.150457	0.193914	0.617132	0.00825103	0.983192	-0.712971	0.0310772	0.235011	0.54273	-0.488626	0.181972	-0.323966	0.395053	0.0663486	0.865331	0.0673095	0.863395	0.567676	0.110854	0.248292	0.519454	-0.257832	0.502983	0.375937	0.318706	-0.407905	0.27579	0.0159749	0.967463	-0.307487	0.420871	-0.0590845	0.879984	-0.0868443	0.82419	0.231562
Solyc10g086540.1.1	Solyc10g086540.1.1	Cell division protease ftsH homolog (AHRD V1 **-- FTSH_BACSU)";" contains Interpro domain(s) IPR005936 Peptidase M41 FtsH	GO:0004176GO:0005524GO:0006508GO:0016020GO:0016021GO:0017111GO:0051082	black	0.173663	0.654988	0.410475	0.272477	0.0142046	0.971068	0.148005	0.703936	-0.409544	0.273674	0.265824	0.48935	-0.548869	0.125915	0.206133	0.594656	0.232803	0.546638	0.428147	0.250278	0.196536	0.612285	0.212149	0.583697	-0.632571	0.0675177	-0.305778	0.423592	0.0602931	0.877543	0.111772	0.774656	-0.0311589	0.936575	0.786765	0.0118823	0.156251	0.688093	0.0136616	0.972173	0.446601	0.228168	0.146409	0.707015	-0.294935
Solyc06g061020.2.1	Solyc06g061020.2.1	Baculoviral IAP repeat-containing protein 3 (AHRD V1 *--- BIRC3_HUMAN)";" contains Interpro domain(s) IPR017066 S-ribonuclease binding protein SBP1 pollen	GO:0008270	black	-0.172934	0.656364	0.20351	0.599457	-0.0714166	0.855128	-0.252675	0.51186	-0.59149	0.0934176	0.0289821	0.940999	0.415479	0.26609	0.718507	0.0292035	0.0923888	0.813121	0.30282	0.428318	-0.122109	0.754313	-0.346989	0.360257	-0.186859	0.630236	-0.0597953	0.878548	-0.618109	0.0760437	0.169376	0.663093	0.00754252	0.984635	0.459737	0.213105	0.516358	0.154679	0.531994	0.140412	-0.0856638	0.826551	-0.265196	0.490416	0.0041194
Solyc01g096360.2.1	Solyc01g096360.2.1	Rho GTPase activating protein 2 (AHRD V1 ***- Q6UQ72_ORYSJ)";" contains Interpro domain(s) IPR000198 RhoGAP	GO:0005622	black	-0.172923	0.656385	0.295273	0.440481	-0.230826	0.550146	-0.639102	0.0638732	-0.441259	0.234454	-0.3343	0.379247	-0.105275	0.787506	0.660108	0.0530015	-0.110862	0.776454	0.681274	0.0433184	0.373333	0.322342	-0.115098	0.768098	-0.0193903	0.960511	-0.302185	0.429335	0.0438242	0.910865	0.227521	0.55603	-0.291448	0.446705	0.439044	0.237089	-0.2026	0.601126	0.0896137	0.818658	0.385859	0.305047	-0.0863005	0.825278	-0.475414
Solyc06g064620.2.1	Solyc06g064620.2.1	Beta-fructofuranosidase insoluble isoenzyme 2 (AHRD V1 **-- B6U1H5_MAIZE)";" contains Interpro domain(s) IPR001362 Glycoside hydrolase family 32	GO:0005975	black	0.172398	0.657376	0.66551	0.0504113	0.0492688	0.899833	-0.317576	0.404976	-0.218449	0.572298	-0.15687	0.686908	-0.205503	0.595808	0.559438	0.11731	0.0373355	0.924029	0.345772	0.362058	0.0998011	0.798367	0.114893	0.768502	-0.304121	0.426237	-0.614842	0.0780578	0.038728	0.921203	-0.0299752	0.938981	-0.460079	0.21272	0.571594	0.10786	0.129044	0.740735	0.503531	0.166987	0.267193	0.487031	-0.202764	0.600824	-0.109511
Solyc00g009110.2.1	Solyc00g009110.2.1	Inositol-1 4 5-trisphosphate 5-Phosphatase-like protein (AHRD V1 *-*- Q9M1W5_ARATH)";" contains Interpro domain(s) IPR000300 Inositol polyphosphate related phosphatase	GO:0004437	black	0.172384	0.657403	0.569925	0.10913	-0.188313	0.627529	-0.285828	0.455916	-0.25366	0.51016	0.21143	0.585003	0.253908	0.509732	0.532389	0.140061	-0.0211673	0.956894	0.0222963	0.954597	-0.206203	0.594528	-0.146896	0.706075	0.0377274	0.923234	-0.666102	0.0501321	-0.543039	0.130818	0.265824	0.489351	-0.562643	0.114772	0.356828	0.345854	0.339231	0.371812	0.640222	0.063261	-0.22582	0.559067	-0.207226	0.592659	0.22971
Solyc12g099890.1.1	Solyc12g099890.1.1	SDA1 family protein (AHRD V1 ***- D7KQC5_ARALY)";" contains Interpro domain(s) IPR007949 SDA1		black	-0.171757	0.658587	0.0898684	0.818149	-0.378163	0.315616	-0.41272	0.269603	-0.767306	0.0158022	0.0979755	0.801996	-0.124902	0.748836	0.588811	0.0952888	-0.0192352	0.960827	0.741005	0.0223525	0.398018	0.288722	-0.210665	0.586392	-0.192076	0.620536	-0.0913775	0.815138	-0.219826	0.569819	0.402341	0.283029	0.0149653	0.969519	0.605277	0.0841438	-0.0239152	0.951304	-0.145242	0.709267	0.384359	0.307093	0.167288	0.667051	-0.611867
Solyc06g009710.2.1	Solyc06g009710.2.1	Myb 12 transcription factor (AHRD V1 *-** D2EBC3_9SOLN)";" contains Interpro domain(s) IPR015495 Myb transcription factor	GO:0003677GO:0003700GO:0005515GO:0045449	black	-0.170248	0.661442	0.476094	0.19514	0.0944269	0.809059	-0.482163	0.188698	-0.0839825	0.829915	-0.627326	0.0705366	-0.21496	0.578601	0.402449	0.282888	0.220891	0.567902	0.502457	0.168042	0.0280822	0.942829	-0.107977	0.782157	-0.00158137	0.996778	-0.246576	0.522439	0.238646	0.536321	0.202583	0.601156	-0.488406	0.182199	0.536748	0.136233	-0.150978	0.698213	0.207839	0.591541	0.524743	0.146928	-0.402535	0.282775	-0.31632
Solyc02g094590.2.1	Solyc02g094590.2.1	Transcription-repair coupling factor (AHRD V1 ***- B4WRL4_9SYNE)";" contains Interpro domain(s) IPR011545 DNA/RNA helicase DEAD/DEAH box type N-terminal	GO:0005524GO:0006281GO:0006355GO:0008026	black	0.169966	0.661975	0.610867	0.0805527	0.0447961	0.908895	-0.32219	0.3978	-0.133807	0.731445	-0.130834	0.73724	-0.0866986	0.824482	0.610653	0.0806883	-0.150535	0.699064	0.276425	0.471507	0.169631	0.662609	0.208986	0.58945	-0.252107	0.512842	-0.670845	0.0479337	0.0331283	0.932573	-0.143123	0.713363	-0.400564	0.285363	0.343112	0.366011	0.0646012	0.868852	0.57721	0.103655	0.0698816	0.858216	-0.211375	0.585103	0.0760211
Solyc08g068770.1.1	Solyc08g068770.1.1	N-acetyltransferase (AHRD V1 ***- B6SUK9_MAIZE)";" contains Interpro domain(s) IPR000182 GCN5-related N-acetyltransferase	GO:0008152	black	-0.169759	0.662368	0.130681	0.737539	-0.227268	0.556482	-0.260458	0.498487	-0.763235	0.0167189	0.136489	0.726227	0.147211	0.705467	0.758122	0.0179194	-0.097195	0.803548	0.531072	0.14123	0.267873	0.485881	-0.142949	0.713701	-0.372749	0.323159	-0.135011	0.729102	-0.448264	0.22623	0.129853	0.739155	0.167073	0.66746	0.497106	0.173356	0.311409	0.414659	0.281143	0.463657	0.034137	0.930524	0.0552203	0.887792	-0.215364
Solyc01g007570.2.1	Solyc01g007570.2.1	30S ribosomal protein S11 chloroplastic (AHRD V1 ***- D3WCH5_NEROL)";" contains Interpro domain(s) IPR019981 Ribosomal protein S11 bacterial-type	GO:0005840	black	-0.169202	0.663422	-0.463928	0.208417	-0.148482	0.703018	-0.0685115	0.860974	0.397391	0.289553	-0.238869	0.535928	-0.114066	0.770132	-0.494458	0.176022	-0.251589	0.513738	-0.111885	0.774433	0.236366	0.540338	0.0841983	0.829483	0.469963	0.20177	0.267607	0.486331	0.439991	0.235961	0.0156741	0.968075	0.0867279	0.824423	-0.623742	0.0726476	-0.645719	0.0603098	-0.630236	0.0688517	-0.00268012	0.99454	0.246343	0.522844	-0.128609
Solyc08g048240.2.1	Solyc08g048240.2.1	FolD bifunctional protein (AHRD V1 ***- B6TJF9_MAIZE)";" contains Interpro domain(s) IPR000672 Tetrahydrofolate dehydrogenase/cyclohydrolase	GO:0004487GO:0004488GO:0008152GO:0009396	black	-0.165568	0.670319	0.261451	0.496791	-0.223973	0.562372	-0.316618	0.406473	-0.656947	0.054556	-0.213706	0.580872	-0.174267	0.653849	0.527521	0.144411	0.0505893	0.89716	0.457662	0.215447	0.238799	0.536052	-0.121205	0.756087	-0.396531	0.290695	-0.209794	0.587979	-0.185007	0.633691	0.0935824	0.810741	-0.0818946	0.834095	0.640693	0.0630049	0.269639	0.482898	0.187187	0.629626	0.295603	0.439946	0.219389	0.570605	-0.481196
Solyc10g005080.2.1	Solyc10g005080.2.1	Late elongated hypocotyl and circadian clock associated-1-like	GO:0003700GO:0005515	black	0.164167	0.672981	0.677112	0.0451245	0.182519	0.638344	-0.283535	0.459697	-0.190316	0.623803	-0.149616	0.700833	-0.168378	0.664983	0.587225	0.0964072	0.166527	0.668497	0.428197	0.250216	0.0116898	0.976189	0.0611643	0.875785	-0.306606	0.422272	-0.495773	0.174695	0.0553669	0.887495	0.016699	0.965989	-0.419391	0.261152	0.652419	0.0568324	0.138117	0.723065	0.513784	0.157106	0.360228	0.340944	-0.417414	0.263642	-0.0853477
Solyc06g008920.2.1	Solyc06g008920.2.1	Acyl-CoA synthetase/AMP-acid ligase II (AHRD V1 **** D0C359_9GAMM)";" contains Interpro domain(s) IPR000873 AMP-dependent synthetase and ligase	GO:0008152GO:0016208GO:0018858	black	0.163806	0.673669	0.753201	0.0191277	0.125844	0.746992	-0.220271	0.569017	-0.195763	0.613712	-0.163736	0.673803	-0.237889	0.537653	0.488699	0.181896	0.226373	0.55808	0.304948	0.424915	-0.0745311	0.848868	0.0608257	0.876468	-0.343396	0.365587	-0.595388	0.0907348	-0.0182098	0.962914	0.0653075	0.867429	-0.526482	0.14535	0.728218	0.0260987	0.241535	0.531247	0.55528	0.120652	0.317344	0.405337	-0.299364	0.43387	-0.0623993
Solyc03g116750.2.1	Solyc03g116750.2.1	WD-40 repeat protein-like (Fragment) (AHRD V1 *--- Q1HIU4_9ROSI)";" contains Interpro domain(s) IPR017986 WD40 repeat region	GO:0005515	black	0.163324	0.674586	0.630134	0.06891	-0.0557818	0.886656	-0.364821	0.334366	-0.248584	0.518947	-0.00689147	0.985961	-0.267024	0.487318	0.555518	0.120459	0.0109221	0.977752	0.516543	0.154506	0.200464	0.605048	0.110007	0.778143	-0.192772	0.619247	-0.628225	0.0700132	0.0623875	0.873317	0.194819	0.615458	-0.481965	0.188907	0.594272	0.0914982	-0.0902	0.817487	0.294888	0.441107	0.347556	0.359419	-0.210515	0.586665	-0.178673
Solyc06g060080.2.1	Solyc06g060080.2.1	Mitochondrial ATP synthase subunit (AHRD V1 ***- D7RXX9_ORYSI)		black	0.161695	0.67769	0.652965	0.0565551	-0.103704	0.79062	-0.284057	0.458835	-0.239345	0.535092	-0.143348	0.712929	0.0481579	0.902083	0.399342	0.286972	0.133425	0.732188	-0.0893707	0.819143	-0.267251	0.486932	-0.150167	0.699774	-0.129113	0.740599	-0.635863	0.0656651	-0.372618	0.323343	0.0652209	0.867603	-0.644417	0.0610009	0.507004	0.163601	0.503496	0.167022	0.688733	0.0401995	-0.0344161	0.929957	-0.059091	0.87997	0.00553176
Solyc09g011030.2.1	Solyc09g011030.2.1	Hsp70 nucleotide exchange factor fes1 (AHRD V1 *-*- C8V0S6_EMENI)";" contains Interpro domain(s) IPR011989 Armadillo-like helical	GO:0005488	black	-0.161472	0.678116	0.219345	0.570683	0.0425709	0.913406	-0.313896	0.410741	-0.305044	0.424762	-0.141166	0.717153	0.552195	0.123168	0.80323	0.00912537	-0.199785	0.606297	0.174375	0.653644	-0.0238406	0.951455	-0.126818	0.745086	-0.0999869	0.797998	-0.211836	0.584265	-0.453646	0.220019	-0.134228	0.730626	-0.00184474	0.996242	0.070557	0.856857	0.356843	0.345833	0.744596	0.0213683	-0.338305	0.373203	-0.392344	0.296284	0.331261
Solyc10g005300.2.1	Solyc10g005300.2.1	Serine/threonine-protein kinase (AHRD V1 **** C6ZRV0_SOYBN)";" contains Interpro domain(s) IPR002290 Serine/threonine protein kinase	GO:0004674GO:0005515GO:0006468	black	-0.160472	0.680023	-0.586785	0.0967187	0.0388925	0.920869	0.220145	0.569244	0.381973	0.310361	-0.0270015	0.945026	0.0970423	0.803852	-0.630961	0.0684354	0.0587843	0.88059	-0.276102	0.472048	-0.132724	0.733555	-0.12697	0.744788	0.426436	0.252383	0.619728	0.0750574	0.180016	0.643033	0.0821994	0.833485	0.293589	0.443217	-0.538033	0.135117	-0.306946	0.421731	-0.580478	0.101255	-0.0641593	0.869743	0.0448583	0.908769	0.0157483
Solyc09g008460.2.1	Solyc09g008460.2.1	Ras-related protein Rab-18 (AHRD V1 ***- B6TSE5_MAIZE)";" contains Interpro domain(s) IPR015598 Rab18	GO:0005525GO:0005622GO:0007165GO:0007264GO:0015031	black	-0.160268	0.680412	0.323434	0.395874	-0.372936	0.322897	-0.474134	0.197245	-0.603397	0.0853731	0.0820753	0.833733	0.169391	0.663065	0.842356	0.00437419	-0.286993	0.453999	0.532338	0.140107	0.318237	0.403944	-0.0660058	0.866021	-0.107866	0.782376	-0.518377	0.152792	-0.435622	0.241189	0.292899	0.444339	-0.196287	0.612745	0.369904	0.327158	0.0519016	0.894504	0.372674	0.323265	-0.0993868	0.79919	-0.0181986	0.962936	-0.0424845
Solyc06g071370.1.1	Solyc06g071370.1.1	NHL repeat-containing protein-like (AHRD V1 ***- Q6Z2V7_ORYSJ)		black	-0.159878	0.681157	0.295229	0.440553	-0.00274526	0.994407	-0.227586	0.555913	-0.0791598	0.839577	-0.0945892	0.808735	0.269164	0.483698	0.714828	0.0304403	-0.459361	0.213528	0.252533	0.512106	0.274731	0.474341	0.288845	0.45096	-0.12928	0.740274	-0.523602	0.147969	-0.159956	0.681008	-0.135898	0.727377	-0.0459685	0.906519	-0.0984508	0.80105	-0.0730567	0.851831	0.605436	0.0840401	-0.408013	0.275649	-0.287764	0.452733	0.549315
Solyc04g014470.2.1	Solyc04g014470.2.1	MYB transcription factor (AHRD V1 **-* Q9SPG7_ARATH)";" contains Interpro domain(s) IPR015495 Myb transcription factor	GO:0003677GO:0003700GO:0045449	black	0.15886	0.683103	0.663248	0.0514857	0.033068	0.932696	-0.215924	0.576857	0.165667	0.670129	-0.0149848	0.969479	0.106516	0.785049	0.385919	0.304965	-0.0631092	0.871861	-0.0113579	0.976864	-0.182848	0.637727	0.116788	0.764768	0.102772	0.792469	-0.761664	0.0170819	-0.171259	0.65953	0.153912	0.692577	-0.657661	0.0542023	0.172231	0.657691	0.0258777	0.947312	0.642452	0.0620532	-0.205036	0.596661	-0.428446	0.249911	0.482868
Solyc07g064500.2.1	Solyc07g064500.2.1	Purple acid phosphatase (AHRD V1 **** B6TKL3_MAIZE)";" contains Interpro domain(s) IPR008963 Purple acid phosphatase-like N-terminal	GO:0004722GO:0016787GO:0046872	black	0.157256	0.68617	-0.291083	0.447299	0.440849	0.234941	0.717422	0.0295648	0.534598	0.138113	0.280683	0.464419	-0.187951	0.628202	-0.61915	0.0754084	0.0845129	0.828853	-0.336753	0.37554	-0.0837512	0.830378	0.405141	0.279373	-0.190919	0.622684	0.365141	0.333909	0.386251	0.304513	-0.339801	0.370958	0.494734	0.175742	-0.376062	0.318532	-0.130315	0.738253	-0.277232	0.470161	-0.101839	0.79432	-0.0513041	0.895713	0.425942
Solyc03g112670.2.1	Solyc03g112670.2.1	Genomic DNA chromosome 5 P1 clone MDC12 (AHRD V1 **-- Q9FML8_ARATH)		black	0.155307	0.689903	0.619777	0.0750279	-0.237244	0.53879	-0.291754	0.446206	-0.323205	0.396228	0.189517	0.625289	-0.0513259	0.895669	0.566986	0.111386	-0.1103	0.777565	0.256736	0.504865	0.0877724	0.822336	0.0683828	0.861233	-0.14483	0.710064	-0.78586	0.0120484	-0.311431	0.414625	0.250436	0.515734	-0.517073	0.15401	0.472151	0.19939	0.127336	0.744073	0.478027	0.193075	-0.0459082	0.906641	-0.0476396	0.903133	0.0800101
Solyc09g055760.2.1	Solyc09g055760.2.1	T-snare (AHRD V1 ***- Q2HS23_MEDTR)		black	0.151609	0.696999	0.554725	0.121102	-0.207192	0.592721	-0.2339	0.544695	-0.238366	0.536813	-0.0164915	0.966411	0.170919	0.660172	0.381227	0.311386	-0.0262057	0.946645	-0.225537	0.559573	-0.239011	0.535679	-0.113795	0.770665	-0.0801865	0.837518	-0.678353	0.0445807	-0.507167	0.163443	0.0356536	0.927444	-0.573037	0.10677	0.31161	0.414341	0.524854	0.146827	0.712416	0.0312693	-0.283171	0.460298	0.0663871	0.865253	0.162009
Solyc09g055910.2.1	Solyc09g055910.2.1	D-amino acid dehydrogenase small subunit (AHRD V1 ***- DADA_NEIMF)";" contains Interpro domain(s) IPR006076 FAD dependent oxidoreductase	GO:0016491	black	-0.151313	0.697569	-0.521075	0.15029	0.0776551	0.842595	0.109754	0.778644	0.247319	0.521145	0.096	0.805926	0.583167	0.0993059	-0.240014	0.533916	-0.00479772	0.990226	-0.323219	0.396207	-0.313792	0.410905	-0.310659	0.415845	0.482403	0.188446	0.578638	0.102602	-0.234673	0.543329	0.0481594	0.90208	0.304857	0.42506	-0.579573	0.101916	0.00397887	0.991894	-0.133084	0.732853	-0.369991	0.327036	-0.250691	0.515292	0.299426
Solyc02g071410.2.1	Solyc02g071410.2.1	1-aminocyclopropane-1-carboxylate oxidase 1 (AHRD V1 **-- ACCO1_MALDO)";" contains Interpro domain(s) IPR005123 Oxoglutarate and iron-dependent oxygenase	GO:0016491GO:0016682GO:0016706	black	0.149588	0.700888	0.58724	0.0963967	-0.0667121	0.864598	-0.258051	0.502608	-0.307687	0.420554	-0.0845193	0.82884	-0.0605347	0.877056	0.579447	0.102009	-0.109678	0.778793	0.14224	0.715072	0.0980003	0.801946	0.124278	0.750059	-0.357591	0.34475	-0.667878	0.0493018	-0.178339	0.646183	-0.147192	0.705504	-0.369844	0.327243	0.429771	0.248287	0.324057	0.394913	0.636429	0.0653499	-0.0227071	0.953761	0.0116331	0.976304	0.022138
Solyc09g007140.2.1	Solyc09g007140.2.1	17.8 kDa class I heat shock protein (AHRD V1 *--- HS178_ARATH)";" contains Interpro domain(s) IPR008978 HSP20-like chaperone		black	-0.149336	0.701372	0.152131	0.695997	-0.323109	0.396377	-0.411094	0.271683	-0.445028	0.23001	-0.247137	0.521463	-0.426245	0.252619	0.32687	0.390581	-0.119948	0.758555	0.588997	0.0951583	0.519035	0.15218	0.0509262	0.896478	-0.18454	0.634564	-0.24581	0.523775	0.204666	0.59734	0.171434	0.659199	-0.139787	0.719825	0.423749	0.255709	-0.26756	0.486411	-0.229626	0.55228	0.455153	0.218297	0.333912	0.379836	-0.631885
Solyc03g083730.1.1	Solyc03g083730.1.1	Pectinesterase (AHRD V1 ***- C0PST8_PICSI)";" contains Interpro domain(s) IPR006501 Pectinesterase inhibitor	GO:0030599	black	-0.149089	0.701848	-0.64646	0.0599191	-0.159773	0.681358	0.0378285	0.923028	0.23364	0.545156	0.0914628	0.814968	0.166879	0.667828	-0.539639	0.133729	-0.0200046	0.959261	-0.164699	0.67197	-0.0471412	0.904142	-0.259199	0.500641	0.585568	0.0975843	0.603554	0.0852698	0.075632	0.846656	0.251192	0.514425	0.236547	0.540019	-0.542613	0.13118	-0.391085	0.297974	-0.702841	0.034705	-0.0405953	0.917413	0.122409	0.753722	-0.157855
Solyc11g042640.1.1	Solyc11g042640.1.1	Rieske (2Fe-2S) domain protein (AHRD V1 *-*- C7QP67_CYAP0)";" contains Interpro domain(s) IPR017941 Rieske [2Fe-2S] iron-sulphur domain	GO:0055114	black	0.147404	0.705096	0.451283	0.222734	0.155613	0.689315	-0.0730889	0.851766	-0.243618	0.5276	0.247447	0.520922	-0.248738	0.518679	0.552958	0.122542	0.0431123	0.912308	0.648735	0.0587287	0.26469	0.491276	0.24076	0.532605	-0.39351	0.294721	-0.354466	0.349286	0.114667	0.768946	0.117946	0.76249	-0.0528045	0.892677	0.563373	0.114199	-0.119455	0.759524	0.188414	0.627341	0.346209	0.361411	-0.365996	0.332693	-0.0113022
Solyc06g083760.2.1	Solyc06g083760.2.1	Histone-lysine n-methyltransferase (AHRD V1 *-*- Q0IEE2_AEDAE)";" contains Interpro domain(s) IPR001214 SET	GO:0005634	black	0.14719	0.705508	0.444624	0.230484	0.144762	0.710194	-0.153944	0.692515	-0.245995	0.52345	-0.106447	0.785185	-0.259548	0.500043	0.556671	0.119528	-0.117872	0.762635	0.399577	0.286663	0.341738	0.368059	0.317615	0.404914	-0.540047	0.133377	-0.426562	0.252228	0.202018	0.602192	-0.328936	0.387414	-0.0471687	0.904087	0.410772	0.272096	0.0837943	0.830291	0.39548	0.292093	0.236441	0.540205	-0.0685825	0.860831	-0.0986043
Solyc01g090790.2.1	Solyc01g090790.2.1	BHLH transcription factor (AHRD V1 *-** B6TXR4_MAIZE)";" contains Interpro domain(s) IPR001092 Basic helix-loop-helix dimerisation region bHLH	GO:0003700GO:0005634GO:0045449	black	-0.146898	0.706071	0.286754	0.454393	-0.229584	0.552355	-0.472758	0.198732	-0.535452	0.137365	-0.145855	0.708084	0.494034	0.176451	0.60624	0.0835179	0.172133	0.657877	0.0984413	0.801069	-0.33574	0.377069	-0.593142	0.0922744	0.121026	0.756437	-0.158983	0.682867	-0.728056	0.0261486	0.32136	0.399086	-0.376225	0.318305	0.447119	0.227564	0.578501	0.102703	0.568869	0.109937	-0.0896632	0.818559	-0.210167	0.587299	-0.134989
Solyc08g008630.2.1	Solyc08g008630.2.1	Homology to unknown gene (AHRD V1 ***- Q014B2_OSTTA)		black	0.146687	0.706478	0.74011	0.0226024	-0.0695021	0.85898	-0.258649	0.501583	-0.0286662	0.941642	-0.0811727	0.835542	-0.0446368	0.909217	0.409769	0.273385	0.00334087	0.993194	0.0371838	0.924337	-0.139723	0.719949	0.0797364	0.838421	-0.0453537	0.907764	-0.827972	0.00585021	-0.205177	0.596403	0.175232	0.652028	-0.717056	0.0296875	0.399132	0.28725	0.152025	0.696201	0.634333	0.0665219	-0.078607	0.840685	-0.222609	0.564817	0.255415
Solyc10g006030.2.1	Solyc10g006030.2.1	30S ribosomal protein S10-like (AHRD V1 ***- A1YMX4_BRACM)";" contains Interpro domain(s) IPR005731 Ribosomal protein S10 bacterial	GO:0005840GO:0015935	black	-0.144572	0.710561	0.350057	0.355736	-0.180212	0.642667	-0.479471	0.191541	-0.367396	0.330705	-0.0162442	0.966915	0.445079	0.22995	0.647192	0.0595342	0.114899	0.76849	0.306359	0.422665	-0.245998	0.523447	-0.458912	0.214034	0.256172	0.505835	-0.26049	0.498432	-0.590597	0.0940387	0.519869	0.151406	-0.435753	0.241031	0.398738	0.287771	0.220574	0.568472	0.461097	0.211578	-0.0514994	0.895318	-0.469931	0.201805	0.0437762
Solyc11g043200.1.1	Solyc11g043200.1.1	Dynamin (AHRD V1 ***- D2UXZ6_NAEGR)";" contains Interpro domain(s) IPR001401 Dynamin GTPase region	GO:0005525	black	0.144385	0.710924	0.440853	0.234936	-0.0905604	0.816768	-0.546995	0.127479	0.0495466	0.899271	-0.0135644	0.972371	0.229023	0.553352	0.476959	0.194214	-0.0874201	0.82304	0.253092	0.51114	-0.0619583	0.874183	-0.159276	0.682307	0.422273	0.257546	-0.490163	0.180393	-0.106257	0.785561	0.321959	0.398158	-0.631182	0.0683089	0.1032	0.79162	-0.217574	0.573877	0.323649	0.395543	0.0397578	0.919113	-0.503657	0.166863	0.071712
Solyc12g011030.1.1	Solyc12g011030.1.1	Xyloglucan endotransglucosylase/hydrolase 7 (AHRD V1 ***- C0IRG6_ACTDE)";" contains Interpro domain(s) IPR016455 Xyloglucan endotransglucosylase/hydrolase	GO:0005975GO:0048046	black	0.143207	0.713201	-0.00217848	0.995562	0.381492	0.311022	0.0397779	0.919072	0.759255	0.0176487	-0.431937	0.245647	-0.024654	0.949801	-0.521667	0.149745	0.17632	0.649979	-0.426797	0.251938	-0.346844	0.360472	0.0185781	0.962164	0.394782	0.293022	0.165724	0.670021	0.49721	0.173252	-0.237134	0.538984	-0.275406	0.473211	-0.40055	0.28538	-0.227961	0.555244	-0.0464562	0.90553	0.0980459	0.801856	-0.341159	0.368924	0.141356
Solyc01g081150.2.1	Solyc01g081150.2.1	DNA-directed RNA polymerases I II and III subunit RPABC3 (AHRD V1 **** C3KGW8_ANOFI)";" contains Interpro domain(s) IPR005570 RNA polymerase Rpb8	GO:0003899GO:0005515GO:0006350	black	-0.142485	0.714599	0.138091	0.723116	-0.265924	0.489181	-0.126345	0.746012	-0.698386	0.0363835	0.00918925	0.981281	-0.127129	0.744478	0.534513	0.138188	-0.168329	0.665078	0.349	0.35729	0.381591	0.310885	0.0721819	0.853589	-0.563708	0.113936	-0.248376	0.519308	-0.267855	0.485911	-0.0898101	0.818266	0.177509	0.647744	0.450574	0.223553	0.328302	0.388384	0.222988	0.564138	0.0220109	0.955178	0.422405	0.257381	-0.2709
Solyc08g006720.2.1	Solyc08g006720.2.1	Glutathione peroxidase (AHRD V1 ***- D6BR59_9ROSI)";" contains Interpro domain(s) IPR000889 Glutathione peroxidase	GO:0055114	black	-0.14215	0.715247	0.28218	0.461938	-0.146849	0.706166	-0.572815	0.106938	-0.557728	0.118678	-0.33061	0.384857	-0.0200018	0.959266	0.632503	0.0675566	0.123759	0.751076	0.591651	0.0933056	0.149266	0.701508	-0.318317	0.40382	-0.102934	0.792148	-0.109202	0.779734	-0.109841	0.778471	0.20482	0.597058	-0.242081	0.53029	0.612606	0.0794553	0.117749	0.762878	0.173229	0.655806	0.458264	0.214765	-0.126029	0.746631	-0.585581
Solyc09g075510.2.1	Solyc09g075510.2.1	Unknown Protein (AHRD V1)		black	0.14018	0.719063	-0.119594	0.759251	0.624505	0.0721947	0.575032	0.105274	0.51362	0.157261	-0.027117	0.944792	-0.0294976	0.939952	-0.585612	0.0975532	0.528842	0.143223	-0.401956	0.283534	-0.544686	0.129421	-0.00658823	0.986579	-0.0877265	0.822427	0.548168	0.126499	0.246448	0.522662	-0.23921	0.535329	0.232393	0.547365	-0.0562767	0.885656	0.221823	0.566228	-0.0394725	0.919692	0.130546	0.737802	-0.402633	0.282648	0.254746
Solyc10g078730.1.1	Solyc10g078730.1.1	Non-structural maintenance of chromosome element 4 (AHRD V1 **-- B6K0D9_SCHJY)";" contains Interpro domain(s) IPR014854 Nse4		black	0.139611	0.720167	0.518368	0.152801	-0.273286	0.476762	-0.380227	0.312763	-0.440548	0.235298	0.0780649	0.841773	0.0692056	0.859577	0.373824	0.321654	0.278375	0.468255	0.119947	0.758557	-0.287368	0.453383	-0.420294	0.26002	0.0569823	0.88423	-0.435339	0.24153	-0.50497	0.165579	0.451778	0.222164	-0.639567	0.0636189	0.666143	0.0501129	0.415655	0.265867	0.365653	0.33318	0.166974	0.667648	-0.0596048	0.878933	-0.294905
Solyc12g042170.1.1	Solyc12g042170.1.1	Arf-GAP with GTPase ANK repeat and PH domain-containing protein 1 (AHRD V1 *--- AGAP1_XENLA)";" contains Interpro domain(s) IPR001164 Arf GTPase activating protein	GO:0030506GO:0032312	black	-0.135932	0.727311	0.181317	0.640594	-0.138662	0.722008	-0.313906	0.410725	-0.583233	0.099258	0.0306011	0.937709	0.367817	0.330108	0.867734	0.00242881	-0.279644	0.466144	0.344968	0.363251	0.223496	0.563227	-0.0623202	0.873453	-0.296234	0.438924	-0.265072	0.490628	-0.468225	0.203673	-0.105657	0.78675	0.116621	0.765097	0.226363	0.558097	0.351344	0.353847	0.578864	0.102436	-0.23668	0.539783	-0.0780448	0.841813	0.0842471
Solyc06g068220.2.1	Solyc06g068220.2.1	Hydrolase alpha/beta fold family protein (AHRD V1 ***- D7KJH6_ARALY)";" contains Interpro domain(s) IPR000639 Epoxide hydrolase-like	GO:0003824	black	-0.134678	0.72975	0.347506	0.359494	-0.248863	0.518463	-0.289562	0.449786	-0.618904	0.0755583	-0.0519361	0.894434	-0.16251	0.676137	0.662488	0.05185	-0.136457	0.726289	0.523855	0.147738	0.370554	0.326243	0.0719203	0.854115	-0.429722	0.248348	-0.437575	0.238844	-0.2007	0.604614	0.10138	0.79523	-0.0833483	0.831184	0.561796	0.115439	0.142439	0.714688	0.27814	0.468647	0.134557	0.729985	0.172237	0.657681	-0.234934
Solyc08g061270.1.1	Solyc08g061270.1.1	Unknown Protein (AHRD V1)";" contains Interpro domain(s) IPR012876 Protein of unknown function DUF1677 plant		black	0.134159	0.73076	-0.263965	0.492509	0.374075	0.321303	0.687967	0.040513	0.441844	0.233761	0.386997	0.303499	-0.0442224	0.910058	-0.50609	0.164488	0.0756443	0.846632	-0.333822	0.379972	-0.148915	0.702183	0.319472	0.40202	-0.146866	0.706133	0.316339	0.40691	0.176915	0.64886	-0.226999	0.556961	0.464229	0.208083	-0.343853	0.364908	-0.0399009	0.918822	-0.175793	0.650972	-0.21725	0.574462	-0.102995	0.792025	0.515383
Solyc10g011770.2.1	Solyc10g011770.2.1	Threonine endopeptidase (AHRD V1 **-- B6TCN7_MAIZE)		black	0.133435	0.732169	0.484436	0.186316	-0.0415925	0.91539	-0.109944	0.778268	-0.295386	0.440298	0.12151	0.755487	-0.573973	0.106067	0.34851	0.358012	0.0502948	0.897756	0.624896	0.0719639	0.385128	0.306043	0.292551	0.444906	-0.431031	0.24675	-0.480342	0.190618	0.250033	0.516432	0.184389	0.634847	-0.206356	0.594249	0.671021	0.0478533	-0.20663	0.593748	-0.0302447	0.938433	0.502068	0.168425	0.0167582	0.965868	-0.299234
Solyc09g090610.2.1	Solyc09g090610.2.1	50S ribosomal protein L14 (AHRD V1 ***- RL14_DEHE1)";" contains Interpro domain(s) IPR000218 Ribosomal protein L14b/L23e	GO:0005840	black	0.132916	0.73318	-0.257704	0.503203	-0.111872	0.774459	0.342686	0.366645	-0.147825	0.704283	0.264623	0.491389	-0.248032	0.519906	-0.597123	0.0895562	0.38557	0.305441	-0.28974	0.449495	-0.229173	0.553087	-0.227542	0.555993	-0.100825	0.796333	0.389654	0.299903	-0.0911399	0.815612	0.11791	0.762561	0.148092	0.703768	0.201386	0.603354	0.303284	0.427575	-0.45741	0.215732	0.217612	0.573808	0.4913	0.17923	-0.44277
Solyc05g054730.2.1	Solyc05g054730.2.1	Cation diffusion facilitator 10 (AHRD V1 **-- Q84ND4_STYHA)";" contains Interpro domain(s) IPR002524 Cation efflux protein	GO:0005384GO:0010486GO:0016020	black	0.132796	0.733414	0.659808	0.0531481	-0.0734473	0.851045	-0.327439	0.389708	-0.223602	0.563037	-0.157436	0.685824	-0.186381	0.631129	0.53133	0.141001	-0.0605128	0.8771	0.249954	0.516569	0.119909	0.758631	0.138963	0.721423	-0.260083	0.499128	-0.725214	0.0270349	-0.0436355	0.911247	-0.00238816	0.995135	-0.515582	0.155409	0.490316	0.180237	0.130091	0.738689	0.524649	0.147013	0.12272	0.753114	-0.0634269	0.87122	-0.04157
Solyc02g078530.2.1	Solyc02g078530.2.1	Receptor-like protein kinase At3g21340 (AHRD V1 **** RLK6_ARATH)";" contains Interpro domain(s) IPR002290 Serine/threonine protein kinase	GO:0004672GO:0005515GO:0006468	black	0.132202	0.734573	0.401695	0.283877	0.0177856	0.963777	-0.0825139	0.832855	-0.278946	0.467306	0.283889	0.459112	-0.444759	0.230325	0.332976	0.381256	0.183371	0.63675	0.707249	0.0330942	0.257461	0.503619	0.141242	0.717006	-0.285588	0.456311	-0.286413	0.454953	0.16986	0.662176	0.381651	0.310803	-0.152558	0.695176	0.691967	0.0388935	-0.249044	0.518148	-0.133466	0.732108	0.556625	0.119565	-0.217438	0.574123	-0.276537
Solyc04g008340.2.1	Solyc04g008340.2.1	Zinc transporter (AHRD V1 *-*- B0WKX7_CULQU)";" contains Interpro domain(s) IPR003689 Zinc/iron permease	GO:0016020	black	0.131909	0.735142	0.490663	0.179881	0.244286	0.526433	-0.011736	0.976094	-0.346454	0.361048	0.00817026	0.983357	-0.255196	0.507514	0.532283	0.140155	0.176126	0.650346	0.454281	0.219293	0.127036	0.74466	0.172459	0.65726	-0.633595	0.0669382	-0.277423	0.469842	0.0529669	0.892349	-0.149453	0.701148	-0.00950173	0.980645	0.694212	0.0380035	0.277396	0.469887	0.406769	0.27726	0.357022	0.345574	-0.225884	0.558952	-0.112679
Solyc06g074720.2.1	Solyc06g074720.2.1	MKI67 FHA domain-interacting nucleolar phosphoprotein-like (AHRD V1 **-- B6THB2_MAIZE)";" contains Interpro domain(s) IPR012677 Nucleotide-binding alpha-beta plait	GO:0000166GO:0003676GO:0003723GO:0005515	black	-0.131377	0.73618	0.38828	0.30176	-0.221081	0.56756	-0.155743	0.689067	-0.493189	0.177307	-0.0328962	0.933045	-0.225487	0.559663	0.594312	0.0914708	-0.23605	0.540896	0.417054	0.264097	0.410323	0.272673	0.268771	0.484363	-0.504421	0.166115	-0.576026	0.104533	-0.150889	0.698383	0.0125343	0.974469	-0.0690994	0.859791	0.454835	0.21866	0.0998456	0.798278	0.340679	0.369642	-0.0169463	0.965486	0.228435	0.554401	-0.0111741
Solyc12g007090.1.1	Solyc12g007090.1.1	Os08g0387500 protein (Fragment) (AHRD V1 ***- Q0J5Y7_ORYSJ)		black	-0.130046	0.738778	0.359206	0.342416	-0.127979	0.742815	-0.652457	0.0568134	-0.29742	0.437006	-0.221746	0.566365	0.338333	0.373161	0.577233	0.103639	0.260617	0.498215	0.430848	0.246973	-0.266691	0.48788	-0.585386	0.0977142	0.404604	0.280073	-0.135282	0.728574	-0.36801	0.329836	0.589544	0.0947747	-0.573644	0.106313	0.482135	0.188727	0.0650054	0.868038	0.289158	0.450447	0.269235	0.483579	-0.58265	0.099679	-0.25483
Solyc03g111000.2.1	Solyc03g111000.2.1	Glyceraldehyde 3-phosphate dehydrogenase (AHRD V1 ***- Q8LK04_SOLTU)";" contains Interpro domain(s) IPR000173 Glyceraldehyde 3-phosphate dehydrogenase	GO:0008152	black	0.129601	0.739647	0.688765	0.0401866	0.0230435	0.953077	-0.180224	0.642644	0.0126994	0.974133	0.0217984	0.95561	-0.132285	0.73441	0.498991	0.171474	-0.128744	0.74132	0.255853	0.506382	0.0956278	0.806667	0.30565	0.423796	-0.161995	0.677118	-0.814192	0.00755243	-0.0195297	0.960227	0.110051	0.778056	-0.504747	0.165797	0.333475	0.380498	-0.0841663	0.829547	0.536963	0.136046	-0.0461946	0.90606	-0.309502	0.417674	0.357682
Solyc09g091210.2.1	Solyc09g091210.2.1	Disease resistance response/ dirigent-like protein (AHRD V1 ***- Q0WPQ6_ARATH)";" contains Interpro domain(s) IPR004265 Plant disease resistance response protein		black	-0.129108	0.740609	-0.46831	0.203579	0.310889	0.415481	0.41112	0.271649	0.420008	0.260378	-0.300781	0.431589	-0.142815	0.713958	-0.64999	0.0580782	0.125265	0.748126	-0.349389	0.356718	-0.0814197	0.835047	0.121916	0.75469	-0.0356087	0.927535	0.614611	0.0782016	0.433518	0.243729	-0.379581	0.313654	0.445982	0.228891	-0.407682	0.276078	-0.0885981	0.820686	-0.375353	0.319519	0.0444586	0.909579	0.128847	0.741119	0.0139548
Solyc04g057930.2.1	Solyc04g057930.2.1	Receptor-like kinase (AHRD V1 *-*- A7VM42_MARPO)";" contains Interpro domain(s) IPR002290 Serine/threonine protein kinase	GO:0006468GO:0006950	black	0.128845	0.741124	0.417613	0.263391	-0.118726	0.760956	0.0353806	0.927998	-0.520766	0.150575	0.361303	0.339399	-0.303674	0.426951	0.444371	0.23078	0.0366526	0.925415	0.421329	0.258724	0.234963	0.542815	0.178193	0.646457	-0.56056	0.116417	-0.448356	0.226122	-0.190925	0.622674	0.14089	0.717687	-0.0425451	0.913459	0.676182	0.0455344	0.215863	0.576967	0.204365	0.59789	0.179622	0.643773	0.136866	0.725495	-0.120232
Solyc01g104270.2.1	Solyc01g104270.2.1	Os12g0283800 protein (Fragment) (AHRD V1 *-*- Q0INW6_ORYSJ)	GO:0005524	black	-0.128374	0.742044	0.282474	0.461451	-0.142801	0.713987	-0.46685	0.205184	-0.506733	0.163864	-0.0739449	0.850045	0.497098	0.173364	0.8464	0.00401056	-0.114645	0.768991	0.278612	0.467861	-0.0314023	0.93608	-0.300956	0.431308	-0.0339155	0.930974	-0.270702	0.481105	-0.570003	0.10907	0.0916106	0.814673	-0.168739	0.6643	0.286436	0.454914	0.39188	0.296906	0.650938	0.0575898	-0.187507	0.629029	-0.283067	0.460471	0.0553382
Solyc07g027020.2.1	Solyc07g027020.2.1	Receptor-like kinase (AHRD V1 *-*- A7VM65_9VIRI)";" contains Interpro domain(s) IPR002290 Serine/threonine protein kinase	GO:0005840GO:0006468	black	0.127445	0.743859	0.615939	0.077378	0.120694	0.75709	-0.265164	0.49047	-0.27162	0.47956	-0.1304	0.738086	-0.263826	0.492744	0.579778	0.101766	0.114379	0.769514	0.502327	0.16817	0.144656	0.7104	0.118299	0.761797	-0.387269	0.30313	-0.477516	0.193619	0.100747	0.796487	0.00715786	0.985419	-0.32523	0.393103	0.669631	0.0484904	0.086004	0.82587	0.403431	0.281603	0.399968	0.286148	-0.275571	0.472935	-0.176085
Solyc05g047580.2.1	Solyc05g047580.2.1	Lanosterol synthase (AHRD V1 **** Q1ERD3_LOTJA)";" contains Interpro domain(s) IPR018333 Squalene cyclase	GO:0000250GO:0003824GO:0016866	black	0.126908	0.74491	0.679839	0.0439359	0.0393456	0.919949	-0.300065	0.432741	-0.063547	0.870978	-0.308091	0.419912	-0.101393	0.795206	0.474774	0.196557	-0.0440309	0.910446	0.079483	0.838929	-0.00735527	0.985017	0.143887	0.711886	-0.21783	0.573414	-0.711431	0.0316119	-0.0179853	0.963371	-0.133294	0.732444	-0.55768	0.118716	0.374163	0.32118	0.198473	0.608712	0.667258	0.0495908	0.028582	0.941813	-0.158637	0.683528	0.102115
Solyc06g063000.2.1	Solyc06g063000.2.1	Polyadenylate-binding protein (AHRD V1 **** A8N215_COPC7)";" contains Interpro domain(s) IPR012677 Nucleotide-binding alpha-beta plait	GO:0000166GO:0003676GO:0005515	black	0.126468	0.745771	0.588984	0.0951673	0.0199968	0.959277	-0.245238	0.524771	-0.301169	0.430966	-0.0281148	0.942763	0.0236023	0.95194	0.693647	0.0382262	-0.107672	0.78276	0.248384	0.519295	0.0977544	0.802435	0.133811	0.731437	-0.364579	0.334711	-0.62374	0.0726485	-0.195515	0.614171	-0.124598	0.749432	-0.29393	0.442662	0.433777	0.243415	0.29113	0.447223	0.686447	0.0411394	-0.0338766	0.931053	-0.178589	0.645713	0.130651
Solyc08g008460.2.1	Solyc08g008460.2.1	Kinesin light chain (AHRD V1 ***- B6SKU4_MAIZE)";" contains Interpro domain(s) IPR011990 Tetratricopeptide-like helical	GO:0005488	black	0.125808	0.747062	0.497497	0.172965	0.0849766	0.827925	0.024176	0.950773	-0.349189	0.357012	0.0886752	0.820532	0.0202432	0.958775	0.601147	0.086859	-0.0917432	0.814408	0.0943969	0.809118	0.065033	0.867982	0.224124	0.562101	-0.603934	0.0850207	-0.528233	0.14377	-0.28336	0.459986	-0.291104	0.447265	-0.0472166	0.90399	0.41694	0.264241	0.511315	0.159453	0.738398	0.0230855	-0.17475	0.652938	-0.0327392	0.933364	0.259246
Solyc06g034120.2.1	Solyc06g034120.2.1	Alcohol dehydrogenase zinc-binding domain protein (AHRD V1 ***- A6X535_OCHA4)";" contains Interpro domain(s) IPR002085 Alcohol dehydrogenase superfamily zinc-containing	GO:0008152GO:0016491GO:0055114	black	0.125117	0.748415	0.633974	0.0667239	0.070551	0.856869	-0.226171	0.55844	0.156725	0.687186	-0.142424	0.714715	0.0041044	0.991639	0.470749	0.200913	-0.232984	0.546318	0.0668563	0.864308	0.0534399	0.891392	0.31246	0.413002	-0.0691206	0.859748	-0.797446	0.0100384	0.014838	0.969778	-0.090763	0.816364	-0.51331	0.157555	0.0929422	0.812017	-0.0559888	0.886238	0.655528	0.0552632	-0.196887	0.611636	-0.319887	0.401373	0.462454
Solyc09g009370.2.1	Solyc09g009370.2.1	Vacuolar protein sorting-associated protein (AHRD V1 *-*- Q2UJU9_ASPOR)";" contains Interpro domain(s) IPR009291 Protein of unknown function DUF946 plant	GO:0008104GO:0016021	black	0.122894	0.752773	0.450295	0.223875	-0.209627	0.588283	-0.0627768	0.872531	-0.436308	0.240364	0.256617	0.505069	-0.507823	0.162809	0.310766	0.415674	0.0393101	0.920021	0.489419	0.181157	0.320492	0.400434	0.208738	0.589901	-0.436306	0.240367	-0.525784	0.145981	0.000594849	0.998788	0.270026	0.482244	-0.216233	0.576299	0.691853	0.0389393	-0.0297657	0.939406	-0.00671765	0.986315	0.346377	0.361163	0.222459	0.565086	-0.289365
Solyc02g062520.2.1	Solyc02g062520.2.1	Pseudouridine synthase family protein (AHRD V1 ***- D7LU41_ARALY)";" contains Interpro domain(s) IPR006225 Pseudouridine synthase RluC/RluD	GO:0009451	black	-0.122866	0.752826	-0.597343	0.0894077	0.162631	0.675906	0.137184	0.724876	0.386997	0.3035	-0.0607176	0.876686	0.426156	0.252729	-0.365125	0.333932	-0.0842262	0.829427	-0.35073	0.354748	-0.168268	0.665192	-0.151511	0.697189	0.419746	0.260706	0.637179	0.0649332	0.065057	0.867934	-0.191257	0.622057	0.395753	0.291729	-0.72085	0.0284334	-0.135873	0.727426	-0.247422	0.520967	-0.281017	0.463866	-0.148623	0.702746	0.215516
Solyc02g065700.2.1	Solyc02g065700.2.1	Abhydrolase domain-containing protein FAM108B1 (AHRD V1 **-- C0HAS5_SALSA)		black	0.122457	0.75363	0.497649	0.172813	0.10964	0.778869	-0.126128	0.746436	-0.0514477	0.895422	0.14769	0.704544	-0.0516164	0.895081	0.638239	0.0643478	-0.284109	0.458749	0.4054	0.279037	0.304576	0.425509	0.411205	0.271541	-0.285626	0.456248	-0.63335	0.0670765	0.0547904	0.888661	-0.0813624	0.835161	-0.145414	0.708936	0.190773	0.622955	-0.154623	0.691214	0.47713	0.194031	-0.077026	0.843858	-0.345084	0.363079	0.386818
Solyc02g081160.2.1	Solyc02g081160.2.1	Diphosphate-fructose-6-phosphate 1-phosphotransferase (AHRD V1 ***- D1JTA2_9BACE)";" contains Interpro domain(s) IPR011183 Pyrophosphate-dependent phosphofructokinase PfpB	GO:0005945	black	-0.121612	0.755287	0.279531	0.466332	-0.272032	0.478868	-0.420282	0.260035	-0.699708	0.0358801	0.0137415	0.97201	-0.0801034	0.837685	0.612728	0.0793782	0.134565	0.729969	0.653157	0.0564575	0.18117	0.64087	-0.280527	0.464678	-0.184528	0.634587	-0.178302	0.646253	-0.284067	0.458818	0.420291	0.260024	-0.176513	0.649616	0.733936	0.0243762	0.131888	0.735184	0.0709725	0.856022	0.397239	0.289754	-0.013687	0.972121	-0.523564
Solyc06g051420.2.1	Solyc06g051420.2.1	PHD finger family protein (AHRD V1 **-- D7LYZ0_ARALY)";" contains Interpro domain(s) IPR019787 Zinc finger PHD-finger	GO:0003677GO:0008270GO:0035064	black	-0.120625	0.757224	0.305648	0.423799	-0.312821	0.412433	-0.39312	0.295243	-0.58303	0.0994046	-0.152503	0.695282	-0.315768	0.407804	0.488097	0.182517	-0.0284007	0.942182	0.572356	0.107284	0.37297	0.32285	-0.0324339	0.933984	-0.28191	0.462385	-0.347877	0.358946	-0.042868	0.912804	0.229404	0.552675	-0.208169	0.590939	0.615108	0.0778927	-0.00906443	0.981535	0.0177706	0.963808	0.380138	0.312886	0.243156	0.528408	-0.53313
Solyc03g117490.2.1	Solyc03g117490.2.1	Glycerol kinase (AHRD V1 ***- Q6RUF8_SOYBN)";" contains Interpro domain(s) IPR005999 Glycerol kinase	GO:0005975GO:0006072	black	-0.11977	0.758905	0.425909	0.253033	-0.195948	0.613371	-0.458164	0.214879	-0.446057	0.228803	-0.0151007	0.969243	0.340414	0.370039	0.778465	0.0134631	-0.0450292	0.908422	0.356857	0.345814	-0.0488187	0.900745	-0.254965	0.507911	0.0292633	0.940428	-0.437617	0.238794	-0.532948	0.139567	0.33561	0.377265	-0.365847	0.332905	0.416601	0.264669	0.238117	0.537251	0.567425	0.111047	-0.104311	0.789416	-0.325255	0.393065	0.0821863
Solyc03g120620.2.1	Solyc03g120620.2.1	Homeobox-leucine zipper protein ATHB-15 (AHRD V1 *-*- ATB15_ARATH)";" contains Interpro domain(s) IPR002913 Lipid-binding START	GO:0003677GO:0005634GO:0006355GO:0045449	black	-0.119316	0.759797	0.279755	0.46596	-0.452732	0.221067	-0.571414	0.107997	-0.393103	0.295266	0.0537698	0.890725	0.488981	0.181607	0.699195	0.036075	-0.313345	0.411607	0.159517	0.681848	0.0226747	0.953827	-0.277622	0.469511	0.301356	0.430666	-0.540555	0.13294	-0.64222	0.0621786	0.361661	0.338885	-0.440029	0.235915	0.0688262	0.860341	0.123243	0.752087	0.491516	0.179009	-0.3831	0.308815	-0.08976	0.818366	0.14134
Solyc12g021280.1.1	Solyc12g021280.1.1	Protein kinase (AHRD V1 ***- Q84V17_CHLRE)";" contains Interpro domain(s) IPR002290 Serine/threonine protein kinase	GO:0006468	black	0.118361	0.761675	-0.410008	0.273078	0.144659	0.710394	0.571135	0.108208	0.456656	0.216587	0.292881	0.444369	-0.131516	0.73591	-0.785919	0.0120373	0.0890774	0.819729	-0.468408	0.203471	-0.158087	0.68458	0.162825	0.675537	0.0987384	0.800479	0.390155	0.299226	0.216699	0.575456	-0.0958192	0.806286	0.319395	0.40214	-0.439364	0.236707	-0.141347	0.716801	-0.475001	0.196313	-0.137438	0.724384	0.196808	0.611782	0.210238
Solyc04g083160.1.1	Solyc04g083160.1.1	cytochrome P450	GO:0010241GO:0020037GO:0055114	black	-0.118039	0.762307	0.428352	0.250026	-0.242601	0.52938	-0.530277	0.141939	-0.142499	0.714571	-0.32498	0.393489	-0.219756	0.569943	0.497269	0.173193	-0.265369	0.490123	0.485948	0.184742	0.392536	0.296025	0.156801	0.68704	0.0440112	0.910486	-0.623203	0.072968	0.158758	0.683297	0.201644	0.60288	-0.475956	0.195288	0.238833	0.535991	-0.387335	0.303041	0.149676	0.700718	0.175721	0.651107	-0.037957	0.922768	-0.143761
Solyc02g089090.2.1	Solyc02g089090.2.1	Pto-like Serine/threonine kinase protein resistance protein	GO:0004672GO:0006468	black	-0.115255	0.767789	0.227562	0.555957	-0.156711	0.687213	-0.353307	0.350977	-0.368251	0.329493	-0.0739846	0.849966	0.541461	0.132164	0.77902	0.0133533	-0.354624	0.349056	0.0392793	0.920084	0.0471595	0.904105	-0.0903592	0.81717	-0.0814268	0.835033	-0.39779	0.289024	-0.55402	0.121676	-0.154984	0.690522	-0.0866816	0.824516	-0.0125165	0.974505	0.396347	0.290938	0.762954	0.0167836	-0.493826	0.176661	-0.114726	0.76883	0.320491
Solyc06g076350.2.1	Solyc06g076350.2.1	Transcription factor (Fragment) (AHRD V1 *--* D6MKQ8_9ASPA)";" contains Interpro domain(s) IPR006447 Myb-like DNA-binding region SHAQKYF class	GO:0003700GO:0045449	black	-0.112553	0.773115	0.346407	0.361118	-0.468893	0.20294	-0.438281	0.238	-0.435483	0.241357	0.0658382	0.866359	0.351473	0.353658	0.638712	0.0640873	-0.303614	0.427047	0.0834788	0.830923	0.0409246	0.916745	-0.163125	0.674966	0.109054	0.780028	-0.644988	0.0606972	-0.655564	0.055245	0.296582	0.438361	-0.423822	0.255619	0.157837	0.685059	0.233709	0.545034	0.540811	0.132721	-0.420889	0.259275	0.0829101	0.832061	0.177948
Solyc08g075860.2.1	Solyc08g075860.2.1	Os06g0115800 protein (Fragment) (AHRD V1 *-*- Q0DF43_ORYSJ)		black	0.111801	0.774601	0.379135	0.314271	0.378099	0.315705	-0.125377	0.747906	-0.0967585	0.804417	-0.288396	0.451697	-0.272069	0.478806	0.448547	0.225901	0.0888519	0.820179	0.447327	0.22732	0.218273	0.572616	0.234269	0.544042	-0.492358	0.178151	-0.140639	0.718173	0.395664	0.291847	-0.365341	0.333625	0.017135	0.965101	0.433238	0.244068	0.0342375	0.93032	0.307272	0.421214	0.454485	0.219059	-0.320823	0.39992	-0.178438
Solyc02g078900.2.1	Solyc02g078900.2.1	NADH dehydrogenase (AHRD V1 **** Q38A31_9TRYP)";" contains Interpro domain(s) IPR013027 FAD-dependent pyridine nucleotide-disulphide oxidoreductase	GO:0008137	black	-0.111511	0.775172	0.418212	0.262636	-0.215326	0.577939	-0.387114	0.303341	-0.220934	0.567824	-0.00221462	0.995488	0.175916	0.650741	0.738725	0.0229927	-0.400079	0.286	0.357439	0.34497	0.274914	0.474034	0.162808	0.675569	-0.0139431	0.9716	-0.688964	0.0401052	-0.256725	0.504884	0.156885	0.68688	-0.304193	0.426121	0.105908	0.786253	-0.121588	0.755335	0.505627	0.164939	-0.277887	0.469069	-0.194044	0.61689	0.335163
Solyc08g016080.2.1	Solyc08g016080.2.1	NAD-dependent epimerase/dehydratase (AHRD V1 *--- B3ECK3_CHLL2)";" contains Interpro domain(s) IPR016040 NAD(P)-binding domain	GO:0008152	black	0.10862	0.780886	0.601096	0.0868934	-0.033743	0.931324	-0.332823	0.381488	-0.418107	0.262768	-0.0137936	0.971904	-0.0236645	0.951813	0.663122	0.0515461	0.110652	0.776869	0.387057	0.303418	-0.00125997	0.997433	-0.0858944	0.82609	-0.26925	0.483553	-0.505912	0.164661	-0.244977	0.525226	0.140908	0.717653	-0.397209	0.289795	0.668521	0.049003	0.292836	0.444442	0.529626	0.142521	0.207528	0.592108	-0.237914	0.537608	-0.128125
Solyc09g064520.2.1	Solyc09g064520.2.1	Receptor like kinase RLK	GO:0004675GO:0005515GO:0006468	black	-0.107738	0.78263	0.345777	0.36205	-0.048554	0.901281	-0.39796	0.2888	-0.576068	0.104502	-0.10484	0.788368	0.252595	0.511999	0.742725	0.0218776	0.173579	0.655146	0.434114	0.243008	-0.0867421	0.824395	-0.359768	0.341607	-0.169888	0.662123	-0.137992	0.723307	-0.440871	0.234915	0.203343	0.599762	-0.177569	0.647631	0.617986	0.0761186	0.416633	0.264629	0.488727	0.181868	0.169464	0.662927	-0.318303	0.403842	-0.209321
Solyc06g005490.2.1	Solyc06g005490.2.1	Triosephosphate isomerase (AHRD V1 **** Q3HRV9_SOLTU)";" contains Interpro domain(s) IPR000652 Triosephosphate isomerase	GO:0004807GO:0008152	black	0.107263	0.783569	-0.286331	0.455088	0.100701	0.796579	0.213407	0.581414	0.440448	0.235417	-0.0656864	0.866665	-0.401123	0.284627	-0.800446	0.00955743	0.272975	0.477285	-0.182188	0.638963	-0.0933537	0.811197	-0.00449818	0.990837	0.267641	0.486272	0.408941	0.274452	0.533605	0.138987	0.0867817	0.824315	-0.00380057	0.992258	-0.175669	0.651206	-0.394184	0.29382	-0.7191	0.0290074	0.398001	0.288745	0.142631	0.714316	-0.33921
Solyc02g087090.2.1	Solyc02g087090.2.1	Prostaglandin G/H synthase 2 (AHRD V1 **-- PGH2_CHICK)";" contains Interpro domain(s) IPR002007 Haem peroxidase animal	GO:0016165GO:0055114	black	0.105753	0.786559	0.671705	0.0475418	-0.104078	0.789879	-0.443808	0.231443	-0.232507	0.547163	-0.209281	0.588912	0.0363428	0.926045	0.473957	0.197436	0.189416	0.625477	0.133443	0.732154	-0.237219	0.538834	-0.238656	0.536303	0.0228486	0.953473	-0.588773	0.0953154	-0.288292	0.451866	0.254738	0.508301	-0.733597	0.0244763	0.579987	0.101614	0.302806	0.42834	0.571789	0.107713	0.149016	0.701989	-0.246447	0.522664	-0.11379
Solyc01g006050.2.1	Solyc01g006050.2.1	Plant viral-response family protein (AHRD V1 **-- B6SQA7_MAIZE)";" contains Interpro domain(s) IPR006904 Protein of unknown function DUF716		black	0.10495	0.788151	0.528694	0.143356	-0.0777818	0.842341	-0.341653	0.368187	-0.502755	0.16775	0.0309679	0.936963	0.0244201	0.950277	0.552582	0.12285	0.314102	0.410417	0.35573	0.347448	-0.176846	0.648989	-0.330376	0.385214	-0.164562	0.672232	-0.318009	0.4043	-0.370377	0.326492	0.316446	0.406742	-0.429519	0.248596	0.78657	0.011918	0.407767	0.275967	0.411412	0.271276	0.318134	0.404105	-0.238131	0.537227	-0.311364
Solyc02g086220.2.1	Solyc02g086220.2.1	Abhydrolase domain-containing protein FAM108B1 (AHRD V1 **-- C0HAS5_SALSA)		black	0.103822	0.790386	0.482498	0.188346	-0.228626	0.554061	-0.0528899	0.892504	-0.469865	0.201877	0.189793	0.624775	-0.188969	0.626307	0.482958	0.187863	-0.160467	0.680033	0.163829	0.673625	0.221717	0.566418	0.225449	0.55973	-0.514308	0.15661	-0.681152	0.0433705	-0.296529	0.438448	-0.0265299	0.945985	-0.189124	0.626019	0.483379	0.187422	0.330369	0.385224	0.455335	0.21809	-0.108851	0.780429	0.302372	0.429036	0.0388692
Solyc10g052880.1.1	Solyc10g052880.1.1	LRR receptor-like serine/threonine-protein kinase RLP	GO:0004675GO:0005515	black	0.103076	0.791866	0.372085	0.324091	0.303093	0.42788	-0.081146	0.835595	-0.13235	0.734283	-0.143787	0.71208	-0.297684	0.436579	0.516341	0.154696	-0.0703478	0.857278	0.507782	0.162848	0.371684	0.324654	0.379223	0.314149	-0.551392	0.123827	-0.26423	0.492058	0.37383	0.321646	-0.354038	0.34991	0.0891678	0.819548	0.372777	0.32312	-0.0603919	0.877344	0.292732	0.444612	0.338432	0.373012	-0.240793	0.532548	-0.0597239
Solyc03g112730.2.1	Solyc03g112730.2.1	RLK Receptor like protein putative resistance protein with an antifungal domain	GO:0004702GO:0006468GO:0019199	black	0.100337	0.797302	0.380604	0.312243	0.245676	0.524008	-0.112776	0.772676	-0.319665	0.40172	-0.127859	0.743051	-0.141426	0.716649	0.586905	0.0966337	0.0343831	0.930024	0.406126	0.278094	0.204111	0.598355	0.168042	0.665622	-0.579385	0.102054	-0.209691	0.588166	0.103892	0.790247	-0.334875	0.378377	0.0682432	0.861515	0.495042	0.175432	0.258471	0.501887	0.442361	0.23315	0.281051	0.463809	-0.19214	0.620418	-0.13221
Solyc11g066080.1.1	Solyc11g066080.1.1	Genomic DNA chromosome 5 BAC clone F2O15 (AHRD V1 ***- Q9LTJ3_ARATH)		black	0.0993035	0.799356	0.320415	0.400554	-0.362412	0.337808	-0.337029	0.375125	-0.535482	0.137338	0.261283	0.497078	0.362097	0.33826	0.550191	0.124819	-0.0559829	0.88625	0.0143863	0.970697	-0.141937	0.715659	-0.335807	0.376968	0.0150043	0.969439	-0.433029	0.244321	-0.720573	0.0285238	0.243131	0.528452	-0.350082	0.355699	0.338262	0.373268	0.504756	0.165788	0.50847	0.162184	-0.244848	0.525452	0.067349	0.863315	-0.0354215
Solyc04g081590.2.1	Solyc04g081590.2.1	Receptor like kinase RLK	GO:0004675GO:0005515GO:0006468	black	-0.0961395	0.805648	0.349671	0.356304	-0.115398	0.767506	-0.613165	0.0791041	-0.385648	0.305334	-0.201415	0.6033	-0.0652491	0.867546	0.579524	0.101952	0.197145	0.611161	0.74974	0.0200094	0.111907	0.77439	-0.325379	0.392874	0.132561	0.733873	-0.14763	0.704659	-0.0047645	0.990294	0.500511	0.169964	-0.40474	0.279896	0.629506	0.0692719	-0.19305	0.618731	0.00633756	0.98709	0.586501	0.0969204	-0.399354	0.286956	-0.528165
Solyc03g006140.2.1	Solyc03g006140.2.1	Neutral ceramidase (AHRD V1 **** A9YFM2_WHEAT)";" contains Interpro domain(s) IPR006823 Neutral/alkaline nonlysosomal ceramidase	GO:0017040	black	-0.0945261	0.808861	0.255564	0.50688	-0.246592	0.522411	-0.304011	0.426412	-0.739688	0.0227209	0.0259719	0.94712	-0.0309942	0.93691	0.619191	0.0753838	0.062546	0.872997	0.480435	0.19052	0.177119	0.648477	-0.204083	0.598407	-0.359053	0.342638	-0.198405	0.608837	-0.363832	0.335777	0.187907	0.628284	-0.0519438	0.894419	0.666598	0.0498992	0.346246	0.361357	0.230235	0.551196	0.226401	0.558029	0.131504	0.735932	-0.419148
Solyc03g019690.1.1	Solyc03g019690.1.1	Kunitz-type protease inhibitor (AHRD V1 **** Q3S477_SOLTU)";" contains Interpro domain(s) IPR002160 Proteinase inhibitor I3 Kunitz legume	GO:0004866GO:0004867GO:0015066	black	-0.093811	0.810286	-0.526814	0.145049	0.107624	0.782855	0.402669	0.2826	0.355967	0.347104	-0.0661436	0.865744	0.0431813	0.912168	-0.416592	0.264681	-0.40289	0.28231	-0.460833	0.211874	0.220155	0.569226	0.394301	0.293663	-0.0999476	0.798076	0.291817	0.446102	0.265672	0.489609	-0.61531	0.0777669	0.590848	0.0938638	-0.785014	0.0122049	-0.117443	0.76348	-0.172465	0.65725	-0.462745	0.209735	0.390168	0.299209	0.357179
Solyc04g081550.2.1	Solyc04g081550.2.1	Thaumatin-like protein (AHRD V1 **-- Q9ZQY9_ARATH)";" contains Interpro domain(s) IPR001938 Thaumatin pathogenesis-related		black	-0.0936653	0.810576	-0.557052	0.11922	-0.0345599	0.929665	0.0572616	0.883666	0.272653	0.477824	-0.054454	0.889341	-0.0216738	0.955864	-0.639969	0.0633994	0.178379	0.646108	-0.134435	0.730222	-0.111181	0.775824	-0.273597	0.47624	0.491753	0.178767	0.664779	0.0507568	0.253919	0.509712	0.205928	0.595031	0.167293	0.667042	-0.353607	0.350539	-0.355709	0.347479	-0.747258	0.0206577	0.222488	0.565033	0.0870413	0.823797	-0.346852
Solyc01g094410.2.1	Solyc01g094410.2.1	Phosphoribosylanthranilate transferase (Fragment) (AHRD V1 *--- Q43085_PEA)";" contains Interpro domain(s) IPR013583 Phosphoribosyltransferase C-terminal plant		black	0.0911173	0.815657	0.664121	0.0510695	0.123106	0.752356	-0.369037	0.328382	0.0124291	0.974683	-0.307106	0.421478	0.127975	0.742824	0.555485	0.120485	0.0187278	0.961859	0.102175	0.793653	-0.163089	0.675034	-0.00396956	0.991913	-0.025103	0.948887	-0.607803	0.0825087	-0.112171	0.77387	-0.0250677	0.948959	-0.593065	0.0923275	0.31602	0.407409	0.185058	0.633596	0.744492	0.0213965	-0.0146638	0.970132	-0.467034	0.204982	0.226543
Solyc01g073650.2.1	Solyc01g073650.2.1	Serine/threonine-protein phosphatase (AHRD V1 **** B9GY91_POPTR)";" contains Interpro domain(s) IPR006186 Serine/threonine-specific protein phosphatase and bis(5-nucleosyl)-tetraphosphatase	GO:0016787GO:0017018	black	-0.0903345	0.817219	0.392669	0.295847	0.0789153	0.840067	-0.465951	0.206176	-0.322914	0.396678	-0.176484	0.649671	0.0627133	0.872659	0.633206	0.0671578	0.272562	0.477978	0.670397	0.0481384	-0.0381008	0.922476	-0.30089	0.431413	0.0239373	0.951259	-0.0935808	0.810744	-0.0836811	0.830518	0.390636	0.298578	-0.307817	0.420347	0.635413	0.0659165	-0.0182733	0.962784	0.223515	0.563193	0.477335	0.193812	-0.605859	0.0837654	-0.282879
Solyc06g084000.2.1	Solyc06g084000.2.1	Heterogeneous nuclear ribonucleoprotein K (AHRD V1 *--- B5X1A5_SALSA)";" contains Interpro domain(s) IPR018111 K Homology type 1 subgroup	GO:0003723	black	-0.0879791	0.821923	0.28561	0.456274	-0.3722	0.32393	-0.232909	0.54645	-0.631748	0.067986	0.140435	0.718569	-0.300173	0.432566	0.522234	0.149223	-0.158336	0.684104	0.562916	0.114557	0.460255	0.212522	0.115732	0.766848	-0.38615	0.304651	-0.456823	0.216397	-0.163809	0.673664	0.250121	0.516279	-0.0780993	0.841704	0.560344	0.116589	-0.00908814	0.981487	0.0332358	0.932355	0.183703	0.636129	0.327641	0.389397	-0.319654
Solyc05g014590.2.1	Solyc05g014590.2.1	Transcription Factor (AHRD V1 **** Q84LF9_ORYSA)";" contains Interpro domain(s) IPR011598 Helix-loop-helix DNA-binding	GO:0003700GO:0005634GO:0045449	black	-0.0874379	0.823004	0.385651	0.30533	-0.295856	0.439538	-0.57566	0.104806	-0.493333	0.177161	-0.186677	0.630575	0.371867	0.324396	0.628593	0.0698001	0.0706032	0.856764	0.145485	0.708797	-0.21108	0.58564	-0.491986	0.17853	0.148072	0.703807	-0.350394	0.355241	-0.602854	0.0857301	0.311515	0.414491	-0.519321	0.151913	0.435413	0.24144	0.431418	0.246279	0.546953	0.127514	-0.0419369	0.914692	-0.140464	0.718512	-0.189514
Solyc09g098550.2.1	Solyc09g098550.2.1	UBX domain-containing protein (AHRD V1 *-*- D7LJY9_ARALY)";" contains Interpro domain(s) IPR001012 UBX		black	0.0858955	0.826087	0.484214	0.186549	-0.0295372	0.939871	-0.013688	0.972119	-0.353722	0.350371	0.0683225	0.861355	0.144208	0.711266	0.552689	0.122763	-0.101538	0.794917	-0.0730294	0.851885	-0.0578256	0.882526	0.109945	0.778266	-0.471637	0.199948	-0.570653	0.108574	-0.462956	0.2095	-0.212946	0.58225	-0.157523	0.685658	0.348746	0.357664	0.610179	0.0809891	0.802376	0.00925642	-0.3306	0.384872	0.0393596	0.919921	0.315688
Solyc09g005350.2.1	Solyc09g005350.2.1	Chaperone protein dnaJ (AHRD V1 ***- DNAJ_RHOCS)";" contains Interpro domain(s) IPR003095 Heat shock protein DnaJ	GO:0006457GO:0031072GO:0051082	black	0.0827963	0.832289	0.556259	0.11986	0.137244	0.72476	-0.169637	0.662598	-0.157674	0.685369	0.0814638	0.834958	-0.179308	0.644363	0.600456	0.087319	0.00686852	0.986008	0.581041	0.100845	0.195518	0.614165	0.228651	0.554016	-0.287395	0.453338	-0.496201	0.174264	0.0761134	0.84569	0.147627	0.704665	-0.232685	0.546848	0.515842	0.155165	-0.130201	0.738476	0.341157	0.368927	0.24668	0.522257	-0.443345	0.231988	0.114369
Solyc07g054730.1.1	Solyc07g054730.1.1	Wound-responsive protein-related (AHRD V1 ***- A8IXM2_BRACM)		black	0.0821903	0.833503	0.391684	0.297169	0.1547	0.691066	-0.0940135	0.809882	-0.394218	0.293774	0.0756331	0.846654	0.302783	0.428378	0.647955	0.0591351	0.129244	0.740344	0.134324	0.730439	-0.193809	0.617326	-0.144548	0.710609	-0.366934	0.33136	-0.209958	0.58768	-0.452059	0.22184	-0.116079	0.766165	-0.049608	0.899146	0.465235	0.206968	0.620931	0.0743304	0.726235	0.0267141	-0.0797026	0.838488	-0.336263	0.376279	0.152004
Solyc06g048460.1.1	Solyc06g048460.1.1	Anaphase promoting complex subunit 1 (AHRD V1 ***- A2ATQ4_MOUSE)";" contains Interpro domain(s) IPR002015 Proteasome/cyclosome regulatory subunit	GO:0016887	black	0.0813266	0.835233	0.552819	0.122656	-0.278695	0.467723	-0.449798	0.22445	-0.286594	0.454655	0.0655404	0.866959	0.191725	0.621188	0.609736	0.0812715	-0.129791	0.739275	0.170162	0.661605	-0.0351519	0.928463	-0.122301	0.753935	0.0966325	0.804667	-0.710321	0.0320011	-0.434047	0.243089	0.297267	0.437253	-0.600876	0.087039	0.329148	0.38709	0.155185	0.690136	0.550759	0.12435	-0.151827	0.696581	-0.154533	0.691385	0.106508
Solyc07g008250.2.1	Solyc07g008250.2.1	SCF E3 ubiquitin ligase complex F-box protein grrA (AHRD V1 *-** C5FDH1_NANOT)";" contains Interpro domain(s) IPR006553 Leucine-rich repeat cysteine-containing subtype	GO:0004842GO:0005515	black	-0.0812731	0.83534	0.345076	0.363091	-0.134185	0.730709	-0.405352	0.2791	-0.59548	0.0906719	-0.00697756	0.985786	0.212554	0.582961	0.834584	0.00513528	-0.0644893	0.869078	0.477761	0.193358	0.134065	0.730944	-0.16933	0.66318	-0.236004	0.540976	-0.310673	0.415822	-0.400668	0.285225	0.113902	0.770455	-0.118667	0.761072	0.497435	0.173027	0.297405	0.43703	0.495838	0.17463	0.0454152	0.90764	-0.185166	0.633394	-0.120655
Solyc04g076380.2.1	Solyc04g076380.2.1	Cytochrome P450 NADPH-reductase (AHRD V1 **** B3RFK2_PETHY)";" contains Interpro domain(s) IPR015702 NADPH Cytochrome P450 Reductase	GO:0003958GO:0016491GO:0055114	black	0.080793	0.836302	0.617531	0.0763976	0.126483	0.745742	-0.122049	0.75443	-0.221261	0.567238	0.0583518	0.881463	0.0895898	0.818705	0.588205	0.0957155	0.155761	0.689032	0.246453	0.522654	-0.17431	0.653768	-0.00944627	0.980758	-0.259458	0.500196	-0.491813	0.178707	-0.310483	0.416122	0.143991	0.711685	-0.346605	0.360825	0.56382	0.113848	0.329746	0.386175	0.662587	0.0518025	0.0109052	0.977786	-0.452442	0.221401	0.256857
Solyc08g013930.2.1	Solyc08g013930.2.1	Peroxidase family protein (AHRD V1 **** D7M2G6_ARALY)";" contains Interpro domain(s) IPR000823 Plant peroxidase	GO:0004601GO:0005515GO:0055114	black	-0.080268	0.837355	0.447924	0.226625	-0.300947	0.431322	-0.59548	0.0906719	-0.354032	0.349919	-0.190031	0.624333	0.250299	0.515972	0.719251	0.0289576	-0.21861	0.572008	0.253381	0.510642	0.0790828	0.839731	-0.164074	0.673159	0.106189	0.785696	-0.602736	0.0858082	-0.379811	0.313337	0.196492	0.612366	-0.510735	0.160008	0.254815	0.508169	0.119649	0.759142	0.54961	0.1253	-0.132823	0.733362	-0.12198	0.754564	-0.00324441
Solyc02g070940.1.1	Solyc02g070940.1.1	Chlorophyll a/b binding protein (AHRD V1 **** Q41422_SOLTU)";" contains Interpro domain(s) IPR001344 Chlorophyll A-B binding protein	GO:0016020GO:0016168	black	0.0799863	0.83792	0.68861	0.0402498	0.11922	0.759984	-0.259343	0.500394	-0.140734	0.717989	-0.126749	0.745222	0.00631899	0.987127	0.626732	0.0708841	0.060771	0.876579	0.291425	0.446742	-0.0634752	0.871123	0.0719656	0.854024	-0.218146	0.572845	-0.612851	0.0793011	-0.137267	0.724716	0.0673167	0.86338	-0.464621	0.207648	0.510807	0.159939	0.182804	0.63781	0.674332	0.0463571	0.0707423	0.856485	-0.44342	0.2319	0.20248
Solyc06g059860.2.1	Solyc06g059860.2.1	Unknown Protein (AHRD V1)		black	-0.0798496	0.838193	0.407872	0.275832	-0.227923	0.555313	-0.505618	0.164947	-0.192113	0.620468	-0.142265	0.715024	-0.169229	0.663372	0.607316	0.0828225	-0.323816	0.395285	0.597135	0.0895484	0.46588	0.206255	0.199388	0.607028	0.0111126	0.977364	-0.620933	0.0743292	0.124473	0.749677	0.222361	0.565263	-0.372353	0.323715	0.232205	0.547698	-0.432634	0.244801	0.143317	0.712988	0.148922	0.70217	-0.11396	0.77034	-0.0787619
Solyc01g110360.2.1	Solyc01g110360.2.1	Fructose-bisphosphate aldolase (AHRD V1 ***- B0FPD8_SOLTU)";" contains Interpro domain(s) IPR000741 Fructose-bisphosphate aldolase class-I	GO:0005507GO:0006096GO:0008152	black	0.0790089	0.839879	0.568615	0.110132	0.259606	0.499943	-0.145589	0.708598	-0.0351126	0.928543	-0.277182	0.470244	0.0667565	0.864509	0.596241	0.0901546	-0.094266	0.809379	0.0892914	0.819301	0.00374314	0.992375	0.23488	0.542962	-0.381357	0.311207	-0.529322	0.142793	-0.0246834	0.949741	-0.370887	0.325774	-0.231712	0.548573	0.252331	0.512454	0.294914	0.441064	0.815193	0.0074187	-0.104324	0.78939	-0.342136	0.367465	0.339679
Solyc05g009710.2.1	Solyc05g009710.2.1	Mediator of RNA polymerase II transcription subunit 25 (AHRD V1 *-*- MED25_XENTR)		black	0.0775538	0.842798	-0.307209	0.421314	0.349156	0.357061	0.221856	0.566169	0.174894	0.652666	0.0321183	0.934625	-0.38154	0.310956	-0.381282	0.311311	0.325555	0.392602	0.312703	0.412619	0.113089	0.772058	0.0428704	0.912799	-0.081286	0.835315	0.642332	0.0621177	0.615076	0.0779123	-0.0392065	0.920231	0.395833	0.291622	0.0872636	0.823352	-0.36435	0.335037	-0.668419	0.0490502	0.656147	0.0549538	-0.164478	0.672391	-0.441353
Solyc02g071450.2.1	Solyc02g071450.2.1	1-aminocyclopropane-1-carboxylate oxidase 1 (AHRD V1 **-- ACCO1_MALDO)";" contains Interpro domain(s) IPR005123 Oxoglutarate and iron-dependent oxygenase	GO:0016491GO:0016682GO:0016706	black	-0.0769684	0.843973	0.311046	0.415233	-0.422437	0.257341	-0.570292	0.108849	-0.410142	0.272905	0.153292	0.693767	0.408926	0.27447	0.632422	0.0676021	-0.100667	0.796647	0.297275	0.437241	-0.0707736	0.856422	-0.399879	0.286265	0.372283	0.323813	-0.440096	0.235836	-0.618009	0.0761047	0.596853	0.0897394	-0.510558	0.160178	0.265474	0.489945	0.0602724	0.877585	0.327388	0.389785	-0.150287	0.699542	-0.227835	0.55547	-0.00869363
Solyc06g074980.2.1	Solyc06g074980.2.1	26S protease regulatory subunit 6B homolog (AHRD V1 *--- PRS6B_ARATH)";" contains Interpro domain(s) IPR005938 ATPase AAA-type CDC48	GO:0005488GO:0005524GO:0016787GO:0017111	black	0.076779	0.844353	0.508355	0.162295	0.211177	0.585463	-0.231257	0.549381	-0.126255	0.746187	-0.256433	0.505385	-0.245273	0.524709	0.576033	0.104528	-0.070112	0.857753	0.464456	0.207831	0.288342	0.451785	0.295644	0.439881	-0.420213	0.260121	-0.437369	0.239091	0.278358	0.468284	-0.240643	0.532811	-0.163063	0.675084	0.41133	0.271381	-0.0404723	0.917663	0.416257	0.265104	0.292318	0.445286	-0.27032	0.48175	-0.0412372
Solyc12g006530.1.1	Solyc12g006530.1.1	Cycloartenol synthase (AHRD V1 ***- D7LA92_ARALY)";" contains Interpro domain(s) IPR018333 Squalene cyclase	GO:0003824GO:0016866	black	-0.0754274	0.847067	0.365345	0.333619	-0.392571	0.295978	-0.575347	0.105039	-0.267589	0.486361	0.0736458	0.850646	0.297742	0.436486	0.660007	0.0530511	-0.292226	0.445435	0.332113	0.382568	0.118399	0.761599	-0.150276	0.699563	0.32857	0.387974	-0.614827	0.0780669	-0.412024	0.270492	0.46006	0.212741	-0.518325	0.15284	0.124192	0.750228	-0.149036	0.70195	0.347911	0.358896	-0.203947	0.598655	-0.2081	0.591064	0.122734
Solyc02g084760.2.1	Solyc02g084760.2.1	Ubiquitin-conjugating enzyme E2 W (AHRD V1 **** B6SI81_MAIZE)";" contains Interpro domain(s) IPR000608 Ubiquitin-conjugating enzyme E2	GO:0004842GO:0043687	black	0.0750556	0.847814	0.459663	0.213188	-0.137875	0.723535	0.00191039	0.996108	-0.390561	0.29868	0.284492	0.458117	0.17472	0.652994	0.502958	0.16755	-0.0355657	0.927622	-0.0100482	0.979532	-0.121844	0.754832	0.00899621	0.981674	-0.322074	0.397979	-0.560253	0.116661	-0.599758	0.0877845	0.0958524	0.80622	-0.21587	0.576954	0.404597	0.280082	0.527152	0.144744	0.658235	0.0539193	-0.330724	0.384682	-0.006515	0.986728	0.329118
Solyc02g077450.2.1	Solyc02g077450.2.1	One zinc finger protein (AHRD V1 **-- Q75PR0_PHYPA)	GO:0016563	black	0.074983	0.84796	0.53043	0.141803	-0.0667278	0.864567	-0.231934	0.548179	-0.527839	0.144124	-0.0107041	0.978196	-0.0684754	0.861047	0.526431	0.145396	0.263743	0.492885	0.300298	0.432366	-0.105722	0.786621	-0.198111	0.60938	-0.349177	0.35703	-0.36269	0.33741	-0.339976	0.370695	0.176236	0.650138	-0.334722	0.378608	0.789056	0.011469	0.478806	0.192246	0.457149	0.216028	0.259214	0.500614	-0.0867212	0.824436	-0.263117
Solyc11g066720.1.1	Solyc11g066720.1.1	Bifunctional polymyxin resistance arnA protein (AHRD V1 ***- B6TQB1_MAIZE)";" contains Interpro domain(s) IPR001509 NAD-dependent epimerase/dehydratase	GO:0008152GO:0044237	black	-0.073832	0.850272	0.319764	0.401565	-0.198645	0.608396	-0.298455	0.435335	-0.416329	0.265013	0.113896	0.770467	-0.323753	0.395382	0.579306	0.102112	-0.163191	0.67484	0.787663	0.0117191	0.5275	0.144429	0.20305	0.6003	-0.249462	0.517423	-0.423842	0.255593	0.094637	0.80864	0.311638	0.414298	-0.1005	0.796978	0.494494	0.175985	-0.350954	0.354418	-0.0553941	0.88744	0.335182	0.377913	-0.0352971	0.928168	-0.237887
Solyc04g079830.2.1	Solyc04g079830.2.1	BEL1-like homeodomain protein 2 (AHRD V1 *--- BLH2_ARATH)";" contains Interpro domain(s) IPR006563 POX	GO:0005634GO:0006355GO:0045449	black	0.0724193	0.853112	0.486112	0.184572	-0.235618	0.541657	-0.279623	0.46618	0.0276207	0.943767	-0.10926	0.779619	0.230485	0.550753	0.285133	0.45706	-0.205478	0.595853	-0.301539	0.430372	-0.189212	0.625856	-0.0129309	0.973661	0.17364	0.65503	-0.745037	0.0212497	-0.392055	0.296671	0.0681071	0.861789	-0.645889	0.06022	-0.0121867	0.975177	0.228811	0.553731	0.646013	0.0601545	-0.448748	0.225667	0.000976973	0.99801	0.378351
Solyc05g006170.2.1	Solyc05g006170.2.1	NACHT LRR and PYD domains-containing protein 5 (AHRD V1 *--- NALP5_BOVIN)";" contains Interpro domain(s) IPR003590 Leucine-rich repeat ribonuclease inhibitor subtype		black	-0.0719856	0.853984	-0.516244	0.154787	0.208313	0.590676	0.229114	0.55319	0.42765	0.250889	-0.048079	0.902243	0.45497	0.218506	-0.341253	0.368785	-0.149239	0.70156	-0.501098	0.169383	-0.199403	0.607	-0.039234	0.920176	0.299822	0.433131	0.503018	0.167491	0.0126602	0.974212	-0.353698	0.350406	0.396674	0.290504	-0.768566	0.0155257	0.00273638	0.994426	-0.0446857	0.909118	-0.448022	0.226511	-0.108558	0.781008	0.402955
Solyc01g111070.2.1	Solyc01g111070.2.1	Chalcone synthase family protein (AHRD V1 ***- Q460V0_ARATH)";" contains Interpro domain(s) IPR011141 Polyketide synthase type III	GO:0008152GO:0008415GO:0009058	black	0.0717314	0.854495	0.587215	0.0964144	-0.253124	0.511085	-0.405529	0.27887	-0.368978	0.328466	-0.0668876	0.864245	-0.0404534	0.917701	0.575501	0.104924	-0.0886263	0.82063	0.226018	0.558713	0.0787264	0.840446	-0.023997	0.951137	-0.138501	0.72232	-0.710834	0.0318209	-0.281658	0.462803	0.161205	0.678626	-0.540758	0.132766	0.479297	0.191724	0.201676	0.602821	0.505318	0.16524	0.0133165	0.972876	0.0239806	0.951171	-0.0783898
Solyc10g083360.1.1	Solyc10g083360.1.1	Calmodulin binding protein (AHRD V1 ***- B6SL12_MAIZE)		black	-0.067559	0.862892	0.401055	0.284717	0.157976	0.684793	-0.095086	0.807746	-0.0962367	0.805455	-0.219714	0.570019	0.0590529	0.880047	0.64818	0.0590174	-0.326698	0.390846	0.187674	0.628719	0.256609	0.505082	0.393216	0.295115	-0.443529	0.231772	-0.516637	0.154418	-0.0097757	0.980087	-0.398141	0.288559	0.00321412	0.993452	0.085466	0.826946	0.131846	0.735266	0.698533	0.0363276	-0.250488	0.515645	-0.187972	0.628163	0.434517
Solyc06g075800.1.1	Solyc06g075800.1.1	Histone H2B (AHRD V1 ***- Q2XPW1_SOLTU)";" contains Interpro domain(s) IPR000558 Histone H2B	GO:0003677GO:0005515GO:0005634	black	0.0663343	0.865359	0.443623	0.231661	-0.18795	0.628204	-0.467033	0.204983	-0.0102791	0.979061	-0.169859	0.662179	0.234598	0.543461	0.503613	0.166907	-0.329233	0.386959	-0.012206	0.975137	0.0434658	0.911591	0.0295863	0.939771	0.189245	0.625794	-0.688514	0.040289	-0.200863	0.604315	-0.00727265	0.985185	-0.551177	0.124005	-0.0510092	0.89631	0.00733543	0.985057	0.575349	0.105038	-0.290977	0.447472	-0.133854	0.731354	0.24095
Solyc09g007930.2.1	Solyc09g007930.2.1	Unknown Protein (AHRD V1)		black	-0.0662288	0.865572	0.400574	0.28535	-0.166702	0.668163	-0.590754	0.0939289	-0.458684	0.214291	-0.0966478	0.804637	0.230906	0.550004	0.627466	0.0704551	0.265485	0.489925	0.486692	0.183971	-0.18456	0.634527	-0.530027	0.142162	0.204925	0.596866	-0.19038	0.623685	-0.403351	0.281708	0.549674	0.125247	-0.504726	0.165818	0.632942	0.0673074	0.169998	0.661916	0.290994	0.447445	0.318799	0.403068	-0.435412	0.241442	-0.34697
Solyc10g007550.2.1	Solyc10g007550.2.1	ATP-dependent RNA helicase (AHRD V1 ***- A8B7Q7_GIALA)";" contains Interpro domain(s) IPR011545 DNA/RNA helicase DEAD/DEAH box type N-terminal	GO:0005524GO:0008026	black	0.0658523	0.866331	-0.174569	0.653279	-0.0445379	0.909418	0.0321464	0.934568	0.0102505	0.97912	-0.197016	0.611399	-0.0794971	0.8389	-0.578081	0.103013	0.50773	0.162898	-0.386354	0.304374	-0.463064	0.20938	-0.492359	0.17815	0.210817	0.586118	0.442655	0.232803	-0.0424549	0.913641	0.11922	0.759984	-0.17289	0.656447	0.155216	0.690077	0.325376	0.392879	-0.304808	0.425139	0.313097	0.411999	0.246205	0.523084	-0.554456
Solyc09g083390.1.1	Solyc09g083390.1.1	Genomic DNA chromosome 5 TAC clone K9D7 (AHRD V1 *-*- Q9FIX7_ARATH)";" contains Interpro domain(s) IPR018144 Plus-3 domain subgroup	GO:0005634GO:0008270	black	0.0656112	0.866816	0.555894	0.120154	-0.104353	0.789334	-0.371982	0.324235	-0.13605	0.727082	-0.27108	0.48047	0.188894	0.626447	0.496566	0.173898	-0.107621	0.782861	-0.103192	0.791636	-0.135892	0.727387	-0.0567706	0.884658	-0.0349422	0.928889	-0.652102	0.056994	-0.311779	0.414075	-0.0795212	0.838852	-0.565192	0.112778	0.21528	0.578021	0.35787	0.344347	0.75099	0.0196879	-0.218613	0.572003	-0.0961096	0.805708	0.168384
Solyc01g107940.2.1	Solyc01g107940.2.1	RING-finger protein like (AHRD V1 *-*- B6SVN2_MAIZE)";" contains Interpro domain(s) IPR018957 Zinc finger C3HC4 RING-type	GO:0008270	black	0.0637105	0.870648	0.5458	0.128482	0.0877793	0.822322	-0.34867	0.357777	-0.269274	0.483514	-0.133958	0.73115	-0.10959	0.778968	0.697423	0.0367533	-0.0223638	0.95446	0.538326	0.134863	0.205474	0.595861	0.109339	0.779464	-0.29058	0.448121	-0.469145	0.202664	0.0502298	0.897888	-0.000930836	0.998104	-0.273514	0.476379	0.519166	0.152058	0.0137408	0.972012	0.442217	0.23332	0.276367	0.471605	-0.340805	0.369454	-0.0810518
Solyc06g009540.1.1	Solyc06g009540.1.1	Pto-like Serine/threonine kinase protein resistance protein	GO:0004672GO:0006468	black	0.0635746	0.870922	0.422778	0.256916	-0.415474	0.266097	-0.445064	0.229967	-0.485979	0.18471	0.177642	0.647493	0.132501	0.733989	0.420107	0.260254	0.148926	0.702162	0.208306	0.590689	-0.178643	0.645611	-0.430377	0.247547	0.184452	0.634729	-0.4485	0.225955	-0.570501	0.10869	0.599041	0.0882643	-0.607562	0.0826638	0.563387	0.114187	0.256753	0.504836	0.24851	0.519075	0.0835088	0.830863	-0.0211829	0.956863	-0.26907
Solyc04g007790.2.1	Solyc04g007790.2.1	Major latex-like protein (AHRD V1 **-- B5THI3_PANGI)";" contains Interpro domain(s) IPR000916 Bet v I allergen	GO:0009607	black	0.0631473	0.871784	0.698376	0.0363874	-0.0613998	0.87531	-0.345819	0.361988	-0.140389	0.718658	-0.0798172	0.838259	-0.0255175	0.948044	0.49144	0.179087	0.138778	0.721782	0.273212	0.476887	-0.151902	0.696436	-0.0782298	0.841442	0.0177405	0.963869	-0.658738	0.0536717	-0.221518	0.566775	0.379587	0.313646	-0.685528	0.0415212	0.55944	0.117308	0.0856239	0.826631	0.50547	0.165092	0.119201	0.760023	-0.382511	0.309622	0.0908363
Solyc08g067790.2.1	Solyc08g067790.2.1	Transcription elongation factor S-II (AHRD V1 *-*- D3PGG1_9MAXI)";" contains Interpro domain(s) IPR017890 Transcription elongation factor S-IIM	GO:0005634GO:0006350	black	-0.0627769	0.872531	0.260469	0.498468	-0.0948289	0.808258	-0.278033	0.468826	-0.681187	0.0433555	-0.0255528	0.947973	0.0737363	0.850465	0.579679	0.101839	0.252337	0.512444	0.411892	0.270661	-0.0395631	0.919508	-0.351333	0.353863	-0.315658	0.407976	-0.0334071	0.932007	-0.395933	0.291488	0.174193	0.653989	-0.0642741	0.869512	0.71991	0.0287409	0.487329	0.18331	0.303307	0.427539	0.293329	0.44364	-0.0679913	0.862022	-0.422094
Solyc04g082400.2.1	Solyc04g082400.2.1	1 4-alpha-glucan branching enzyme (AHRD V1 **** Q08131_MANES)";" contains Interpro domain(s) IPR006589 Glycosyl hydrolase family 13 subfamily catalytic region	GO:0003844GO:0005975	black	-0.0615931	0.87492	0.396981	0.290097	0.0188301	0.961651	-0.498778	0.171686	0.0955884	0.806746	-0.256033	0.506073	0.0402538	0.918106	0.550992	0.124157	-0.212173	0.583654	0.481162	0.189753	0.220053	0.56941	0.109836	0.778481	0.218104	0.57292	-0.462052	0.210509	0.183883	0.635792	0.175167	0.652151	-0.417877	0.263058	0.0689738	0.860044	-0.453705	0.219951	0.256718	0.504896	0.115637	0.767036	-0.513389	0.15748	0.127162
Solyc05g050360.2.1	Solyc05g050360.2.1	Cyclic nucleotide gated channel (AHRD V1 **** A9CRE4_MALDO)";" contains Interpro domain(s) IPR000595 Cyclic nucleotide-binding	GO:0016020GO:0030551	black	0.0601636	0.877805	0.450806	0.223285	-0.0380301	0.922619	-0.422246	0.25758	-0.14244	0.714684	-0.33084	0.384507	-0.0131125	0.973291	0.551648	0.123617	-0.222899	0.564297	0.184997	0.633711	0.197045	0.611345	0.118592	0.76122	-0.148315	0.703339	-0.545779	0.1285	0.0413952	0.915791	-0.222532	0.564955	-0.359456	0.342057	0.182444	0.638484	0.0654503	0.867141	0.513682	0.157202	0.0229716	0.953223	-0.0678248	0.862357	-0.03932
Solyc04g015160.2.1	Solyc04g015160.2.1	C2 domain-containing protein (AHRD V1 **-- D7KCE5_ARALY)";" contains Interpro domain(s) IPR018029 C2 membrane targeting protein		black	-0.059424	0.879298	0.364458	0.334883	-0.158087	0.68458	-0.400057	0.28603	-0.325231	0.393103	-0.00188011	0.99617	0.47765	0.193476	0.784466	0.0123069	-0.259833	0.499555	0.139617	0.720155	-0.00962557	0.980392	-0.118634	0.761138	0.0113325	0.976916	-0.500679	0.169798	-0.536896	0.136104	0.0507344	0.896866	-0.269991	0.482304	0.11917	0.760084	0.290622	0.448052	0.728233	0.026094	-0.37962	0.3136	-0.259968	0.499325	0.312127
Solyc12g096710.1.1	Solyc12g096710.1.1	Receptor like kinase RLK	GO:0004675GO:0005515GO:0006468	black	0.059054	0.880045	0.410684	0.27221	0.263306	0.493629	-0.269375	0.483342	-0.295222	0.440565	-0.272154	0.478662	-0.170054	0.66181	0.520523	0.1508	0.281583	0.462927	0.530984	0.141309	0.0514849	0.895347	-0.0755158	0.84689	-0.363883	0.335705	-0.0651845	0.867677	0.160913	0.679181	-0.0754134	0.847095	-0.124525	0.749574	0.665592	0.0503725	0.168571	0.664619	0.291202	0.447106	0.568868	0.109938	-0.385126	0.306045	-0.376336
Solyc06g007120.2.1	Solyc06g007120.2.1	1-phosphatidylinositol-4 5-bisphosphate phosphodiesterase (AHRD V1 ***- O49902_NICRU)";" contains Interpro domain(s) IPR001711 Phospholipase C phosphatidylinositol-specific Y domain IPR018029 C2 membrane targeting protein IPR000909 Phospholipase C phosphatidylinositol-specific X region	GO:0006629GO:0023034	black	-0.059043	0.880068	0.41711	0.264026	-0.323668	0.395514	-0.567414	0.111056	-0.415525	0.266032	-0.0452649	0.907944	-0.0828578	0.832166	0.690439	0.0395074	-0.217102	0.574728	0.617129	0.0766446	0.371477	0.324945	-0.00471931	0.990386	0.00157103	0.9968	-0.573995	0.10605	-0.0997739	0.798421	0.33606	0.376586	-0.400431	0.285537	0.409715	0.273455	-0.22263	0.564779	0.177819	0.647159	0.188243	0.62766	-0.0658334	0.866369	-0.237376
Solyc00g174340.1.1	Solyc00g174340.1.1	Pathogenesis-related protein 1b (AHRD V1 ***- Q941G6_SOLTU)";" contains Interpro domain(s) IPR018244 Allergen V5/Tpx-1 related conserved site	GO:0005515GO:0005576	black	-0.0587071	0.880746	0.47147	0.200129	0.0954179	0.807085	-0.229121	0.553179	-0.0396565	0.919318	-0.218372	0.572438	-0.232436	0.547288	0.578228	0.102904	-0.25389	0.509764	0.510423	0.160306	0.408685	0.274782	0.422362	0.257435	-0.29599	0.43932	-0.569194	0.109688	0.267227	0.486974	-0.0886754	0.820532	-0.177032	0.648641	0.241441	0.531413	-0.292365	0.445209	0.345998	0.361724	0.112046	0.774117	-0.260365	0.498647	0.181129
Solyc09g005500.2.1	Solyc09g005500.2.1	Major latex-like protein (AHRD V1 **-- B5THI3_PANGI)";" contains Interpro domain(s) IPR000916 Bet v I allergen	GO:0009607	black	0.0584854	0.881194	0.451456	0.222535	-0.186103	0.631647	-0.253747	0.510011	-0.235432	0.541986	-0.0660257	0.865981	0.0454347	0.9076	0.583633	0.0989702	-0.40432	0.280444	0.0454833	0.907502	0.251246	0.514331	0.261405	0.496869	-0.272771	0.477627	-0.749569	0.0200536	-0.20828	0.590736	-0.224363	0.561674	-0.274149	0.475315	0.101159	0.79567	0.186037	0.631769	0.632367	0.0676335	-0.321093	0.3995	0.150696	0.698755	0.238823
Solyc05g025890.1.1	Solyc05g025890.1.1	Acetyltransferase (AHRD V1 *-*- D8G8Q7_9CYAN)";" contains Interpro domain(s) IPR000182 GCN5-related N-acetyltransferase	GO:0008152	black	0.0578752	0.882426	0.477542	0.193591	-0.199487	0.606845	-0.336399	0.376074	-0.162599	0.675968	-0.0348055	0.929166	0.398088	0.28863	0.505463	0.165098	-0.14391	0.711842	-0.175793	0.650973	-0.233702	0.545046	-0.157471	0.685758	0.116232	0.765864	-0.635698	0.0657572	-0.561904	0.115354	0.0893453	0.819194	-0.546004	0.12831	0.11527	0.767758	0.393869	0.294241	0.758365	0.0178611	-0.424402	0.254899	-0.139553	0.720279	0.334568
Solyc07g055850.2.1	Solyc07g055850.2.1	3-demethylubiquinone-9 3-methyltransferase (AHRD V1 ***- A1B582_PARDP)";" contains Interpro domain(s) IPR010233 Ubiquinone biosynthesis O-methyltransferase	GO:0006744GO:0008152	black	0.0566241	0.884954	0.38385	0.307788	-0.245263	0.524728	-0.102381	0.793243	-0.602578	0.0859121	0.265551	0.489814	-0.291681	0.446324	0.443091	0.232289	0.0540505	0.890157	0.452569	0.221255	0.233751	0.54496	0.0434024	0.91172	-0.446761	0.227981	-0.422134	0.257719	-0.239057	0.535598	0.258487	0.50186	-0.130454	0.737981	0.709491	0.0322941	0.196745	0.6119	0.126306	0.746088	0.23596	0.541055	0.213642	0.580988	-0.287123
Solyc03g120770.2.1	Solyc03g120770.2.1	At1g15240-like protein (Fragment) (AHRD V1 *-*- C0JCI9_9BRAS)";" contains Interpro domain(s) IPR001683 Phox-like	GO:0007154	black	0.0564839	0.885237	-0.256419	0.505409	0.291533	0.446565	0.744556	0.0213793	0.28531	0.456768	0.0957435	0.806437	-0.417796	0.26316	-0.556991	0.11927	-0.0588741	0.880408	-0.354394	0.349392	0.161354	0.678342	0.581757	0.100325	-0.567066	0.111324	0.200297	0.605356	0.398877	0.287587	-0.577178	0.103679	0.592901	0.0924409	-0.256808	0.50474	0.0433176	0.911892	-0.201604	0.602953	-0.135531	0.728089	0.426741	0.252007	0.273968
Solyc02g069150.2.1	Solyc02g069150.2.1	Vesicle-associated membrane protein 7B (AHRD V1 **-- D7KE73_ARALY)";" contains Interpro domain(s) IPR001388 Synaptobrevin	GO:0005484GO:0006810GO:0016021	black	0.0560464	0.886122	-0.276792	0.470896	-0.0441669	0.91017	0.142144	0.715257	0.451207	0.222822	-0.151456	0.697293	-0.358581	0.343319	-0.619295	0.0753204	-0.192621	0.619527	-0.276452	0.471462	0.216725	0.575409	0.296877	0.437884	0.173744	0.654835	0.0769112	0.844088	0.548322	0.12637	-0.210772	0.586199	0.0437417	0.911032	-0.492031	0.178484	-0.472644	0.198855	-0.513577	0.157302	0.03261	0.933626	0.407125	0.276798	-0.0971029
Solyc04g054740.2.1	Solyc04g054740.2.1	Inositol-3-phosphate synthase (AHRD V1 ***- C4PW06_ARATH)";" contains Interpro domain(s) IPR002587 Myo-inositol-1-phosphate synthase	GO:0008152GO:0008654GO:0042802	black	-0.0553293	0.887571	0.508953	0.161718	-0.176	0.650583	-0.360396	0.340702	-0.341906	0.367809	-0.0342319	0.930331	-0.275896	0.472392	0.588909	0.0952197	-0.0799473	0.837998	0.645341	0.0605104	0.337129	0.374973	0.137911	0.723465	-0.189774	0.624811	-0.582999	0.0994265	0.0142434	0.970988	0.33099	0.384277	-0.356874	0.345788	0.561411	0.115744	-0.217136	0.574667	0.168483	0.664785	0.284249	0.458517	-0.122647	0.753256	-0.149893
Solyc07g065320.2.1	Solyc07g065320.2.1	Multidrug resistance protein ABC transporter family (AHRD V1 **-- B9GJX7_POPTR)";" contains Interpro domain(s) IPR001140 ABC transporter transmembrane region	GO:0005840GO:0015431GO:0016021GO:0016887GO:0017111	black	-0.0541133	0.89003	0.254454	0.508791	-0.193856	0.617239	-0.44083	0.234963	-0.577671	0.103315	0.0749497	0.848027	-0.0286213	0.941733	0.776369	0.0138835	-0.169903	0.662095	0.723106	0.0277047	0.429715	0.248356	-0.0194791	0.96033	-0.223686	0.562886	-0.291731	0.446242	-0.114629	0.769023	0.170459	0.661043	-0.0363438	0.926042	0.464269	0.20804	-0.0733372	0.851267	0.146827	0.706208	0.255114	0.507654	-0.0862987	0.825281	-0.316936
Solyc01g094070.2.1	Solyc01g094070.2.1	Dihydroflavonol 4-reductase family (AHRD V1 **** D7LCI9_ARALY)";" contains Interpro domain(s) IPR016040 NAD(P)-binding domain	GO:0008152GO:0016614GO:0033729GO:0044237	black	-0.0533779	0.891517	0.33825	0.373286	-0.1331	0.732821	-0.520457	0.150862	-0.00133643	0.997277	-0.111959	0.774288	0.201179	0.603735	0.639108	0.0638703	-0.397061	0.28999	0.377831	0.316076	0.268113	0.485475	0.107378	0.783343	0.245453	0.524396	-0.558209	0.118292	-0.0231652	0.952829	0.143613	0.712416	-0.375717	0.319013	-0.0735755	0.850788	-0.367749	0.330204	0.34742	0.35962	-0.139314	0.720743	-0.364561	0.334736	0.235878
Solyc04g011430.2.1	Solyc04g011430.2.1	Ubiquitin-conjugating enzyme 13 E2 (AHRD V1 **** D8QMV8_SELML)";" contains Interpro domain(s) IPR000608 Ubiquitin-conjugating enzyme E2	GO:0004842GO:0043687	black	0.0530422	0.892196	0.454743	0.218764	0.13931	0.72075	-0.310926	0.415423	-0.43714	0.239366	-0.14019	0.719043	0.0301491	0.938627	0.597948	0.0889994	0.345672	0.362207	0.441371	0.234321	-0.134873	0.729371	-0.280271	0.465103	-0.27041	0.481597	-0.114197	0.769874	-0.183259	0.636959	0.108303	0.781512	-0.235595	0.541698	0.749083	0.0201795	0.387069	0.303402	0.428533	0.249804	0.424547	0.254719	-0.398314	0.28833	-0.321236
Solyc04g074850.2.1	Solyc04g074850.2.1	Multidrug resistance protein mdtK (AHRD V1 **-- MDTK_YERP3)";" contains Interpro domain(s) IPR002528 Multi antimicrobial extrusion protein MatE	GO:0015559GO:0016020	black	-0.0502274	0.897893	-0.579477	0.101986	0.329063	0.38722	0.255677	0.506685	0.274546	0.474649	-0.0338577	0.931091	0.0401972	0.918221	-0.283801	0.459259	-0.0917362	0.814422	-0.00522409	0.989358	0.187551	0.628948	0.145421	0.708922	-0.0190831	0.961136	0.692741	0.0385852	0.448942	0.225442	-0.428677	0.249627	0.686669	0.0410477	-0.503952	0.166574	-0.268276	0.485199	-0.414626	0.267174	0.0701621	0.857652	-0.0667723	0.864477	-0.018524
Solyc08g075960.2.1	Solyc08g075960.2.1	Mps one binder kinase activator-like 1A (AHRD V1 **** B6U9F2_MAIZE)";" contains Interpro domain(s) IPR005301 Mob1/phocein	GO:0005515GO:0019900	black	-0.0498341	0.898689	0.251116	0.514557	-0.333634	0.380256	-0.0684432	0.861112	-0.680109	0.0438192	0.313988	0.410597	-0.0957265	0.806471	0.536942	0.136064	-0.1411	0.717281	0.357103	0.345456	0.293818	0.442844	0.0703865	0.857201	-0.468233	0.203664	-0.417031	0.264125	-0.427656	0.250881	0.167147	0.66732	0.0398658	0.918893	0.51392	0.156977	0.286232	0.455251	0.232407	0.54734	-0.0632489	0.871579	0.325378	0.392876	-0.100595
Solyc05g052550.1.1	Solyc05g052550.1.1	Zinc finger CCCH domain-containing protein 29 (AHRD V1 ***- C3H29_ARATH)		black	0.0495524	0.899259	0.607949	0.082415	-0.0984841	0.800984	-0.447357	0.227286	-0.252016	0.512999	-0.0860526	0.825773	-0.202454	0.601393	0.560896	0.116151	0.0720117	0.853931	0.572103	0.107475	0.132673	0.733654	-0.0158307	0.967757	-0.0459371	0.906582	-0.569163	0.109712	0.00373537	0.99239	0.373978	0.321439	-0.552913	0.12258	0.61663	0.0769514	-0.147507	0.704896	0.247803	0.520304	0.373671	0.321868	-0.305068	0.424724	-0.199202
Solyc06g053800.1.1	Solyc06g053800.1.1	Nonsense-mediated mRNA decay NMD3 family protein (AHRD V1 **-- D7LQL6_ARALY)";" contains Interpro domain(s) IPR007064 NMD3	GO:0005515GO:0043023	black	0.0491483	0.900077	0.379182	0.314206	-0.354609	0.349079	-0.247008	0.521686	-0.570508	0.108685	0.269569	0.483015	-0.309223	0.418116	0.4534	0.220301	-0.0218192	0.955568	0.546637	0.127779	0.317175	0.405602	0.0231954	0.952768	-0.264949	0.490837	-0.489628	0.180942	-0.184219	0.635164	0.401983	0.283498	-0.248951	0.51831	0.651459	0.0573227	-0.0188074	0.961697	6.18781e-05	0.999874	0.279762	0.465948	0.205984	0.594928	-0.356681
Solyc12g098850.1.1	Solyc12g098850.1.1	Soluble diacylglycerol acyltransferase (AHRD V1 *-*- B9S020_RICCO)";" contains Interpro domain(s) IPR012336 Thioredoxin-like fold		black	0.049094	0.900187	-0.531789	0.140593	0.142406	0.714751	0.52978	0.142383	0.381166	0.311471	0.197868	0.609828	-0.147809	0.704314	-0.554768	0.121067	-0.295484	0.440139	-0.34474	0.363589	0.258824	0.501283	0.453445	0.220249	-0.133682	0.731689	0.340018	0.370632	0.390393	0.298906	-0.487578	0.183053	0.630673	0.0686008	-0.671062	0.0478345	-0.256948	0.504501	-0.41885	0.261833	-0.266856	0.487602	0.37828	0.315454	0.255717
Solyc02g093310.2.1	Solyc02g093310.2.1	MAP-like protein kinase (AHRD V1 **-- O23190_ARATH)";" contains Interpro domain(s) IPR017946 PLC-like phosphodiesterase TIM beta/alpha-barrel domain	GO:0005975GO:0006629GO:0023034	black	0.0489112	0.900557	0.509614	0.161083	-0.398692	0.287831	-0.501276	0.169207	-0.24707	0.52158	0.0461536	0.906143	0.0884572	0.820967	0.38491	0.30634	0.0176928	0.963966	0.170146	0.661635	-0.125207	0.748239	-0.27606	0.472117	0.316013	0.407421	-0.638306	0.064311	-0.408962	0.274424	0.583626	0.0989749	-0.768848	0.015464	0.39098	0.298115	0.0215257	0.956165	0.282742	0.461009	0.00531169	0.989179	-0.0986222	0.80071	-0.0895338
Solyc05g054370.2.1	Solyc05g054370.2.1	Acyl-CoA dehydrogenase (AHRD V1 *-** A3JBQ6_9ALTE)";" contains Interpro domain(s) IPR009100 Acyl-CoA dehydrogenase/oxidase middle and N-terminal	GO:0003995GO:0006468GO:0055114	black	-0.0481224	0.902155	0.493941	0.176544	-0.120125	0.758207	-0.464082	0.208247	-0.45546	0.217947	-0.111583	0.77503	0.242606	0.52937	0.763198	0.0167276	0.0348699	0.929036	0.344508	0.363934	-0.0642184	0.869624	-0.248405	0.519257	-0.0796218	0.83865	-0.43077	0.247068	-0.434482	0.242564	0.210529	0.586641	-0.394589	0.293279	0.520639	0.150693	0.325604	0.392528	0.607035	0.0830039	0.0296266	0.939689	-0.30017	0.432571	-0.0481739
Solyc04g051100.2.1	Solyc04g051100.2.1	Unknown Protein (AHRD V1)		black	0.0478207	0.902766	0.537722	0.135386	-0.220404	0.568777	-0.549864	0.125089	-0.322552	0.397239	-0.00437807	0.991081	0.0950463	0.807825	0.533945	0.138688	0.185859	0.632102	0.404909	0.279676	-0.148837	0.702333	-0.366145	0.332481	0.233326	0.545711	-0.456429	0.216845	-0.331047	0.38419	0.582322	0.0999156	-0.682916	0.0426189	0.590468	0.0941284	0.048134	0.902131	0.292174	0.445521	0.257137	0.504176	-0.3607	0.340265	-0.229288
Solyc06g076830.1.1	Solyc06g076830.1.1	GDP-mannose transporter (AHRD V1 **** C1H9D4_PARBA)";" contains Interpro domain(s) IPR004853 Protein of unknown function DUF250	GO:0005458	black	0.0476793	0.903052	0.547166	0.127336	-0.320994	0.399654	-0.5288	0.143261	-0.361697	0.338834	-0.0717175	0.854523	-0.057571	0.883041	0.413124	0.269087	0.179018	0.644908	0.318546	0.403463	-0.105539	0.786983	-0.327929	0.388956	0.164824	0.671733	-0.5255	0.14624	-0.297267	0.437253	0.550111	0.124885	-0.734347	0.0242553	0.628765	0.0697005	0.0859533	0.825972	0.229124	0.553173	0.280967	0.463948	-0.104919	0.788212	-0.350482
Solyc09g092450.2.1	Solyc09g092450.2.1	Long-chain-fatty-acid CoA ligase (AHRD V1 ***- Q9LK39_ARATH)";" contains Interpro domain(s) IPR000873 AMP-dependent synthetase and ligase	GO:0008152GO:0016208	black	0.0466526	0.905132	-0.361988	0.338416	0.449677	0.22459	0.661759	0.0522012	0.503477	0.16704	0.0263093	0.946434	-0.249212	0.517857	-0.60337	0.085391	0.021904	0.955395	-0.313771	0.410938	0.0365623	0.925599	0.447089	0.227598	-0.279389	0.466569	0.436371	0.240288	0.513306	0.157559	-0.512211	0.158599	0.586595	0.096854	-0.418914	0.261752	-0.138723	0.721889	-0.291957	0.445874	-0.0534453	0.891381	0.0680435	0.861917	0.307643
Solyc11g069000.1.1	Solyc11g069000.1.1	T-complex protein 1 subunit beta (AHRD V1 ***- B6T8X5_MAIZE)";" contains Interpro domain(s) IPR012716 T-complex protein 1 beta subunit	GO:0006457GO:0044267	black	0.0461612	0.906128	0.333179	0.380947	0.0801164	0.837659	-0.234577	0.543497	-0.415309	0.266305	-0.0164297	0.966537	0.448323	0.226161	0.613181	0.0790945	0.205315	0.596152	0.0567093	0.884782	-0.339991	0.370673	-0.383859	0.307775	-0.15507	0.690356	-0.105148	0.787758	-0.567007	0.11137	-0.0105995	0.978409	-0.1636	0.674061	0.438758	0.23743	0.685445	0.0415557	0.707923	0.0328523	-0.0705426	0.856886	-0.360053	0.341197	0.0305732
Solyc02g078500.2.1	Solyc02g078500.2.1	Aluminum-induced protein-like (AHRD V1 ***- Q9FG81_ARATH)		black	-0.04564	0.907184	0.433355	0.243926	-0.196835	0.611732	-0.416021	0.265404	-0.215347	0.577901	-0.247683	0.520512	0.202454	0.601393	0.631022	0.068401	-0.34724	0.359886	0.0464833	0.905475	0.131367	0.7362	0.0712367	0.85549	-0.0738513	0.850234	-0.666668	0.0498667	-0.275495	0.473061	-0.12585	0.746979	-0.383771	0.307897	0.0743433	0.849245	0.187784	0.628514	0.675637	0.0457758	-0.312191	0.413425	0.00329876	0.99328	0.204097
Solyc07g064510.2.1	Solyc07g064510.2.1	Polyadenylate-binding protein 2 (AHRD V1 **-* PABP2_ARATH)";" contains Interpro domain(s) IPR012677 Nucleotide-binding alpha-beta plait	GO:0000166GO:0003676GO:0042802	black	0.0453475	0.907777	0.565911	0.112219	-0.323428	0.395884	-0.33418	0.37943	-0.427724	0.250797	-0.00510721	0.989596	-0.236884	0.539423	0.420395	0.259892	0.0411518	0.916284	0.304695	0.425319	0.090948	0.815995	-0.0458517	0.906755	-0.164708	0.671953	-0.658407	0.0538344	-0.240871	0.532411	0.350131	0.355628	-0.551442	0.123787	0.640979	0.0628497	0.13479	0.729532	0.273603	0.476231	0.181297	0.640633	0.140562	0.718322	-0.24454
Solyc11g066270.1.1	Solyc11g066270.1.1	Xyloglucan endotransglucosylase/hydrolase 9 (AHRD V1 ***- C0IRI2_MALDO)";" contains Interpro domain(s) IPR016455 Xyloglucan endotransglucosylase/hydrolase	GO:0005975GO:0048046	black	0.0446202	0.909251	0.448481	0.225978	-0.324828	0.393723	-0.523678	0.1479	-0.392628	0.295902	0.0638967	0.870273	0.264031	0.492396	0.477336	0.193811	0.178911	0.645108	0.191511	0.621585	-0.278762	0.467611	-0.502835	0.167671	0.296547	0.438418	-0.409227	0.274084	-0.568123	0.11051	0.58238	0.0998737	-0.670103	0.0482734	0.507559	0.163064	0.256748	0.504844	0.354838	0.348744	0.0691588	0.859671	-0.226023	0.558704	-0.196789
Solyc11g045440.1.1	Solyc11g045440.1.1	Unknown Protein (AHRD V1)		black	0.044299	0.909902	-0.356053	0.346979	0.116481	0.765374	0.444851	0.230217	0.0296484	0.939645	0.0278134	0.943376	-0.0780529	0.841797	-0.642764	0.0618857	0.399029	0.287385	-0.484701	0.186041	-0.363333	0.336491	-0.212661	0.582767	-0.132997	0.733022	0.582907	0.0994931	-0.0455505	0.907366	-0.16335	0.674537	0.30648	0.422473	-0.00113078	0.997696	0.436746	0.239838	-0.275984	0.472245	0.0746906	0.848547	0.341628	0.368224	-0.232064
Solyc05g026490.2.1	Solyc05g026490.2.1	Phosphoglucomutase/phosphomannomutase family protein (AHRD V1 **-* A3IPW6_9CHRO)";" contains Interpro domain(s) IPR016055 Alpha-D-phosphohexomutase alpha/beta/alpha I II and III	GO:0004614GO:0004615GO:0005975	black	-0.0435617	0.911397	0.156306	0.687989	0.0765628	0.844787	0.146777	0.706304	-0.514811	0.156135	0.28072	0.464358	-0.0208897	0.957459	0.494588	0.17589	0.0707666	0.856436	0.394858	0.29292	0.143532	0.712572	0.0800998	0.837692	-0.590325	0.0942281	-0.043835	0.910843	-0.269065	0.483867	-0.0175362	0.964285	0.328899	0.387471	0.510521	0.160213	0.349909	0.355953	0.265226	0.490365	0.0605351	0.877055	-0.0641734	0.869715	0.0275356
Solyc10g079270.1.1	Solyc10g079270.1.1	Carbonic anhydrase family protein (AHRD V1 ***- D7MFG3_ARALY)";" contains Interpro domain(s) IPR018340 Carbonic anhydrase CAH1-like	GO:0006730	black	0.0430916	0.91235	0.41789	0.263041	-0.32393	0.395109	-0.512981	0.157867	-0.491898	0.17862	0.0140086	0.971467	0.151815	0.696604	0.425847	0.25311	0.282855	0.460821	0.237892	0.537648	-0.264183	0.492137	-0.553905	0.12177	0.199291	0.607207	-0.30279	0.428365	-0.517731	0.153394	0.564637	0.11321	-0.620669	0.0744883	0.642801	0.0618658	0.321966	0.398147	0.258693	0.501507	0.234109	0.544326	-0.12509	0.748468	-0.412235
Solyc10g046970.1.1	Solyc10g046970.1.1	Tubby-like F-box protein 14 (AHRD V1 ***- TLP14_ORYSJ)";" contains Interpro domain(s) IPR000007 Tubby C-terminal	GO:0008020	black	-0.0415754	0.915425	0.479432	0.191582	-0.0792086	0.839479	-0.489967	0.180593	-0.107021	0.784048	-0.247666	0.520542	-0.216333	0.576118	0.560085	0.116794	-0.165251	0.670921	0.598185	0.0888395	0.351899	0.353034	0.163794	0.673692	-0.00499953	0.989815	-0.55401	0.121684	0.225354	0.5599	0.192717	0.619349	-0.429265	0.248907	0.328416	0.38821	-0.397811	0.288997	0.174817	0.652811	0.294827	0.441206	-0.265842	0.48932	-0.120665
Solyc06g005230.1.1	Solyc06g005230.1.1	Pto-like Serine/threonine kinase protein resistance protein	GO:0004674GO:0005515GO:0006468	black	-0.0404063	0.917797	0.349869	0.356013	-0.111423	0.775347	-0.183424	0.63665	-0.17872	0.645467	0.0346179	0.929547	0.357675	0.344628	0.675395	0.0458829	-0.442922	0.232488	-0.00581237	0.988159	0.125252	0.74815	0.19966	0.606527	-0.165111	0.671186	-0.634439	0.0664626	-0.412248	0.270205	-0.17899	0.64496	-0.13781	0.72366	-0.0696087	0.858766	0.234665	0.543342	0.766281	0.01603	-0.576559	0.104138	-0.0942169	0.809477	0.566848
Solyc03g121730.2.1	Solyc03g121730.2.1	5&apos-nucleotidase surE (AHRD V1 *-*- Q1JYK3_DESAC)";" contains Interpro domain(s) IPR002828 Survival protein SurE-like phosphatase/nucleotidase	GO:0003993GO:0016787	black	-0.0400695	0.91848	0.336329	0.37618	-0.0303345	0.93825	-0.385765	0.305174	-0.570935	0.108361	-0.066066	0.8659	0.236427	0.54023	0.647045	0.0596117	0.29979	0.433183	0.395627	0.291896	-0.188911	0.626415	-0.460397	0.212363	-0.124597	0.749434	-0.0531854	0.891907	-0.444115	0.231082	0.253445	0.510531	-0.219234	0.570883	0.681833	0.0430794	0.467328	0.204658	0.421327	0.258727	0.26846	0.484888	-0.331626	0.383309	-0.320191
Solyc01g097770.2.1	Solyc01g097770.2.1	Serine/threonine protein kinase (AHRD V1 *-** D2V878_NAEGR)";" contains Interpro domain(s) IPR002290 Serine/threonine protein kinase	GO:0000160GO:0004674GO:0006355GO:0006468GO:0007165GO:0010181	black	0.0378589	0.922967	0.561123	0.115971	-0.226659	0.557568	-0.448161	0.226349	-0.179373	0.644241	-0.100838	0.796308	0.213893	0.580533	0.577447	0.10348	-0.169181	0.663462	0.064137	0.869788	-0.0610854	0.875944	-0.0747162	0.848496	0.104463	0.789115	-0.731292	0.0251632	-0.379331	0.314	0.177404	0.64794	-0.623358	0.072876	0.226067	0.558625	0.16631	0.668908	0.641069	0.0628006	-0.22695	0.557049	-0.16258	0.676003	0.19794
Solyc03g120130.2.1	Solyc03g120130.2.1	Rapid response to glucose protein 1 (AHRD V1 *-*- RRG1_SCHPO)";" contains Interpro domain(s) IPR019410 Methyltransferase-16 putative		black	0.0378303	0.923025	0.449593	0.224687	-0.0319305	0.935007	-0.0602017	0.877728	-0.404764	0.279865	0.133486	0.73207	-0.453115	0.220628	0.40374	0.2812	0.136821	0.725583	0.614881	0.0780337	0.274701	0.47439	0.180284	0.642531	-0.47425	0.19712	-0.377436	0.316624	0.0637023	0.870665	0.244425	0.52619	-0.126623	0.745467	0.749552	0.020058	-0.034174	0.930449	0.0510527	0.896222	0.439219	0.23688	-0.0327681	0.933305	-0.24746
Solyc09g018460.1.1	Solyc09g018460.1.1	GRAS family transcription factor (Fragment) (AHRD V1 **-- B1Q3B1_BRACM)";" contains Interpro domain(s) IPR005202 GRAS transcription factor		black	-0.0353331	0.928095	0.170021	0.661872	-0.183981	0.635608	-0.153938	0.692526	-0.722364	0.0279429	0.251387	0.514087	0.166699	0.66817	0.674865	0.046119	-0.0491101	0.900155	0.359276	0.342316	0.152198	0.695867	-0.137841	0.7236	-0.418258	0.262577	-0.165427	0.670586	-0.508158	0.162485	0.0489068	0.900566	0.146136	0.707542	0.492388	0.17812	0.46475	0.207505	0.364095	0.335401	-0.0322998	0.934257	0.0879394	0.822002	-0.150706
Solyc05g011920.2.1	Solyc05g011920.2.1	ACT domain-containing protein (AHRD V1 **-- D7M3X3_ARALY)";" contains Interpro domain(s) IPR002912 Amino acid-binding ACT	GO:0008152	black	0.0343901	0.93001	0.252596	0.511997	0.161488	0.678084	0.117554	0.763261	-0.390077	0.299332	0.131192	0.736541	-0.380671	0.312152	0.430279	0.247667	0.0311107	0.936673	0.562552	0.114844	0.383408	0.308393	0.325908	0.39206	-0.710814	0.031828	-0.147332	0.705235	0.163724	0.673824	-0.15051	0.699112	0.282668	0.461131	0.563454	0.114135	0.0683198	0.86136	0.104289	0.78946	0.343331	0.365685	-0.0101628	0.979298	-0.148103
Solyc03g046340.2.1	Solyc03g046340.2.1	Cell division protease ftsH homolog 4 (AHRD V1 *-*- FTSH4_SYNY3)";" contains Interpro domain(s) IPR003959 ATPase AAA-type core	GO:0004176GO:0005524GO:0016021GO:0017111	black	0.0339857	0.930831	0.359313	0.342263	-0.183738	0.636062	-0.462861	0.209606	-0.26425	0.492023	-0.112356	0.773504	0.358043	0.344096	0.683071	0.0425531	-0.318213	0.403981	0.054984	0.888269	0.0685711	0.860854	-0.0667519	0.864518	0.0151001	0.969244	-0.541001	0.132558	-0.365302	0.33368	-0.110058	0.778042	-0.333401	0.380611	0.0448719	0.908741	0.246372	0.522794	0.66457	0.0508559	-0.303946	0.426516	-0.0894773	0.81893	0.147889
Solyc11g065000.1.1	Solyc11g065000.1.1	F-box family protein (AHRD V1 ***- B9GG65_POPTR)";" contains Interpro domain(s) IPR001810 Cyclin-like F-box		black	0.0328461	0.933147	-0.518461	0.152714	0.272916	0.477383	0.535796	0.137064	0.254092	0.509414	0.144001	0.711665	-0.281421	0.463196	-0.500833	0.169645	-0.0820632	0.833757	-0.10276	0.792493	0.272059	0.478823	0.385611	0.305384	-0.293246	0.443774	0.533964	0.138671	0.505368	0.165191	-0.460474	0.212276	0.733751	0.0244309	-0.388526	0.301426	-0.225929	0.558873	-0.516956	0.15412	0.0621071	0.873883	0.264799	0.491091	0.00555176
Solyc11g030390.1.1	Solyc11g030390.1.1	MADS box interactor-like (AHRD V1 *-*- Q6K819_ORYSJ)		black	-0.0319378	0.934992	-0.542294	0.131452	0.137846	0.723592	0.419884	0.260534	0.381971	0.310364	0.0274298	0.944155	0.20835	0.590609	-0.628719	0.0697269	-0.00330941	0.993258	-0.6198	0.0750142	-0.242145	0.530178	-0.02062	0.958008	0.171095	0.659838	0.537166	0.135869	0.0311663	0.93656	-0.298513	0.435241	0.405462	0.278956	-0.62649	0.0710257	0.0936732	0.81056	-0.234888	0.542948	-0.349035	0.357239	0.185017	0.633674	0.246014
Solyc08g075470.2.1	Solyc08g075470.2.1	Nodulin-like protein (AHRD V1 ***- Q9FHJ9_ARATH)";" contains Interpro domain(s) IPR000620 Protein of unknown function DUF6 transmembrane	GO:0016020	black	-0.0313892	0.936107	0.389089	0.300666	-0.0137452	0.972003	-0.285841	0.455895	-0.565716	0.11237	0.0109126	0.977771	0.138302	0.722705	0.722288	0.0279675	0.146038	0.70773	0.448104	0.226415	-0.0140785	0.971324	-0.215178	0.578206	-0.307802	0.420371	-0.213268	0.581665	-0.377031	0.317186	0.140465	0.71851	-0.122287	0.753962	0.65017	0.0579853	0.401329	0.284357	0.479822	0.191168	0.174767	0.652905	-0.264496	0.491606	-0.159619
Solyc07g064930.2.1	Solyc07g064930.2.1	Protein grpE (AHRD V1 *-*- Q1QRU3_NITHX)";" contains Interpro domain(s) IPR000740 GrpE nucleotide exchange factor	GO:0005507GO:0005515GO:0005524GO:0005739GO:0006457	black	-0.0311995	0.936492	0.370424	0.326426	-0.112236	0.773742	-0.178887	0.645153	-0.637426	0.0647963	0.0336579	0.931497	-0.0941603	0.80959	0.593105	0.0923003	0.109017	0.7801	0.421649	0.258324	0.120461	0.757547	-0.0826693	0.832544	-0.479108	0.191925	-0.279244	0.46681	-0.305671	0.423761	0.095607	0.806708	-0.0674601	0.863092	0.707828	0.0328864	0.398566	0.287998	0.350835	0.354594	0.209153	0.589145	0.0495598	0.899244	-0.267874
Solyc09g083230.1.1	Solyc09g083230.1.1	F-box family protein (AHRD V1 ***- D7L456_ARALY)";" contains Interpro domain(s) IPR001810 Cyclin-like F-box		black	-0.0311581	0.936577	0.557619	0.118765	-0.0962321	0.805464	-0.43226	0.245255	-0.175241	0.652012	-0.147745	0.704437	0.213295	0.581617	0.699464	0.0359727	-0.164474	0.672399	0.239669	0.534521	0.0102409	0.979139	-0.00926099	0.981135	0.018195	0.962944	-0.655253	0.0554009	-0.287939	0.452446	0.139512	0.720358	-0.494906	0.175569	0.261861	0.496091	0.091438	0.815017	0.660918	0.052608	-0.158025	0.684698	-0.341157	0.368927	0.253141
Solyc06g084350.2.1	Solyc06g084350.2.1	U6 snRNA-associated Sm-like protein LSm2 (AHRD V1 **-- B9EPQ0_SALSA)";" contains Interpro domain(s) IPR016654 U6 snRNA-associated Sm-like protein LSm2	GO:0019901	black	0.0310046	0.936889	0.415891	0.265567	-0.0699114	0.858156	0.0795866	0.838721	-0.337437	0.37451	0.288363	0.45175	-0.380772	0.312013	0.425464	0.253584	-0.0989577	0.800043	0.493793	0.176694	0.371373	0.325091	0.392173	0.296512	-0.534153	0.138505	-0.531791	0.140592	-0.0126441	0.974245	0.138576	0.722174	-0.0127914	0.973945	0.524538	0.147114	-0.0606822	0.876758	0.154728	0.691011	0.115204	0.767888	0.0571714	0.883848	0.0882928
Solyc06g073200.2.1	Solyc06g073200.2.1	Far-red impaired responsive family protein (AHRD V1 **-- D7LWD6_ARALY)";" contains Interpro domain(s) IPR004330 Transcription factor FAR1-related		black	0.0306069	0.937697	-0.507476	0.163144	0.147489	0.704931	0.206495	0.593993	0.504564	0.165976	0.0199115	0.95945	0.0137338	0.972026	-0.644151	0.061143	0.0422488	0.914059	-0.267025	0.487316	-0.0899306	0.818025	-0.0278322	0.943337	0.412664	0.269674	0.555755	0.120267	0.37159	0.324786	-0.052498	0.893297	0.240649	0.5328	-0.565414	0.112604	-0.391113	0.297936	-0.579137	0.102236	0.0418451	0.914878	-0.0292114	0.940533	-0.0175161
Solyc10g077050.1.1	Solyc10g077050.1.1	Palmitoyltransferase erf2 (AHRD V1 ***- C1GFP3_PARBD)";" contains Interpro domain(s) IPR001594 Zinc finger DHHC-type	GO:0008270	black	-0.0290793	0.940802	-0.570833	0.108438	0.142455	0.714655	0.103762	0.790506	0.401564	0.284048	0.00423793	0.991367	0.137417	0.724425	-0.509236	0.161446	0.0507817	0.89677	-0.149015	0.701991	-0.0810567	0.835774	-0.149368	0.701311	0.460972	0.211718	0.673424	0.0467642	0.304499	0.425633	-0.00948619	0.980676	0.305291	0.424367	-0.544081	0.129934	-0.377394	0.316682	-0.57877	0.102505	0.0794453	0.839004	-0.126347	0.746008	-0.0922075
Solyc08g081280.2.1	Solyc08g081280.2.1	Cell division protein kinase 2 (AHRD V1 ***- C1C4M4_RANCA)";" contains Interpro domain(s) IPR002290 Serine/threonine protein kinase	GO:0006468	black	0.028065	0.942864	0.44924	0.225097	-0.173329	0.655618	-0.240196	0.533596	-0.559349	0.117381	0.0406482	0.917306	0.157217	0.686244	0.618365	0.0758871	0.0417413	0.915089	0.134912	0.729293	-0.0805853	0.836719	-0.177203	0.648318	-0.31083	0.415574	-0.441574	0.234081	-0.543509	0.130419	0.0702338	0.857508	-0.263813	0.492767	0.553579	0.122035	0.577913	0.103136	0.621615	0.0739182	-0.0829688	0.831944	0.0215596	0.956096	-0.0480884
Solyc11g017270.1.1	Solyc11g017270.1.1	Receptor like kinase RLK	GO:0004675GO:0005515GO:0006468	black	0.0274006	0.944215	0.427146	0.251508	0.109136	0.779865	-0.196286	0.612747	-0.445745	0.229169	-0.23172	0.548558	0.0681206	0.861761	0.550624	0.124461	0.216703	0.57545	0.162041	0.677031	-0.135896	0.72738	-0.173153	0.65595	-0.434654	0.242356	-0.196141	0.613014	-0.273063	0.477136	-0.166133	0.669245	-0.153175	0.693992	0.610964	0.0804912	0.618698	0.0756837	0.621193	0.074172	0.162428	0.676292	-0.13842	0.722477	-0.176992
Solyc07g045080.2.1	Solyc07g045080.2.1	Alcohol dehydrogenase zinc-containing (AHRD V1 **-* B4RDK4_PHEZH)";" contains Interpro domain(s) IPR002085 Alcohol dehydrogenase superfamily zinc-containing	GO:0004022GO:0008152GO:0032440GO:0055114	black	-0.027369	0.944279	-0.388099	0.302005	0.102598	0.792813	0.125644	0.747383	0.530045	0.142146	-0.0993791	0.799205	0.270961	0.48067	-0.594974	0.0910172	0.104685	0.788676	-0.50444	0.166097	-0.385744	0.305203	-0.220584	0.568454	0.574721	0.105506	0.443539	0.23176	0.070959	0.856049	0.0327142	0.933415	-0.000841965	0.998285	-0.578363	0.102804	-0.144276	0.711134	-0.272055	0.47883	-0.187928	0.628245	-0.133974	0.731121	0.174582
Solyc03g059250.2.1	Solyc03g059250.2.1	Serine/threonine kinase (AHRD V1 *-** C4QNN2_SCHMA)";" contains Interpro domain(s) IPR002290 Serine/threonine protein kinase	GO:0004711GO:0006468	black	0.0268384	0.945358	0.414793	0.266961	-0.0380512	0.922576	-0.493566	0.176924	-0.178327	0.646204	-0.0384641	0.921738	0.0835836	0.830713	0.736768	0.0235515	-0.219628	0.570175	0.567122	0.111281	0.276604	0.471209	0.0650465	0.867955	0.0310575	0.936781	-0.475269	0.196024	0.00748963	0.984743	0.138227	0.722851	-0.302931	0.42814	0.23402	0.544483	-0.244036	0.526869	0.335578	0.377314	0.120896	0.756694	-0.420006	0.26038	0.0231781
Solyc06g068330.1.1	Solyc06g068330.1.1	Serine-rich protein (AHRD V1 *-*- Q8L8M8_ARATH)		black	0.0266334	0.945775	0.514971	0.155985	-0.00258605	0.994732	-0.200029	0.605848	-0.189837	0.624695	0.0386056	0.921451	0.354792	0.348812	0.627081	0.0706796	-0.056603	0.884997	0.0311986	0.936494	-0.199574	0.606684	-0.0578647	0.882447	-0.0878355	0.822209	-0.547675	0.12691	-0.500026	0.170445	0.0728502	0.852246	-0.357796	0.344453	0.26439	0.491785	0.387001	0.303494	0.796559	0.0101835	-0.326116	0.391739	-0.365039	0.334056	0.438833
Solyc01g011030.2.1	Solyc01g011030.2.1	RING zinc finger protein-like (AHRD V1 **-- B6SSZ2_MAIZE)";" contains Interpro domain(s) IPR001841 Zinc finger RING-type	GO:0004842GO:0008270	black	-0.0262681	0.946518	0.330149	0.38556	-0.0793766	0.839142	-0.29293	0.444288	-0.0802909	0.837309	0.0674052	0.863202	0.0985399	0.800873	0.693498	0.0382851	-0.505054	0.165497	0.408335	0.275233	0.432185	0.245345	0.358471	0.343477	-0.0810257	0.835836	-0.618407	0.0758616	-0.0106067	0.978394	-0.0348251	0.929127	-0.120013	0.758427	-0.0548145	0.888612	-0.301218	0.430888	0.399537	0.286715	-0.240674	0.532756	-0.234411	0.543791	0.386618
Solyc12g010670.1.1	Solyc12g010670.1.1	RING finger protein 5 (AHRD V1 *--- B6UBI0_MAIZE)";" contains Interpro domain(s) IPR018957 Zinc finger C3HC4 RING-type	GO:0004842GO:0008270	black	0.026214	0.946628	-0.503754	0.166768	0.119738	0.758967	0.556261	0.119858	0.0635658	0.87094	0.367592	0.330427	-0.285022	0.457243	-0.537206	0.135835	0.0916363	0.814621	-0.0421829	0.914193	0.14973	0.700614	0.191432	0.621732	-0.238889	0.535893	0.558039	0.118428	0.262408	0.495159	-0.11444	0.769395	0.655812	0.0551214	-0.152457	0.695369	-0.13316	0.732706	-0.633822	0.06681	0.128245	0.742297	0.311077	0.415184	-0.113876
Solyc02g078270.2.1	Solyc02g078270.2.1	Zinc finger protein LSD1 (AHRD V1 *--- Q6QUK7_ORYSJ)";" contains Interpro domain(s) IPR005735 Zinc finger LSD1-type		black	0.0259743	0.947115	-0.347857	0.358975	0.483079	0.187736	0.57534	0.105045	0.373794	0.321696	0.0318957	0.935078	-0.317074	0.405761	-0.418831	0.261856	0.0183263	0.962676	-0.0242375	0.950648	0.199103	0.607553	0.468481	0.203392	-0.376667	0.317691	0.479057	0.191979	0.608723	0.0819187	-0.494778	0.175698	0.677111	0.0451247	-0.278911	0.467364	-0.237152	0.538951	-0.353075	0.351315	0.135519	0.728113	-0.0176809	0.96399	0.159741
Solyc02g087200.1.1	Solyc02g087200.1.1	U-box domain-containing protein 40 (AHRD V1 **-- PUB40_ARATH)";" contains Interpro domain(s) IPR011989 Armadillo-like helical	GO:0000151GO:0005488	black	0.0245328	0.950047	0.447968	0.226574	-0.317395	0.405258	-0.243733	0.527399	-0.39281	0.295658	0.236321	0.540417	0.260601	0.498242	0.591292	0.0935549	-0.181358	0.640517	0.0641956	0.86967	-0.036857	0.925001	-0.0679362	0.862133	-0.0626387	0.87281	-0.666671	0.0498652	-0.62745	0.0704644	0.250197	0.516148	-0.381434	0.311102	0.288356	0.451761	0.328927	0.387428	0.597755	0.0891296	-0.370174	0.326779	-0.00422509	0.991393	0.273705
Solyc02g030080.2.1	Solyc02g030080.2.1	WD-40 repeat protein (AHRD V1 *-*- B4D682_9BACT)";" contains Interpro domain(s) IPR017986 WD40 repeat region	GO:0000166	black	-0.0241317	0.950863	0.50946	0.161231	-0.317961	0.404375	-0.635091	0.0660967	-0.311501	0.414513	-0.251714	0.513522	0.0411262	0.916336	0.483743	0.187041	0.0617555	0.874592	0.283696	0.459431	-0.0619618	0.874176	-0.32182	0.398372	0.22953	0.55245	-0.528044	0.14394	-0.263558	0.493201	0.431502	0.246175	-0.733403	0.0245336	0.47613	0.195101	0.0532564	0.891763	0.3128	0.412466	0.19471	0.615659	-0.123202	0.752169	-0.306737
Solyc03g053110.2.1	Solyc03g053110.2.1	Rhodanese-like family protein-like protein (Fragment) (AHRD V1 *-*- A7KNZ8_GOSBA)";" contains Interpro domain(s) IPR001763 Rhodanese-like		black	0.0240649	0.950999	-0.447336	0.22731	0.0693406	0.859305	0.561049	0.11603	0.109094	0.779949	0.165564	0.670325	-0.0980649	0.801818	-0.688565	0.0402681	0.195785	0.613671	-0.513159	0.157698	-0.20714	0.592816	-0.0110996	0.97739	-0.150689	0.698768	0.511731	0.159056	-0.00594854	0.987882	-0.208051	0.591153	0.439049	0.237082	-0.209641	0.588257	0.278291	0.468396	-0.347558	0.359416	-0.110733	0.776709	0.444223	0.230955	-0.0312691
Solyc06g067960.2.1	Solyc06g067960.2.1	Glutaredoxin family protein (AHRD V1 ***- D7L4W4_ARALY)";" contains Interpro domain(s) IPR004480 Glutaredoxin-related protein	GO:0045454GO:0046872	black	-0.0239017	0.951331	-0.214636	0.579188	0.0510416	0.896244	0.420615	0.259617	0.398175	0.288514	-0.0727674	0.852412	-0.472083	0.199464	-0.814523	0.00750804	0.200505	0.604972	-0.302885	0.428214	-0.0741276	0.849678	0.18406	0.635461	0.0356448	0.927462	0.222336	0.565307	0.398802	0.287685	0.0497264	0.898907	0.0540158	0.890227	-0.144536	0.710632	-0.256361	0.50551	-0.557284	0.119034	0.152308	0.695657	0.326599	0.390997	-0.0645245
Solyc05g054150.2.1	Solyc05g054150.2.1	Ras-related protein Rab-25 (AHRD V1 ***- RAB25_MOUSE)";" contains Interpro domain(s) IPR015595 Rab11-related	GO:0005525GO:0005622GO:0007165GO:0007264GO:0015031	black	-0.0232702	0.952616	0.446796	0.22794	-0.28202	0.462203	-0.266171	0.488763	-0.436476	0.240162	-0.13974	0.719917	-0.1526	0.695096	0.498016	0.172446	-0.199407	0.606992	0.164043	0.673219	0.241631	0.531078	0.127643	0.743472	-0.360752	0.34019	-0.645388	0.0604851	-0.217496	0.574017	-0.0482899	0.901816	-0.299277	0.43401	0.400801	0.285051	0.25331	0.510765	0.444606	0.230505	-0.0610407	0.876034	0.317415	0.405226	-0.097909
Solyc09g010400.2.1	Solyc09g010400.2.1	Histone H2A (AHRD V1 ***- B9T4D3_RICCO)";" contains Interpro domain(s) IPR002119 Histone H2A	GO:0003677GO:0003684GO:0005634	black	0.0229807	0.953205	-0.437976	0.238364	0.0380347	0.92261	0.420466	0.259804	0.381748	0.31067	0.0958319	0.806261	-0.425611	0.253402	-0.664376	0.0509482	-0.190422	0.623607	-0.177839	0.647122	0.326076	0.391801	0.437652	0.238751	-0.054019	0.890221	0.258768	0.501379	0.561776	0.115455	-0.245464	0.524378	0.413291	0.268874	-0.480008	0.190972	-0.481327	0.189578	-0.659561	0.0532685	0.0173925	0.964577	0.446799	0.227936	-0.00619943
Solyc12g005880.1.1	Solyc12g005880.1.1	Beta-1 3-galactosyltransferase 6 (AHRD V1 ***- B6UBH3_MAIZE)";" contains Interpro domain(s) IPR002659 Glycosyl transferase family 31	GO:0016020	black	-0.0228776	0.953414	0.521924	0.149508	-0.119125	0.760172	-0.577606	0.103363	-0.153355	0.693645	-0.174449	0.653506	-0.0596062	0.87893	0.557167	0.119128	0.0371893	0.924326	0.579556	0.101929	0.094601	0.808712	-0.12381	0.750977	0.205728	0.595396	-0.484856	0.185879	0.010727	0.978149	0.464566	0.207709	-0.607932	0.0824259	0.458694	0.21428	-0.289766	0.449453	0.190214	0.623994	0.344058	0.364602	-0.438396	0.237863	-0.180594
Solyc05g005060.2.1	Solyc05g005060.2.1	S-receptor kinase (AHRD V1 **** Q43393_BRANA)";" contains Interpro domain(s) IPR002290 Serine/threonine protein kinase	GO:0004672GO:0006468	black	0.0217793	0.955649	0.233534	0.545344	-0.419854	0.260571	-0.494595	0.175883	-0.224039	0.562254	0.173569	0.655165	0.509498	0.161194	0.534257	0.138414	-0.34271	0.366609	-0.0120178	0.975521	-0.0348739	0.929027	-0.23784	0.53774	0.400991	0.284801	-0.53528	0.137515	-0.587319	0.0963408	0.295728	0.439744	-0.458269	0.21476	-0.104177	0.789683	0.0803348	0.837221	0.440582	0.235258	-0.454659	0.218861	-0.0777577	0.842389	0.21929
Solyc07g017780.2.1	Solyc07g017780.2.1	H-ATPase (AHRD V1 **** Q8L6I3_ORYSJ)";" contains Interpro domain(s) IPR006534 ATPase P-type plasma-membrane proton-efflux	GO:0008152GO:0008553GO:0016020GO:0016021	black	0.0193283	0.960637	0.439068	0.23706	-0.116298	0.765735	-0.433423	0.243844	-0.480285	0.190678	-0.109828	0.778496	-0.1944	0.616233	0.626321	0.0711248	0.0385222	0.92162	0.607018	0.0830146	0.256598	0.505101	-0.0541797	0.889896	-0.251575	0.513762	-0.368507	0.329131	-0.0167978	0.965788	0.163147	0.674923	-0.277338	0.469984	0.643086	0.0617126	0.0282186	0.942552	0.207849	0.591523	0.420947	0.259202	-0.0932921	0.81132	-0.420388
Solyc04g049770.2.1	Solyc04g049770.2.1	Nonsense-mediated mRNA decay 2 protein (AHRD V1 **-- Q2USJ1_ASPOR)";" contains Interpro domain(s) IPR007193 Up-frameshift suppressor 2	GO:0005488GO:0016070	black	-0.0179056	0.963533	0.388544	0.301403	0.0638922	0.870282	-0.513867	0.157027	-0.317793	0.404636	-0.240456	0.533139	-0.0353363	0.928088	0.479913	0.191072	0.422867	0.256806	0.625439	0.0716431	-0.122236	0.754064	-0.426597	0.252185	0.0892673	0.81935	-0.00697982	0.985781	-0.0106642	0.978277	0.430315	0.247622	-0.415493	0.266073	0.726271	0.0267031	0.0088394	0.981994	0.0933637	0.811177	0.67041	0.0481327	-0.537734	0.135376	-0.536861
Solyc04g076110.2.1	Solyc04g076110.2.1	Genomic DNA chromosome 5 TAC clone K2I5 (AHRD V1 **-- Q9LTA1_ARATH)		black	0.0172997	0.964766	0.323925	0.395116	0.0047944	0.990233	0.0208689	0.957502	-0.28205	0.462154	0.261357	0.496952	-0.450873	0.223208	0.335762	0.377036	0.0608611	0.876397	0.68538	0.0415829	0.36148	0.339145	0.27631	0.4717	-0.391673	0.297184	-0.291565	0.446514	0.165143	0.671126	0.297427	0.436995	0.00580399	0.988177	0.587536	0.0961869	-0.267258	0.48692	-0.11954	0.759356	0.407852	0.275858	-0.116876	0.764597	-0.129435
Solyc07g043170.2.1	Solyc07g043170.2.1	Glucosyltransferase (AHRD V1 **** Q8RU72_TOBAC)";" contains Interpro domain(s) IPR002213 UDP-glucuronosyl/UDP-glucosyltransferase	GO:0008152GO:0080043	black	-0.0167638	0.965857	0.43319	0.244126	-0.3176	0.404938	-0.438491	0.237748	-0.525848	0.145924	0.156834	0.686977	0.255237	0.507442	0.694761	0.0377878	-0.0241804	0.950764	0.326092	0.391777	-0.0392108	0.920223	-0.282234	0.461849	0.0304026	0.938112	-0.494704	0.175772	-0.58681	0.0967009	0.424047	0.255339	-0.422067	0.257803	0.487256	0.183386	0.262956	0.494225	0.458875	0.214076	-0.0664521	0.865122	-0.15405	0.692313	-0.0423801
Solyc09g018590.1.1	Solyc09g018590.1.1	Peroxidase (AHRD V1 **** Q4W2V4_PICAB)";" contains Interpro domain(s) IPR002016 Haem peroxidase plant/fungal/bacterial	GO:0004601GO:0055114	black	0.0161597	0.967087	0.378175	0.3156	0.0853469	0.827185	-0.333702	0.380154	-0.276969	0.4706	-0.0420115	0.914541	0.510482	0.16025	0.615778	0.0774774	0.223478	0.563258	0.116616	0.765108	-0.404346	0.280409	-0.437218	0.239271	0.0787927	0.840313	-0.142457	0.714653	-0.541554	0.132085	0.1794	0.644191	-0.323663	0.395521	0.387129	0.303321	0.495628	0.174841	0.674279	0.0463809	-0.0557351	0.886751	-0.577774	0.103238	0.114231
Solyc02g068080.2.1	Solyc02g068080.2.1	Voltage-gated chloride channel (AHRD V1 **** Q96325_ARATH)";" contains Interpro domain(s) IPR002251 Chloride channel plant CLC	GO:0005247GO:0016020GO:0055085	black	-0.0149947	0.969459	0.497496	0.172966	-0.112001	0.774206	-0.514541	0.15639	-0.388396	0.301603	-0.189388	0.625528	-0.198972	0.607794	0.556194	0.119913	0.17868	0.645542	0.642759	0.0618883	0.122902	0.752757	-0.178664	0.645572	-0.0567644	0.884671	-0.351389	0.353781	0.00156773	0.996806	0.381524	0.310978	-0.468693	0.20316	0.709697	0.0322213	-0.0721695	0.853614	0.140765	0.717928	0.533561	0.139026	-0.255942	0.50623	-0.459687
Solyc03g123370.2.1	Solyc03g123370.2.1	(P)ppGpp synthetase I (GTP pyrophosphokinase) SpoT/RelA (AHRD V1 *--* Q2RHV7_MOOTA)";" contains Interpro domain(s) IPR007685 RelA/SpoT	GO:0003824GO:0008728GO:0015969	black	0.014638	0.970185	0.444898	0.230162	-0.0637531	0.870562	-0.127512	0.743729	-0.510101	0.160616	0.0952484	0.807423	-0.181741	0.6398	0.646717	0.0597837	-0.0653357	0.867372	0.479194	0.191834	0.287743	0.452768	0.17845	0.645975	-0.545376	0.128839	-0.468256	0.203639	-0.155332	0.689853	0.00443839	0.990958	-0.0493392	0.899691	0.59936	0.0880508	0.207078	0.592929	0.386828	0.303729	0.13186	0.735239	0.0130596	0.973399	-0.068562
Solyc06g007930.2.1	Solyc06g007930.2.1	Cytochrome b5 (AHRD V1 **** B6TTI9_MAIZE)";" contains Interpro domain(s) IPR001199 Cytochrome b5	GO:0019899GO:0020037GO:0045153	black	-0.0135779	0.972344	0.313135	0.411938	-0.0441627	0.910179	-0.222868	0.564352	-0.181872	0.639555	-0.00903833	0.981589	-0.49763	0.172832	0.410087	0.272976	-0.164195	0.672928	0.753914	0.0189494	0.586014	0.0972666	0.372863	0.322999	-0.275981	0.472249	-0.391381	0.297577	0.414808	0.266942	0.14387	0.711919	-0.0805412	0.836807	0.389618	0.299951	-0.523053	0.148472	-0.154403	0.691635	0.448011	0.226524	-0.0640543	0.869955	-0.234988
Solyc03g007890.2.1	Solyc03g007890.2.1	Heat shock protein 90 (Fragment) (AHRD V1 **-- Q2L3T8_WHEAT)";" contains Interpro domain(s) IPR003594 ATP-binding region ATPase-like IPR001404 Heat shock protein Hsp90	GO:0005524GO:0006950GO:0042623	black	-0.0129871	0.973547	0.539003	0.134277	0.111002	0.776177	-0.429843	0.248199	-0.175079	0.652317	-0.245979	0.523479	-0.167907	0.665878	0.508082	0.162558	0.289171	0.450426	0.641045	0.0628135	-0.00565463	0.988481	-0.144182	0.711315	-0.013814	0.971863	-0.270986	0.480627	0.114869	0.768548	0.369545	0.327665	-0.469582	0.202186	0.679392	0.0441293	-0.138179	0.722944	0.192222	0.620266	0.57077	0.108485	-0.560385	0.116556	-0.281487
Solyc09g082160.2.1	Solyc09g082160.2.1	Unknown Protein (AHRD V1)		black	0.0129022	0.973719	-0.431147	0.246608	0.18745	0.629135	0.356363	0.346529	0.517613	0.153505	0.145258	0.709236	0.0470908	0.904244	-0.646456	0.0599211	0.107914	0.782282	-0.313187	0.411857	-0.204822	0.597054	0.00581268	0.988159	0.350337	0.355325	0.490984	0.179553	0.231496	0.548957	0.0419545	0.914656	0.239232	0.535291	-0.493865	0.176621	-0.298833	0.434725	-0.471841	0.199726	-0.0733413	0.851258	-0.115157	0.767982	0.205568
Solyc12g014010.1.1	Solyc12g014010.1.1	Glucosyltransferase (AHRD V1 ***- Q8RU72_TOBAC)";" contains Interpro domain(s) IPR002213 UDP-glucuronosyl/UDP-glucosyltransferase	GO:0008152	black	-0.0125881	0.974359	0.364595	0.334687	-0.292623	0.444789	-0.370189	0.326757	-0.394265	0.293712	-0.129531	0.739783	0.231842	0.548342	0.588056	0.0958202	-0.278686	0.467738	-0.034393	0.930004	0.0699496	0.85808	-0.0547332	0.888776	-0.138006	0.723281	-0.583923	0.0987616	-0.449731	0.224528	-0.106877	0.784334	-0.321713	0.398538	0.162843	0.675502	0.401557	0.284057	0.646046	0.0601373	-0.323616	0.395593	0.187062	0.629858	0.0659397
Solyc05g053810.2.1	Solyc05g053810.2.1	Serine hydroxymethyltransferase (AHRD V1 **** D2D306_GOSHI)";" contains Interpro domain(s) IPR001085 Serine hydroxymethyltransferase	GO:0004372GO:0006563GO:0030170	black	-0.0123402	0.974864	0.4114	0.271291	-0.123533	0.751519	-0.378362	0.31534	-0.551009	0.124143	-0.0625277	0.873034	0.268131	0.485444	0.718402	0.0292385	0.0554745	0.887278	0.232887	0.54649	-0.0912844	0.815323	-0.282691	0.461093	-0.19815	0.609307	-0.33181	0.383028	-0.511212	0.159552	0.0798691	0.838155	-0.264105	0.492271	0.523582	0.147987	0.521133	0.150237	0.62539	0.0716723	-0.0107359	0.978131	-0.148886	0.702238	-0.111748
Solyc01g099270.2.1	Solyc01g099270.2.1	Microtubule binding protein (AHRD V1 ***- A6YTD5_CUCME)		black	0.0119768	0.975604	0.488735	0.18186	-0.0299327	0.939067	-0.360008	0.341262	-0.270114	0.482097	-0.143736	0.712179	0.286891	0.454167	0.744458	0.0214057	-0.179876	0.643296	0.140462	0.718516	0.00491448	0.989989	-0.0117362	0.976094	-0.159621	0.681649	-0.551397	0.123824	-0.3439	0.364838	-0.110911	0.776358	-0.312754	0.412538	0.241175	0.531878	0.328048	0.388774	0.77919	0.0133198	-0.219829	0.569813	-0.249261	0.517771	0.230891
Solyc07g066070.2.1	Solyc07g066070.2.1	Nucleic acid binding protein (AHRD V1 **-* B6TF49_MAIZE)";" contains Interpro domain(s) IPR004087 K Homology	GO:0003676GO:0003723	black	-0.0113883	0.976803	0.53715	0.135883	0.00471287	0.990399	-0.242218	0.53005	-0.211376	0.585101	-0.0378563	0.922972	0.259967	0.499327	0.697531	0.0367117	-0.115943	0.766433	0.158328	0.684119	-0.060157	0.877818	0.0335868	0.931642	-0.160689	0.67961	-0.587774	0.0960189	-0.382881	0.309115	0.0302864	0.938348	-0.327898	0.389003	0.292316	0.445289	0.285759	0.45603	0.769039	0.0154226	-0.252716	0.511789	-0.349476	0.356591	0.390197
Solyc11g071640.1.1	Solyc11g071640.1.1	Beta-D-glucosidase (AHRD V1 ***- O82074_TROMA)";" contains Interpro domain(s) IPR001764 Glycoside hydrolase family 3 N-terminal	GO:0005975GO:0008810	black	0.010672	0.978261	0.28785	0.452591	-0.0207599	0.957723	-0.10015	0.797674	-0.297859	0.436297	0.137607	0.724055	-0.49125	0.179281	0.42608	0.252822	-0.1024	0.793206	0.758571	0.0178119	0.559461	0.117291	0.363342	0.336477	-0.422194	0.257645	-0.32444	0.394321	0.312059	0.413634	0.130999	0.736917	0.0524707	0.893353	0.48901	0.181577	-0.373341	0.32233	-0.137044	0.725148	0.437999	0.238336	-0.026989	0.945052	-0.230099
Solyc02g089210.2.1	Solyc02g089210.2.1	MADS box transcription factor (AHRD V1 ***- Q689E7_GENTR)";" contains Interpro domain(s) IPR002487 Transcription factor K-box	GO:0005634GO:0046982	black	0.0106615	0.978283	-0.315094	0.408861	0.0402385	0.918137	-0.0747108	0.848507	0.510784	0.159961	-0.268006	0.485656	-0.12732	0.744103	-0.521509	0.14989	-0.0655144	0.867012	-0.163717	0.673839	0.0554811	0.887264	0.0242768	0.950568	0.471899	0.199663	0.278869	0.467434	0.527983	0.143995	-0.058346	0.881475	-0.051977	0.894351	-0.50923	0.161452	-0.546058	0.128265	-0.518833	0.152368	0.15662	0.687386	0.0350823	0.928604	-0.173432
Solyc01g074030.2.1	Solyc01g074030.2.1	Beta-glucosidase 01 (AHRD V1 ***- B5M9E4_SOLLC)";" contains Interpro domain(s) IPR013781 Glycoside hydrolase subgroup catalytic core	GO:0005975	black	-0.00857047	0.982541	0.438868	0.237298	-0.317424	0.405214	-0.568792	0.109996	-0.431847	0.245756	-0.00423518	0.991372	0.226156	0.558466	0.510814	0.159933	0.211302	0.585235	0.296158	0.439047	-0.240468	0.533119	-0.52707	0.144818	0.286981	0.454019	-0.357887	0.344322	-0.520302	0.151004	0.617943	0.0761449	-0.653642	0.0562118	0.569663	0.10933	0.210895	0.585975	0.303149	0.427791	0.167192	0.667234	-0.254771	0.508245	-0.284279
Solyc01g008110.2.1	Solyc01g008110.2.1	Cytochrome P450	GO:0008398GO:0020037	black	0.00822195	0.983251	0.455787	0.217575	0.0904906	0.816907	0.00723699	0.985258	-0.316328	0.406928	0.159651	0.68159	-0.147942	0.704059	0.603704	0.0851718	-0.0505203	0.8973	0.475966	0.195277	0.22993	0.551739	0.285184	0.456976	-0.515519	0.155468	-0.450164	0.224026	-0.0917895	0.814316	0.0230517	0.95306	-0.000220339	0.999551	0.509115	0.161562	0.0961035	0.80572	0.411303	0.271416	0.0632214	0.871635	-0.216292	0.576191	0.198954
Solyc01g079710.2.1	Solyc01g079710.2.1	Uncharacterized conserved protein (AHRD V1 **-- Q2U4H5_ASPOR)";" contains Interpro domain(s) IPR003750 Protein of unknown function DUF171		black	-0.00770269	0.984309	-0.396365	0.290915	0.276727	0.471004	0.045268	0.907938	0.452531	0.221298	-0.0813385	0.835209	-0.0738509	0.850234	-0.393936	0.294152	0.103493	0.791039	0.140527	0.71839	0.0469065	0.904618	-0.0111666	0.977254	0.365526	0.333361	0.57987	0.101699	0.566486	0.111773	0.0199707	0.959329	0.2358	0.541337	-0.357915	0.344281	-0.589812	0.0945865	-0.607232	0.0828767	0.347438	0.359595	-0.328689	0.387793	-0.154873
Solyc03g112380.1.1	Solyc03g112380.1.1	Armadillo/beta-catenin repeat family protein (AHRD V1 ***- D7LR71_ARALY)		black	0.00695992	0.985822	0.453884	0.219747	0.135974	0.727228	-0.117899	0.762583	-0.43663	0.239977	-0.231199	0.549485	-0.0239316	0.95127	0.428287	0.250106	0.391071	0.297993	0.165553	0.670346	-0.244521	0.526023	-0.229078	0.553255	-0.443031	0.232359	-0.134764	0.729583	-0.272996	0.477248	-0.0329846	0.932865	-0.197123	0.611201	0.752793	0.0192305	0.643812	0.0613237	0.540186	0.133258	0.273469	0.476455	-0.163624	0.674016	-0.228655
Solyc10g006800.2.1	Solyc10g006800.2.1	Cyclic nucleotide gated channel (AHRD V1 **** A9CRE4_MALDO)";" contains Interpro domain(s) IPR000595 Cyclic nucleotide-binding	GO:0005261GO:0008395GO:0016020	black	-0.00648307	0.986793	0.51206	0.158743	-0.0784169	0.841067	-0.423059	0.256567	-0.154557	0.69134	-0.139781	0.719835	-0.359252	0.34235	0.413882	0.26812	0.0961232	0.805681	0.680473	0.0436621	0.228173	0.554866	0.0403495	0.917912	0.0108047	0.977991	-0.454437	0.219114	0.219978	0.569545	0.445065	0.229966	-0.500698	0.169779	0.580546	0.101205	-0.394345	0.293606	-0.0144516	0.970565	0.531062	0.14124	-0.30175	0.430033	-0.299216
Solyc09g090200.2.1	Solyc09g090200.2.1	Serine/threonine-protein kinase 38 (AHRD V1 **** B6U4A0_MAIZE)";" contains Interpro domain(s) IPR002290 Serine/threonine protein kinase	GO:0004711GO:0006468	black	-0.00637193	0.98702	0.43588	0.240878	-0.0712424	0.855479	-0.553311	0.122254	-0.263263	0.493703	-0.0697453	0.858491	0.0738627	0.85021	0.513072	0.157781	0.299139	0.434232	0.584391	0.0984261	-0.137438	0.724384	-0.41321	0.268977	0.274939	0.473991	-0.20227	0.601731	-0.159202	0.682448	0.6173	0.0765392	-0.557006	0.119258	0.611891	0.0799053	-0.100099	0.797774	0.127056	0.74462	0.467751	0.204193	-0.571627	0.107836	-0.329465
Solyc12g049590.1.1	Solyc12g049590.1.1	Phosphatidylinositol-4-phosphate 5-kinase family protein (AHRD V1 **-- D7L328_ARALY)";" contains Interpro domain(s) IPR016034 Phosphatidylinositol-4-phosphate 5-kinase core subgroup	GO:0008270GO:0044267GO:0046488	black	0.00436957	0.991099	0.354002	0.349963	-0.200439	0.605094	-0.392909	0.295525	-0.433719	0.243486	-0.0494952	0.899375	0.363124	0.336789	0.726206	0.0267234	-0.235148	0.542489	0.0725307	0.852888	0.030133	0.93866	-0.125756	0.747165	-0.129089	0.740646	-0.485106	0.185619	-0.503953	0.166574	-0.0900684	0.81775	-0.24466	0.525779	0.198203	0.609209	0.432813	0.244583	0.703823	0.0343417	-0.295604	0.439945	-0.0232411	0.952675	0.0989218
Solyc04g078870.2.1	Solyc04g078870.2.1	Serine/threonine-protein kinase 38 (AHRD V1 ***- B6U4A0_MAIZE)";" contains Interpro domain(s) IPR002290 Serine/threonine protein kinase	GO:0006468	black	0.00308508	0.993715	0.42559	0.253428	-0.187193	0.629614	-0.314175	0.410303	-0.451182	0.22285	0.170453	0.661054	-0.147002	0.705871	0.706509	0.0333613	-0.186413	0.631068	0.649429	0.0583684	0.40207	0.283384	0.156364	0.687876	-0.269872	0.482504	-0.545208	0.12898	-0.103906	0.790219	0.232642	0.546924	-0.174935	0.652588	0.491408	0.17912	-0.124441	0.74974	0.223018	0.564083	0.159217	0.682419	-0.0900217	0.817843	-0.0872772
Solyc09g090250.2.1	Solyc09g090250.2.1	Serine/threonine kinase (AHRD V1 **** D8UCQ6_VOLCA)";" contains Interpro domain(s) IPR002290 Serine/threonine protein kinase	GO:0004674GO:0006468	black	0.001858	0.996215	0.441454	0.234223	-0.194693	0.61569	-0.452637	0.221176	-0.299214	0.434111	-0.144694	0.710327	-0.291147	0.447196	0.561279	0.115848	-0.198238	0.609145	0.579998	0.101605	0.440102	0.235829	0.17075	0.660492	-0.161452	0.678155	-0.569806	0.10922	0.149343	0.701359	0.133239	0.732552	-0.343522	0.3654	0.40974	0.273422	-0.261956	0.49593	0.134837	0.729439	0.297322	0.437164	0.00416687	0.991511	-0.27228
Solyc09g083380.2.1	Solyc09g083380.2.1	Histone H1 (AHRD V1 *-*- B6TC95_MAIZE)";" contains Interpro domain(s) IPR005818 Histone H1/H5	GO:0000786GO:0005634	black	-0.00182375	0.996285	0.342445	0.367004	0.163296	0.67464	-0.162647	0.675875	-0.268768	0.484368	-0.119797	0.758852	0.36822	0.329538	0.713808	0.0307889	-0.1184	0.761597	0.0755949	0.846731	-0.0473411	0.903737	0.00890613	0.981858	-0.337216	0.374843	-0.289045	0.450632	-0.339609	0.371245	-0.331197	0.383962	-0.00332416	0.993228	0.189763	0.624831	0.498756	0.171707	0.822842	0.00644954	-0.257634	0.503324	-0.306129	0.423033	0.309957
Solyc01g079540.2.1	Solyc01g079540.2.1	ADP-ribosylation factor-like protein 3 (AHRD V1 **-- ARL3_CAEEL)";" contains Interpro domain(s) IPR006687 GTP-binding protein SAR1	GO:0003924GO:0005525GO:0005622	black	-0.0018135	0.996306	-0.151825	0.696585	-0.0585677	0.881027	-0.0290962	0.940768	0.524903	0.146782	-0.253937	0.509682	0.103202	0.791615	-0.602797	0.0857682	0.0885695	0.820743	-0.546038	0.128282	-0.376068	0.318524	-0.198362	0.608917	0.616998	0.0767251	0.109159	0.779819	0.0869161	0.824047	0.128398	0.741997	-0.362349	0.337898	-0.449296	0.225031	-0.168987	0.66383	-0.200894	0.604258	-0.144193	0.711295	0.0225636	0.954053	0.0789469
Solyc04g082300.2.1	Solyc04g082300.2.1	Histone-binding protein RBBP7 (AHRD V1 **-* D0NGC2_PHYIN)";" contains Interpro domain(s) IPR017986 WD40 repeat region	GO:0000166GO:0005515	blue	0.82797	0.00585042	0.639451	0.0636824	0.799829	0.00965505	0.615332	0.0777535	0.815999	0.0073122	0.103605	0.790817	-0.470531	0.201151	-0.70882	0.0325323	0.701095	0.0353568	-0.687682	0.0406298	-0.749472	0.0200786	0.280285	0.46508	-0.279213	0.466861	-0.215545	0.577542	0.507536	0.163086	-0.447128	0.227552	-0.49444	0.17604	0.291864	0.446025	0.384441	0.306981	0.35343	0.350797	0.341834	0.367916	-0.426447	0.25237	0.281788
Solyc12g010330.1.1	Solyc12g010330.1.1	Response regulator 9 (AHRD V1 ***- Q94LW1_MAIZE)";" contains Interpro domain(s) IPR017053 Response regulator plant B-type	GO:0003700GO:0006355GO:0045449	blue	0.815417	0.00738907	0.432297	0.245209	0.493176	0.17732	0.530439	0.141795	0.763482	0.0166624	0.482077	0.188789	-0.229273	0.552908	-0.663372	0.0514267	0.403105	0.282029	-0.684694	0.0418696	-0.618134	0.0760281	0.233649	0.545139	0.0377447	0.923198	-0.277568	0.469601	0.265133	0.490524	-0.200168	0.605593	-0.45077	0.223326	-0.0240749	0.950979	0.164345	0.672643	0.180333	0.642439	0.0323638	0.934127	-0.317495	0.405102	0.421561
Solyc03g093410.2.1	Solyc03g093410.2.1	High-affinity glucose transporter (AHRD V1 **** HGT1_KLULA)";" contains Interpro domain(s) IPR003663 Sugar/inositol transporter	GO:0005358GO:0016020GO:0016021	blue	-0.803449	0.00909195	-0.71775	0.0294553	-0.623481	0.0728026	-0.672485	0.047188	-0.589374	0.0948933	-0.475895	0.195352	0.414865	0.26687	0.542786	0.131033	-0.677626	0.0448989	0.544465	0.129609	0.731009	0.0252484	-0.264974	0.490794	0.321875	0.398288	0.386616	0.304018	-0.185239	0.633259	0.125812	0.747055	0.500435	0.17004	-0.469281	0.202516	-0.426273	0.252584	-0.381783	0.310622	-0.209173	0.589108	0.417601	0.263406	-0.423864
Solyc09g092160.2.1	Solyc09g092160.2.1	Beta-galactosidase (AHRD V1 **** A2JGW9_SOLLC)";" contains Interpro domain(s) IPR001944 Glycoside hydrolase family 35	GO:0004565GO:0005529GO:0005975	blue	-0.798228	0.00991135	-0.62119	0.0741738	-0.651569	0.0572668	-0.666859	0.049777	-0.836714	0.0049184	-0.186199	0.631467	0.571454	0.107966	0.813069	0.00770434	-0.59347	0.0920489	0.728083	0.0261402	0.656341	0.0548573	-0.386051	0.304785	0.250024	0.516447	0.348772	0.357626	-0.501036	0.169444	0.350352	0.355303	0.53098	0.141312	-0.222159	0.565625	-0.26161	0.49652	-0.240568	0.532943	-0.244071	0.526809	0.236304	0.540448	-0.340567
Solyc08g066260.2.1	Solyc08g066260.2.1	Histidine decarboxylase (AHRD V1 ***- Q9MA74_ARATH)";" contains Interpro domain(s) IPR002129 Pyridoxal phosphate-dependent decarboxylase	GO:0019752GO:0030170	blue	0.792982	0.0107835	0.636341	0.0653989	0.717221	0.0296323	0.758832	0.0177494	0.761686	0.0170767	0.200668	0.604673	-0.45168	0.222277	-0.603651	0.0852062	0.391299	0.297686	-0.809386	0.00821731	-0.553937	0.121743	0.565428	0.112594	-0.5151	0.155863	-0.451041	0.223013	0.406765	0.277265	-0.679681	0.0440042	-0.326606	0.390987	0.118302	0.76179	0.465033	0.207191	0.547041	0.12744	-0.0217633	0.955682	-0.17207	0.657995	0.585264
Solyc10g011740.2.1	Solyc10g011740.2.1	Ubiquitin-conjugating enzyme E2 8 (AHRD V1 **** UBC8_ARATH)";" contains Interpro domain(s) IPR000608 Ubiquitin-conjugating enzyme E2	GO:0004842GO:0043687	blue	-0.787599	0.0117307	-0.545012	0.129147	-0.700333	0.0356439	-0.732789	0.0247156	-0.846117	0.00403532	-0.196745	0.611898	0.53044	0.141793	0.845451	0.00409398	-0.601273	0.0867756	0.771716	0.0148479	0.675268	0.0459398	-0.384296	0.307178	0.283591	0.459604	0.246687	0.522246	-0.496055	0.174411	0.421386	0.258653	0.421265	0.258804	-0.170995	0.660029	-0.31029	0.416427	-0.235885	0.541187	-0.211732	0.584453	0.235972	0.541034	-0.36821
Solyc01g067660.2.1	Solyc01g067660.2.1	Beta-amylase (AHRD V1 **** Q5F304_SOYBN)";" contains Interpro domain(s) IPR013781 Glycoside hydrolase subgroup catalytic core	GO:0000272GO:0005975GO:0016161	blue	0.785026	0.0122027	0.526832	0.145033	0.641237	0.0627096	0.882839	0.00161341	0.515323	0.155653	0.454666	0.218853	-0.613706	0.0787659	-0.724295	0.0273254	0.645257	0.0605547	-0.618373	0.0758825	-0.571454	0.107966	0.411771	0.270816	-0.608307	0.0821852	-0.211952	0.584054	0.328375	0.388273	-0.390673	0.298529	-0.186157	0.631545	0.433774	0.24342	0.507323	0.163292	0.214162	0.580046	0.250961	0.514824	-0.065856	0.866323	0.276569
Solyc01g111670.2.1	Solyc01g111670.2.1	Unknown Protein (AHRD V1)";" contains Interpro domain(s) IPR009688 Protein of unknown function DUF1279		blue	-0.783834	0.0124254	-0.66412	0.0510697	-0.780037	0.0131535	-0.807433	0.00849844	-0.81707	0.00717235	-0.247434	0.520946	0.476048	0.195189	0.642646	0.0619488	-0.497441	0.173021	0.745472	0.0211329	0.623148	0.0730007	-0.546753	0.127682	0.476468	0.194739	0.4093	0.273989	-0.426199	0.252676	0.550315	0.124716	0.349845	0.356047	-0.187974	0.628159	-0.40284	0.282376	-0.494759	0.175718	-0.0498709	0.898614	0.317914	0.404448	-0.627005
Solyc04g072160.2.1	Solyc04g072160.2.1	Prostaglandin E synthase 3 (AHRD V1 **-- B4FLE3_MAIZE)";" contains Interpro domain(s) IPR017447 CS		blue	0.777913	0.013573	0.556684	0.119517	0.709361	0.0323401	0.819168	0.0069036	0.763733	0.0166049	0.354053	0.349888	-0.394379	0.29356	-0.729309	0.0257641	0.575615	0.104839	-0.791597	0.0110221	-0.721356	0.028269	0.388478	0.301492	-0.363886	0.3357	-0.274183	0.475259	0.299271	0.434019	-0.41464	0.267155	-0.330036	0.385733	0.18555	0.632678	0.452563	0.221261	0.384151	0.307376	0.0456209	0.907223	-0.288699	0.451199	0.553857
Solyc11g020590.1.1	Solyc11g020590.1.1	Peptide chain release factor-like protein (AHRD V1 *-*- Q8S0P6_ORYSJ)";" contains Interpro domain(s) IPR000352 Class I peptide chain release factor	GO:0006415	blue	0.774008	0.0143675	0.679086	0.0442617	0.76004	0.0174626	0.72058	0.0285215	0.803922	0.00902	0.153922	0.692557	-0.466898	0.205132	-0.703707	0.0343846	0.645681	0.06033	-0.759506	0.0175891	-0.753607	0.0190261	0.370898	0.325758	-0.361254	0.339469	-0.333758	0.380069	0.399172	0.287198	-0.434476	0.242571	-0.478957	0.192086	0.282492	0.461421	0.44606	0.228801	0.449177	0.22517	0.172628	0.656943	-0.35694	0.345693	0.470315
Solyc02g092490.2.1	Solyc02g092490.2.1	Acetyltransferase-like protein (AHRD V1 ***- Q7EYF5_ORYSJ)";" contains Interpro domain(s) IPR000182 GCN5-related N-acetyltransferase	GO:0008152	blue	-0.76404	0.016535	-0.584782	0.0981457	-0.360958	0.339894	-0.589884	0.0945364	-0.196314	0.612696	-0.558648	0.11794	0.44459	0.230523	0.488804	0.181789	-0.664261	0.051003	0.482055	0.188811	0.612365	0.0796066	-0.0999256	0.79812	0.430967	0.246828	0.29936	0.433876	0.00734023	0.985047	0.0744536	0.849023	0.389514	0.300091	-0.624968	0.0719213	-0.611985	0.0798459	-0.243461	0.527876	-0.273738	0.476004	0.0293169	0.940319	-0.049121
Solyc06g051680.1.1	Solyc06g051680.1.1	ELF4-like protein (AHRD V1 ***- C6ZKH9_IPONI)";" contains Interpro domain(s) IPR009741 Protein of unknown function DUF1313		blue	-0.762486	0.0168914	-0.620206	0.0747679	-0.610847	0.0805655	-0.750682	0.0197666	-0.491539	0.178986	-0.587093	0.0965005	0.38081	0.31196	0.486521	0.184147	-0.613503	0.0788929	0.492345	0.178164	0.643924	0.0612637	-0.308854	0.418701	0.425736	0.253248	0.316468	0.406708	-0.127206	0.744327	0.163618	0.674026	0.306046	0.423164	-0.445064	0.229967	-0.454684	0.218832	-0.356169	0.34681	-0.142715	0.714153	0.360937	0.339925	-0.463142
Solyc02g079930.2.1	Solyc02g079930.2.1	Phosphosulfolactate synthase (AHRD V1 ***- Q1ASZ8_RUBXD)";" contains Interpro domain(s) IPR003830 (2R)-phospho-3-sulpholactate synthase ComA	GO:0008152GO:0019295	blue	0.756032	0.0184264	0.66168	0.0522394	0.851456	0.00358582	0.773885	0.014393	0.764471	0.016437	0.120115	0.758226	-0.443191	0.232171	-0.602345	0.0860661	0.592593	0.0926531	-0.735444	0.0239348	-0.686698	0.0410357	0.455954	0.217385	-0.527556	0.14438	-0.298678	0.434975	0.423725	0.255739	-0.61902	0.0754879	-0.321195	0.399342	0.268257	0.485232	0.525416	0.146316	0.555075	0.120818	0.133287	0.732458	-0.36862	0.328972	0.530282
Solyc02g088680.1.1	Solyc02g088680.1.1	Unknown Protein (AHRD V1)		blue	-0.7542	0.0188782	-0.467317	0.20467	-0.420441	0.259836	-0.640468	0.0631274	-0.530572	0.141676	-0.482185	0.188675	0.374609	0.320557	0.762777	0.0168243	-0.655048	0.0555034	0.697839	0.0365932	0.741552	0.0222007	-0.0982096	0.80153	0.149067	0.701891	0.203898	0.598745	-0.108356	0.781408	0.0607265	0.876669	0.452833	0.220951	-0.318046	0.404242	-0.432844	0.244545	-0.131142	0.73664	-0.170366	0.661218	0.122901	0.752758	-0.211421
Solyc03g113420.2.1	Solyc03g113420.2.1	Peptide transporter (AHRD V1 **-* A6YJX4_9MAGN)";" contains Interpro domain(s) IPR000109 TGF-beta receptor type I/II extracellular region	GO:0016020GO:0042936	blue	-0.751662	0.0195165	-0.664379	0.0509469	-0.602367	0.0860515	-0.687109	0.0408658	-0.745835	0.0210355	-0.22428	0.561823	0.407468	0.276354	0.683121	0.0425322	-0.527542	0.144392	0.828348	0.00580789	0.720112	0.0286746	-0.367276	0.330875	0.304987	0.424853	0.449889	0.224345	-0.261035	0.497501	0.377701	0.316256	0.523882	0.147713	-0.208566	0.590216	-0.459659	0.213192	-0.471665	0.199917	-0.0119111	0.975738	0.215172	0.578217	-0.525984
Solyc03g123730.2.1	Solyc03g123730.2.1	26S protease regulatory subunit 7 (AHRD V1 ***- B5DG36_SALSA)";" contains Interpro domain(s) IPR005937 26S proteasome subunit P45	GO:0005524GO:0005737GO:0017111GO:0042623	blue	0.74285	0.0218432	0.89606	0.00107536	0.538215	0.134959	0.557417	0.118927	0.517716	0.153409	0.263296	0.493646	-0.446551	0.228226	-0.336246	0.376305	0.47401	0.19738	-0.57581	0.104694	-0.591936	0.0931078	0.418978	0.261672	-0.47335	0.198092	-0.712352	0.0312914	0.159626	0.681638	-0.303805	0.426741	-0.616779	0.0768594	0.472352	0.199172	0.505337	0.165221	0.666057	0.0501536	0.0550531	0.88813	-0.263864	0.492681	0.51564
Solyc03g116730.2.1	Solyc03g116730.2.1	Stearoyl-CoA 9-desaturase (AHRD V1 **** D7E3I2_NOSA0)";" contains Interpro domain(s) IPR015876 Fatty acid desaturase type 1 core	GO:0004768GO:0055114	blue	-0.734202	0.0242979	-0.783572	0.0124748	-0.520248	0.151055	-0.48852	0.182081	-0.430493	0.247406	-0.26888	0.484179	0.445339	0.229644	0.502291	0.168206	-0.810488	0.00806144	0.500285	0.170188	0.801735	0.00935579	-0.0576445	0.882892	0.28275	0.460995	0.376154	0.318404	-0.115912	0.766493	0.0167679	0.965849	0.672063	0.0473788	-0.676356	0.0454573	-0.542525	0.131256	-0.389417	0.300223	-0.372013	0.324192	0.345943	0.361806	-0.142356
Solyc09g061750.1.1	Solyc09g061750.1.1	Os07g0419800 protein (Fragment) (AHRD V1 *--- Q0D6Y1_ORYSJ)";" contains Interpro domain(s) IPR012866 Protein of unknown function DUF1644		blue	-0.734114	0.024324	-0.5904	0.0941757	-0.581168	0.100753	-0.641331	0.0626588	-0.455661	0.217718	-0.168459	0.664831	0.422116	0.257741	0.627835	0.07024	-0.693988	0.0380919	0.753655	0.0190142	0.745733	0.0210628	-0.162361	0.67642	0.463809	0.20855	0.226361	0.5581	-0.174544	0.653325	0.42272	0.256989	0.400984	0.284811	-0.449102	0.225256	-0.721975	0.0280684	-0.431131	0.246628	-0.215038	0.578461	0.0842949	0.829289	-0.163917
Solyc00g272810.1.1	Solyc00g272810.1.1	N-acetyltransferase (AHRD V1 ***- B6SUK9_MAIZE)";" contains Interpro domain(s) IPR000182 GCN5-related N-acetyltransferase	GO:0008152	blue	-0.730691	0.0253443	-0.634714	0.0663079	-0.859072	0.00300592	-0.657331	0.0543657	-0.84208	0.00439978	-0.0569029	0.884391	0.356222	0.346734	0.634264	0.0665609	-0.675678	0.0457575	0.704498	0.0340935	0.791843	0.0109795	-0.29964	0.433425	0.29807	0.435956	0.202751	0.600847	-0.432337	0.24516	0.469407	0.202378	0.432082	0.245471	-0.240578	0.532925	-0.428378	0.249994	-0.481724	0.18916	-0.211482	0.584909	0.537994	0.13515	-0.473322
Solyc07g006420.1.1	Solyc07g006420.1.1	Unknown Protein (AHRD V1)		blue	-0.72398	0.0274256	-0.801654	0.00936837	-0.432886	0.244495	-0.595496	0.0906612	-0.543998	0.130004	-0.368765	0.328767	0.42468	0.254554	0.42863	0.249685	-0.391003	0.298084	0.639788	0.063498	0.560906	0.116143	-0.435463	0.24138	0.381314	0.311267	0.718947	0.0290581	-0.110938	0.776304	0.230003	0.551609	0.592484	0.092729	-0.34418	0.364422	-0.425937	0.252999	-0.558944	0.117704	0.0579661	0.882243	0.156699	0.687236	-0.57189
Solyc08g007300.1.1	Solyc08g007300.1.1	Cyclin-D-binding Myb-like transcription factor 1 (AHRD V1 ***- DMTF1_MOUSE)";" contains Interpro domain(s) IPR017877 MYB-like	GO:0003677	blue	0.718306	0.0292705	0.575322	0.105058	0.712815	0.0311312	0.704377	0.0341382	0.458737	0.214232	0.164827	0.671726	-0.50254	0.167961	-0.634045	0.0666842	0.818272	0.00701751	-0.607553	0.0826697	-0.740716	0.0224329	0.170857	0.660289	-0.544743	0.129373	-0.0825865	0.83271	0.288087	0.452203	-0.403738	0.281202	-0.298159	0.435812	0.564728	0.113139	0.675037	0.0460423	0.344822	0.363468	0.392539	0.296022	-0.21856	0.572099	0.101464
Solyc02g067580.2.1	Solyc02g067580.2.1	B12D-like protein (AHRD V1 ***- D2XQY6_WOLAR)";" contains Interpro domain(s) IPR010530 B12D		blue	-0.715038	0.0303686	-0.662291	0.0519448	-0.745388	0.0211552	-0.525081	0.14662	-0.681018	0.0434279	-0.0351022	0.928564	0.232715	0.546794	0.552956	0.122544	-0.745328	0.0211713	0.735897	0.0238033	0.906732	0.000743958	-0.0819219	0.834041	0.22329	0.563596	0.20093	0.604191	-0.219887	0.569708	0.365775	0.333007	0.545974	0.128336	-0.348101	0.358615	-0.608472	0.0820793	-0.562322	0.115025	-0.205717	0.595416	0.503847	0.166678	-0.346233
Solyc01g094820.2.1	Solyc01g094820.2.1	ARID/BRIGHT DNA-binding domain-containing protein/ELM2 domain-containing protein/Myb-like DNA-binding domain-containing protein (AHRD V1 **-- Q1PEA0_ARATH)";" contains Interpro domain(s) IPR001606 AT-rich interaction region	GO:0005622	blue	-0.713023	0.0310594	-0.603121	0.0855545	-0.734031	0.0243483	-0.592794	0.0925145	-0.632045	0.0678169	-0.128044	0.742688	0.114228	0.769812	0.453621	0.220048	-0.579273	0.102136	0.80911	0.00825666	0.832749	0.00532737	-0.175612	0.651314	0.326759	0.390751	0.237891	0.53765	-0.117308	0.763745	0.528897	0.143174	0.386367	0.304356	-0.211744	0.584433	-0.703167	0.0345842	-0.692541	0.0386649	0.0161071	0.967194	0.427762	0.25075	-0.515706
Solyc03g097670.2.1	Solyc03g097670.2.1	ATP binding protein (AHRD V1 **-- D7LS09_ARALY)";" contains Interpro domain(s) IPR003594 ATP-binding region ATPase-like	GO:0005524	blue	0.712123	0.0313711	0.250944	0.514854	0.815017	0.00744206	0.594862	0.0910937	0.612791	0.0793388	0.17205	0.658034	-0.202455	0.601391	-0.550499	0.124564	0.567206	0.111216	-0.570905	0.108383	-0.594865	0.091092	0.165925	0.669639	-0.317511	0.405078	0.208172	0.590934	0.427602	0.250947	-0.628488	0.069861	-0.0094316	0.980788	0.0909433	0.816004	0.441482	0.23419	0.246807	0.522037	0.275556	0.47296	-0.404791	0.279829	0.17541
Solyc10g049210.1.1	Solyc10g049210.1.1	Serine carboxypeptidase 1 (AHRD V1 ***- B6TG69_MAIZE)";" contains Interpro domain(s) IPR001563 Peptidase S10 serine carboxypeptidase	GO:0006508GO:0016754	blue	-0.709177	0.0324056	-0.724665	0.0272082	-0.423997	0.255401	-0.255922	0.506264	-0.587657	0.0961019	-0.321003	0.399639	0.103892	0.790248	0.302388	0.42901	-0.475379	0.195906	0.502148	0.168346	0.719831	0.0287667	-0.0621965	0.873702	-0.0913891	0.815115	0.516442	0.154601	-0.0371121	0.924482	-0.0277756	0.943452	0.759986	0.0174754	-0.264894	0.49093	-0.277372	0.469926	-0.489866	0.180697	-0.059629	0.878884	0.548401	0.126305	-0.432332
Solyc10g074520.1.1	Solyc10g074520.1.1	SEC1 family transport protein SLY1 (AHRD V1 **-- B6K4E3_SCHJY)";" contains Interpro domain(s) IPR001619 Sec1-like protein	GO:0016192	blue	-0.708803	0.0325382	-0.686604	0.0410743	-0.612013	0.0798282	-0.595205	0.09086	-0.683682	0.0422951	-0.134761	0.729587	0.450476	0.223666	0.708764	0.0325522	-0.747806	0.0205133	0.703699	0.0343877	0.828767	0.00576091	-0.170775	0.660444	0.222309	0.565356	0.315982	0.407469	-0.26891	0.484129	0.182743	0.637925	0.622565	0.0733493	-0.415883	0.265578	-0.458956	0.213984	-0.361582	0.338998	-0.257337	0.503832	0.324819	0.393736	-0.298199
Solyc04g006980.1.1	Solyc04g006980.1.1	CYCLOIDEA-like group 1B protein (Fragment) (AHRD V1 *-*- Q6VM90_LUPAG)";" contains Interpro domain(s) IPR005333 Transcription factor TCP		blue	-0.708205	0.0327514	-0.698989	0.0361534	-0.585342	0.0977456	-0.686518	0.0411102	-0.616803	0.0768448	-0.285943	0.455727	0.564983	0.11294	0.686008	0.0413216	-0.719048	0.0290247	0.582957	0.0994569	0.712632	0.0311943	-0.285877	0.455834	0.343233	0.36583	0.369302	0.328008	-0.284429	0.458221	0.120237	0.757988	0.537932	0.135204	-0.495784	0.174684	-0.389237	0.300466	-0.283371	0.459968	-0.280706	0.464382	0.271522	0.479725	-0.322805
Solyc09g097830.2.1	Solyc09g097830.2.1	TPR repeat protein (AHRD V1 **-- B0JK10_MICAN)";" contains Interpro domain(s) IPR011990 Tetratricopeptide-like helical	GO:0005488GO:0016262	blue	-0.708153	0.0327701	-0.52661	0.145233	-0.61776	0.0762572	-0.638923	0.0639714	-0.68954	0.0398711	-0.271081	0.480467	0.415533	0.266021	0.789708	0.0113533	-0.786188	0.0119879	0.643502	0.0614896	0.824791	0.00621715	-0.104698	0.788651	0.132783	0.733439	0.117359	0.763645	-0.283896	0.459101	0.090213	0.817461	0.492492	0.178015	-0.35952	0.341964	-0.363025	0.336931	-0.160297	0.680358	-0.313916	0.410709	0.36826	0.329481	-0.239313
Solyc04g009820.2.1	Solyc04g009820.2.1	Calcium-responsive transactivator (AHRD V1 *--- CREST_XENLA)";" contains Interpro domain(s) IPR007726 SSXT		blue	-0.707336	0.0330629	-0.706755	0.0332722	-0.501691	0.168797	-0.650071	0.0580364	-0.351516	0.353595	-0.38729	0.303101	0.376594	0.317793	0.457272	0.215888	-0.666787	0.049811	0.608	0.0823825	0.730366	0.0254427	-0.185273	0.633195	0.472359	0.199164	0.400297	0.285714	0.0121941	0.975162	0.187119	0.629752	0.454414	0.219141	-0.573451	0.106458	-0.692489	0.0386855	-0.50388	0.166645	-0.126949	0.74483	0.186823	0.630303	-0.330883
Solyc12g099240.1.1	Solyc12g099240.1.1	Huntingtin interacting protein K (AHRD V1 ***- B6THW6_MAIZE)		blue	-0.703917	0.0343071	-0.587511	0.0962053	-0.733484	0.0245095	-0.635922	0.0656321	-0.543393	0.130517	-0.132175	0.734624	0.494795	0.175681	0.682083	0.0429726	-0.913658	0.00057186	0.54505	0.129114	0.818901	0.00693743	-0.0778034	0.842298	0.373254	0.322452	0.0300731	0.938782	-0.334148	0.379479	0.238309	0.536913	0.409657	0.273529	-0.58655	0.0968855	-0.549773	0.125165	-0.253286	0.510806	-0.499583	0.170884	0.377953	0.315907	-0.0615919
Solyc02g061960.2.1	Solyc02g061960.2.1	La related protein-like (AHRD V1 *--- Q5NBG8_ORYSJ)";" contains Interpro domain(s) IPR006630 RNA-binding protein Lupus La		blue	-0.703016	0.0346402	-0.624082	0.0724455	-0.679647	0.0440188	-0.610594	0.080726	-0.678652	0.0444506	-0.188762	0.626692	0.24894	0.518329	0.622767	0.0732284	-0.735285	0.0239812	0.742959	0.0218134	0.904398	0.00080929	-0.105089	0.787874	0.195496	0.614207	0.216132	0.576481	-0.154481	0.691486	0.238964	0.53576	0.520744	0.150596	-0.332637	0.38177	-0.557766	0.118647	-0.472076	0.199471	-0.142761	0.714064	0.456774	0.216453	-0.418012
Solyc02g093230.2.1	Solyc02g093230.2.1	Caffeoyl-CoA O-methyltransferase (AHRD V1 **** A8IFQ7_SOLLC)";" contains Interpro domain(s) IPR002935 O-methyltransferase family 3	GO:0008171GO:0042409	blue	-0.701683	0.0351366	-0.657077	0.0544918	-0.822921	0.00644004	-0.547319	0.127208	-0.743703	0.0216105	-0.0287159	0.941541	0.202708	0.600926	0.499653	0.170815	-0.692311	0.0387563	0.696399	0.0371493	0.865266	0.00258464	-0.158951	0.682928	0.242871	0.528907	0.196675	0.612028	-0.276638	0.471151	0.428402	0.249964	0.481263	0.189646	-0.281402	0.463226	-0.54649	0.127902	-0.602331	0.0860753	-0.17028	0.661382	0.604783	0.0844655	-0.455995
Solyc04g071700.2.1	Solyc04g071700.2.1	5-formyltetrahydrofolate cyclo-ligase family protein (AHRD V1 ***- D7KTW5_ARALY)";" contains Interpro domain(s) IPR002698 5-formyltetrahydrofolate cyclo-ligase	GO:0003824GO:0009396	blue	-0.70069	0.0355092	-0.675676	0.0457583	-0.661981	0.0520942	-0.691468	0.0390932	-0.51551	0.155476	-0.413338	0.268814	0.355242	0.348157	0.467511	0.204457	-0.70344	0.034483	0.49593	0.174537	0.738914	0.0229392	-0.231871	0.548291	0.39342	0.294842	0.292148	0.445563	-0.128676	0.741454	0.146254	0.707315	0.390872	0.298261	-0.507369	0.163248	-0.502613	0.167889	-0.43261	0.244829	-0.194165	0.616667	0.460942	0.211751	-0.445233
Solyc01g008130.2.1	Solyc01g008130.2.1	DEP domain-containing protein 1B (AHRD V1 *--- DEP1B_HUMAN)";" contains Interpro domain(s) IPR006869 Protein of unknown function DUF547	GO:0023034GO:0045454	blue	-0.700155	0.035711	-0.544957	0.129193	-0.389006	0.300778	-0.619051	0.0754692	-0.701942	0.0350396	-0.321036	0.399588	0.35078	0.354674	0.699916	0.0358013	-0.34695	0.360315	0.846343	0.0040155	0.604091	0.0849181	-0.361401	0.339258	0.158926	0.682975	0.503525	0.166993	-0.17429	0.653805	0.273453	0.476482	0.520198	0.151101	-0.0410475	0.916496	-0.332473	0.382019	-0.346227	0.361385	0.13427	0.730544	0.0371598	0.924386	-0.529309
Solyc02g089020.1.1	Solyc02g089020.1.1	Transcription factor (Fragment) (AHRD V1 *-*- D6MK40_9ASPA)";" contains Interpro domain(s) IPR005333 Transcription factor TCP		blue	0.690741	0.0393855	0.756655	0.0182741	0.694525	0.0378804	0.645745	0.0602965	0.560609	0.116379	0.294128	0.44234	-0.39509	0.292611	-0.452625	0.22119	0.726015	0.0267832	-0.489405	0.18117	-0.755346	0.0185946	0.246991	0.521716	-0.391912	0.296863	-0.352432	0.352255	0.187137	0.629719	-0.161885	0.677328	-0.482725	0.188108	0.544045	0.129964	0.487566	0.183065	0.488496	0.182106	0.237591	0.538177	-0.506624	0.16397	0.442035
Solyc07g018350.2.1	Solyc07g018350.2.1	DNA mismatch repair protein muts (AHRD V1 *-*- Q16P35_AEDAE)";" contains Interpro domain(s) IPR015536 DNA mismatch repair protein MutS-homolog MSH6	GO:0006298GO:0032137	blue	-0.690475	0.0394925	-0.662042	0.052065	-0.771149	0.0149683	-0.603013	0.0856255	-0.592577	0.0926645	-0.0587281	0.880703	0.294798	0.441252	0.540991	0.132566	-0.803602	0.0090686	0.686612	0.0410713	0.891369	0.00124907	-0.100648	0.796684	0.366095	0.332552	0.15685	0.686946	-0.204261	0.59808	0.377825	0.316084	0.45518	0.218267	-0.462713	0.209771	-0.686	0.0413249	-0.556322	0.119809	-0.255157	0.50758	0.464564	0.207712	-0.310542
Solyc02g069400.2.1	Solyc02g069400.2.1	Enhanced disease susceptibility 1 (Fragment) (AHRD V1 *--- B2BDU4_ARALY)";" contains Interpro domain(s) IPR002921 Lipase class 3	GO:0004871GO:0005515GO:0006629	blue	0.688362	0.0403511	0.607528	0.0826861	0.74919	0.0201519	0.786305	0.0119664	0.611119	0.080393	0.14666	0.70653	-0.570055	0.10903	-0.712173	0.0313536	0.769997	0.0152152	-0.639406	0.0637067	-0.718309	0.0292692	0.312703	0.412619	-0.53147	0.140877	-0.169401	0.663046	0.377442	0.316615	-0.39322	0.295109	-0.323845	0.395239	0.481289	0.189618	0.543268	0.130623	0.334045	0.379634	0.32529	0.39301	-0.251751	0.513458	0.27564
Solyc02g090310.1.1	Solyc02g090310.1.1	Dof zinc finger protein 4 (AHRD V1 *-*- A5HWF3_HORVD)";" contains Interpro domain(s) IPR003851 Zinc finger Dof-type	GO:0045449	blue	-0.687237	0.0408132	-0.460627	0.212105	-0.674106	0.0464583	-0.712458	0.0312547	-0.748939	0.0202171	-0.229816	0.551942	0.235724	0.541472	0.741289	0.0222737	-0.627578	0.0703898	0.843721	0.00424899	0.835039	0.0050884	-0.188585	0.627023	0.195418	0.61435	0.125218	0.748218	-0.205056	0.596625	0.352451	0.352226	0.357627	0.344697	-0.127944	0.742884	-0.504125	0.166405	-0.375068	0.319917	-0.0298076	0.939321	0.336906	0.375309	-0.484265
Solyc09g011750.2.1	Solyc09g011750.2.1	Receptor-like protein kinase At5g59670 (AHRD V1 *-*- RLK7_ARATH)";" contains Interpro domain(s) IPR002290 Serine/threonine protein kinase	GO:0005488GO:0006468	blue	-0.681079	0.043402	-0.698045	0.0365141	-0.544176	0.129853	-0.406977	0.27699	-0.644697	0.0608518	-0.0567191	0.884762	0.38071	0.312098	0.643778	0.061342	-0.781242	0.0129195	0.627567	0.070396	0.863163	0.00272277	-0.0114754	0.976625	0.0512573	0.895808	0.297267	0.437253	-0.235209	0.542381	0.0509449	0.89644	0.755312	0.018603	-0.450019	0.224194	-0.408217	0.275386	-0.33129	0.38382	-0.341139	0.368954	0.400753	0.285115	-0.162728
Solyc12g014380.1.1	Solyc12g014380.1.1	Glucose-6-phosphate isomerase 1	GO:0004347GO:0006096	blue	0.680829	0.0435094	0.743761	0.0215946	0.604343	0.0847529	0.608112	0.0823106	0.434622	0.242395	0.368148	0.329639	-0.461121	0.211551	-0.43721	0.239281	0.765795	0.0161386	-0.371574	0.324807	-0.704587	0.0340609	0.189761	0.624835	-0.396771	0.290376	-0.334397	0.379101	0.156715	0.687206	-0.0278392	0.943323	-0.485927	0.184764	0.665146	0.0505833	0.457837	0.215249	0.367627	0.330378	0.343786	0.365007	-0.439363	0.236708	0.288446
Solyc04g056580.2.1	Solyc04g056580.2.1	Homology to unknown gene (AHRD V1 ***- Q00YK5_OSTTA)		blue	0.680764	0.0435372	0.749169	0.0201572	0.543484	0.130439	0.312583	0.412807	0.619894	0.0749571	0.0390572	0.920534	-0.464137	0.208185	-0.58043	0.10129	0.815082	0.00743345	-0.441386	0.234304	-0.79322	0.0107429	0.001918	0.996093	-0.0220438	0.955111	-0.311465	0.41457	0.330607	0.384861	0.0522798	0.893739	-0.813908	0.00759068	0.555263	0.120665	0.270907	0.480761	0.244765	0.525596	0.510631	0.160107	-0.484245	0.186516	0.0429718
Solyc09g082370.2.1	Solyc09g082370.2.1	Inositol 1 4 5-trisphosphate 5-phosphatase (AHRD V1 **** Q712G2_ARATH)";" contains Interpro domain(s) IPR000300 Inositol polyphosphate related phosphatase	GO:0004437GO:0046030	blue	-0.680211	0.0437751	-0.604022	0.0849631	-0.616449	0.0770629	-0.688597	0.0402549	-0.681222	0.0433408	-0.248911	0.51838	0.347123	0.360059	0.692264	0.0387751	-0.676443	0.0454189	0.748945	0.0202155	0.822858	0.00644762	-0.208059	0.59114	0.242981	0.528714	0.277364	0.469941	-0.176721	0.649224	0.210619	0.586478	0.48723	0.183413	-0.310106	0.416718	-0.489351	0.181226	-0.391684	0.297169	-0.0994218	0.79912	0.327439	0.389707	-0.456832
Solyc11g005150.1.1	Solyc11g005150.1.1	Leucine-rich repeat family protein (AHRD V1 *--- D7M406_ARALY)";" contains Interpro domain(s) IPR006706 Extensin-like region	GO:0005515GO:0009664	blue	-0.674911	0.0460987	-0.595934	0.0903627	-0.450176	0.224013	-0.504561	0.165979	-0.704324	0.0341575	-0.200413	0.605141	0.473216	0.198236	0.776294	0.0138988	-0.655223	0.055416	0.641553	0.0625383	0.730363	0.0254435	-0.148261	0.703443	0.0223827	0.954421	0.331818	0.383016	-0.295541	0.440047	0.00109356	0.997772	0.678717	0.0444221	-0.309035	0.418414	-0.223949	0.562415	-0.141795	0.715934	-0.26134	0.496981	0.245583	0.52417	-0.227157
Solyc04g008760.1.1	Solyc04g008760.1.1	Homoserine kinase (AHRD V1 **** D2DKF1_SOYBN)";" contains Interpro domain(s) IPR000870 Homoserine kinase	GO:0004413GO:0005524GO:0006566GO:0016310	blue	-0.673398	0.0467758	-0.581832	0.100271	-0.47374	0.197671	-0.337202	0.374863	-0.680581	0.0436157	-0.0415629	0.915451	0.248914	0.518374	0.656077	0.0549889	-0.648321	0.0589443	0.72902	0.0258523	0.836611	0.0049287	0.023825	0.951487	-0.0808229	0.836243	0.265434	0.490013	-0.20115	0.603787	0.117517	0.763335	0.730428	0.0254239	-0.236074	0.540853	-0.37884	0.314678	-0.320417	0.400551	-0.207112	0.592867	0.334191	0.379413	-0.184448
Solyc07g042550.2.1	Solyc07g042550.2.1	Sucrose synthase (AHRD V1 **** O82691_SOLLC)";" contains Interpro domain(s) IPR012820 Sucrose synthase plants and cyanobacteria IPR000368 Sucrose synthase	GO:0005985GO:0009058GO:0016157	blue	-0.672823	0.047035	-0.54241	0.131354	-0.762375	0.0169171	-0.579169	0.102212	-0.711534	0.0315759	-0.0989458	0.800066	0.284491	0.45812	0.677123	0.0451194	-0.839638	0.00463092	0.643318	0.0615883	0.911084	0.000632148	-0.0318978	0.935073	0.145755	0.708277	0.0169212	0.965537	-0.289067	0.450596	0.218837	0.5716	0.463818	0.20854	-0.358704	0.343141	-0.470882	0.200768	-0.326325	0.391418	-0.330607	0.384861	0.556121	0.119971	-0.265275
Solyc05g015210.2.1	Solyc05g015210.2.1	Transforming growth factor-beta receptor-associated protein 1 (AHRD V1 **-- TGFA1_MOUSE)";" contains Interpro domain(s) IPR019453 Vacuolar sorting protein 39/Transforming growth factor beta receptor-associated domain 2	GO:0005488	blue	-0.670995	0.0478648	-0.69958	0.0359286	-0.511296	0.159472	-0.434966	0.241979	-0.422938	0.256717	-0.191328	0.621925	0.331076	0.384147	0.522443	0.149031	-0.857037	0.00315401	0.541251	0.132344	0.887694	0.00139812	0.0824511	0.832981	0.175257	0.651982	0.243692	0.527471	-0.0524048	0.893486	-0.0164737	0.966448	0.663971	0.0511407	-0.632123	0.0677721	-0.587263	0.0963804	-0.374896	0.320157	-0.362466	0.337731	0.38469	0.30664	-0.097319
Solyc07g007820.2.1	Solyc07g007820.2.1	Phosphatidylinositol binding clathrin assembly protein like (AHRD V1 *-** Q6AXI5_DANRE)";" contains Interpro domain(s) IPR011417 ANTH	GO:0005488GO:0005543GO:0030118	blue	0.670703	0.0479984	0.67147	0.0476485	0.5246	0.147058	0.419515	0.260997	0.464536	0.207743	0.337433	0.374516	0.013558	0.972384	-0.259439	0.50023	0.558373	0.11816	-0.614998	0.077961	-0.836215	0.00496862	0.0173789	0.964605	-0.128353	0.742085	-0.371087	0.325493	-0.13789	0.723505	-0.134617	0.729869	-0.549391	0.125482	0.328322	0.388354	0.614513	0.0782621	0.668582	0.0489747	-0.0488878	0.900605	-0.528504	0.143526	0.516234
Solyc03g096350.2.1	Solyc03g096350.2.1	Myb family transcription factor (Fragment) (AHRD V1 **-* D7M1F0_ARALY)";" contains Interpro domain(s) IPR006447 Myb-like DNA-binding region SHAQKYF class	GO:0003677GO:0003700	blue	0.663038	0.0515864	0.679619	0.0440307	0.269834	0.482569	0.252833	0.511587	0.408156	0.275464	0.24092	0.532326	-0.617337	0.0765168	-0.561992	0.115285	0.687398	0.0407469	-0.256931	0.50453	-0.541068	0.1325	0.0376629	0.923364	-0.0289849	0.940994	-0.400538	0.285397	0.300541	0.431974	0.24859	0.518936	-0.784277	0.0123422	0.620379	0.0746636	0.1012	0.795588	-0.0216504	0.955911	0.56814	0.110497	-0.194134	0.616724	-0.162647
Solyc03g007870.2.1	Solyc03g007870.2.1	Heavy metal-associated domain containing protein expressed (AHRD V1 *-*- Q8S5W0_ORYSJ)";" contains Interpro domain(s) IPR006121 Heavy metal transport/detoxification protein	GO:0030001	blue	0.662696	0.0517504	0.803227	0.00912586	0.486548	0.18412	0.537519	0.135562	0.603506	0.0853015	0.126835	0.745052	-0.423841	0.255595	-0.496678	0.173786	0.491215	0.179316	-0.704424	0.0341208	-0.662809	0.0516962	0.343096	0.366034	-0.327994	0.388856	-0.632508	0.0675535	0.168967	0.663869	-0.267015	0.487333	-0.666079	0.0501432	0.35745	0.344954	0.472834	0.19865	0.580716	0.101082	0.0192974	0.9607	-0.193372	0.618135	0.487283
Solyc04g005080.2.1	Solyc04g005080.2.1	Pyruvate dehydrogenase E1 component alpha subunit (AHRD V1 ***- B6TMS5_MAIZE)";" contains Interpro domain(s) IPR017597 Pyruvate dehydrogenase (acetyl-transferring) E1 component alpha subunit subgroup y	GO:0008152GO:0008270GO:0043231GO:0050897	blue	-0.6596	0.0532493	-0.431375	0.24633	-0.149807	0.700465	-0.262449	0.495089	-0.0847537	0.828371	-0.709375	0.0323352	0.0300403	0.938848	0.212042	0.58389	-0.489861	0.180702	0.297134	0.437468	0.58248	0.0998016	0.174872	0.652708	-0.0054793	0.988838	0.235098	0.542576	0.277911	0.469029	-0.240431	0.533184	0.430338	0.247595	-0.429498	0.248622	-0.423983	0.255418	-0.192598	0.619569	-0.122113	0.754303	0.246458	0.522645	-0.0732269
Solyc11g072150.1.1	Solyc11g072150.1.1	Nuclear transcription factor Y subunit C-1 (AHRD V1 *--- B6SWV5_MAIZE)";" contains Interpro domain(s) IPR003958 Transcription factor CBF/NF-Y/archaeal histone	GO:0003677GO:0005622	blue	-0.658661	0.0537097	-0.796521	0.0101897	-0.354381	0.34941	-0.432003	0.245567	-0.34067	0.369657	-0.164635	0.672091	0.581231	0.100707	0.485981	0.184708	-0.656692	0.0546826	0.48919	0.181392	0.614497	0.0782721	-0.168268	0.665192	0.365654	0.333179	0.537385	0.135679	-0.14922	0.701596	0.058681	0.880799	0.699775	0.0358549	-0.666427	0.0499798	-0.492221	0.17829	-0.359683	0.341729	-0.329653	0.386317	0.0630116	0.872058	-0.0659894
Solyc07g054840.2.1	Solyc07g054840.2.1	MYB transcription factor (AHRD V1 *-*- Q6R077_ARATH)";" contains Interpro domain(s) IPR015495 Myb transcription factor	GO:0003677GO:0045449	blue	-0.658272	0.0539009	-0.704115	0.0342345	-0.426007	0.252913	-0.515042	0.155917	-0.293065	0.444069	-0.292166	0.445534	0.332665	0.381729	0.444187	0.230998	-0.729552	0.0256898	0.584337	0.0984649	0.79034	0.0112417	-0.0248276	0.949448	0.349897	0.355971	0.362205	0.338105	0.0706252	0.85672	0.0705762	0.856819	0.563926	0.113765	-0.629548	0.0692478	-0.706372	0.0334106	-0.47292	0.198557	-0.195691	0.613846	0.193203	0.618448	-0.189763
Solyc06g053300.2.1	Solyc06g053300.2.1	Polyadenylate-binding protein 2 (AHRD V1 *-** B6U4M0_MAIZE)";" contains Interpro domain(s) IPR000504 RNA recognition motif RNP-1	GO:0000166GO:0003676GO:0003723GO:0005515	blue	-0.656519	0.0547686	-0.466776	0.205266	-0.608571	0.0820161	-0.627863	0.0702239	-0.706174	0.0334825	-0.330748	0.384646	0.0944548	0.809003	0.602556	0.0859268	-0.560169	0.116728	0.762447	0.0169003	0.828031	0.00584356	-0.134586	0.729929	0.0805117	0.836866	0.176518	0.649607	-0.0762543	0.845407	0.21698	0.574949	0.389772	0.299744	-0.0957269	0.80647	-0.448376	0.2261	-0.415188	0.26646	0.0594773	0.879191	0.447411	0.227223	-0.575597
Solyc06g006100.2.1	Solyc06g006100.2.1	Anthranilate synthase component I family protein expressed (AHRD V1 **** Q10B97_ORYSJ)";" contains Interpro domain(s) IPR005256 Anthranilate synthase component I	GO:0000162GO:0004049GO:0009058GO:0046820	blue	0.655936	0.0550593	0.438336	0.237933	0.689201	0.0400087	0.612199	0.0797114	0.749183	0.0201536	0.0748127	0.848302	-0.116752	0.764839	-0.6405	0.0631096	0.530793	0.141479	-0.900907	0.000914298	-0.814767	0.00747548	0.170716	0.660556	-0.183149	0.637164	-0.122086	0.754358	0.19803	0.609528	-0.520159	0.151137	-0.341741	0.368055	0.015196	0.969049	0.567549	0.110952	0.511745	0.159043	-0.0544592	0.88933	-0.338391	0.373074	0.500128
Solyc02g088180.2.1	Solyc02g088180.2.1	NAC domain protein (AHRD V1 ***- C0KLH1_PONTR)";" contains Interpro domain(s) IPR003441 No apical meristem (NAM) protein	GO:0003700GO:0045449	blue	-0.655901	0.0550769	-0.81348	0.00764859	-0.270818	0.48091	-0.332027	0.382698	-0.212265	0.583485	-0.238055	0.53736	0.569356	0.109564	0.363787	0.335842	-0.637551	0.0647276	0.344257	0.364306	0.546754	0.127681	-0.112739	0.772749	0.344491	0.36396	0.567919	0.110667	-0.0912826	0.815327	-0.0519108	0.894485	0.721227	0.0283107	-0.752962	0.0191879	-0.455773	0.217591	-0.323854	0.395225	-0.387529	0.302777	0.0677138	0.862581	0.0321212
Solyc05g014650.2.1	Solyc05g014650.2.1	Iojap-like protein (AHRD V1 *-*- B5ZUF1_RHILW)";" contains Interpro domain(s) IPR004394 Iojap-related protein		blue	0.655279	0.0553877	0.684916	0.0417769	0.66863	0.0489525	0.452618	0.221198	0.312642	0.412715	0.259345	0.50039	-0.0932985	0.811307	-0.178038	0.646748	0.738638	0.0230172	-0.432808	0.244589	-0.82023	0.00677016	-0.0235516	0.952043	-0.363853	0.335747	-0.190863	0.622787	-0.0544561	0.889337	-0.213039	0.582081	-0.401832	0.283697	0.590459	0.0941346	0.739451	0.0227876	0.656328	0.0548636	0.214458	0.57951	-0.591903	0.0931309	0.302749
Solyc09g075820.2.1	Solyc09g075820.2.1	Solute carrier family 2 facilitated glucose transporter member 3 (AHRD V1 ***- GTR3_CANFA)";" contains Interpro domain(s) IPR003663 Sugar/inositol transporter	GO:0008506GO:0016020GO:0016021	blue	-0.65462	0.0557186	-0.753451	0.0190651	-0.616289	0.0771615	-0.466977	0.205044	-0.661963	0.0521028	-0.0442702	0.909961	0.385575	0.305434	0.585216	0.0978358	-0.777604	0.0136348	0.603278	0.0854514	0.859838	0.0029514	-0.0898029	0.81828	0.144352	0.710987	0.339374	0.371599	-0.238758	0.536123	0.0923216	0.813255	0.718645	0.0291579	-0.47905	0.191987	-0.431316	0.246403	-0.427	0.251689	-0.303464	0.427287	0.47312	0.198341	-0.285216
Solyc06g066790.2.1	Solyc06g066790.2.1	N-alpha-acetyltransferase 16 NatA auxiliary subunit (AHRD V1 **-* NAA16_MOUSE)";" contains Interpro domain(s) IPR011990 Tetratricopeptide-like helical	GO:0004596GO:0005488GO:0005515	blue	0.654322	0.0558684	0.518452	0.152722	0.579274	0.102136	0.728909	0.0258865	0.375703	0.319032	0.301465	0.43049	-0.490323	0.180229	-0.657437	0.0543133	0.804414	0.00894577	-0.569757	0.109258	-0.72453	0.027251	0.130007	0.738855	-0.488866	0.181725	-0.0864648	0.824949	0.160271	0.680407	-0.210245	0.587157	-0.282802	0.460908	0.582207	0.0999989	0.633489	0.0669977	0.237543	0.538263	0.335774	0.377018	-0.142375	0.714811	0.113573
Solyc04g009580.2.1	Solyc04g009580.2.1	CDP-diacylglycerol--glycerol-3-phosphate 3-phosphatidyltransferase (AHRD V1 *-** PGSA_SODGM)";" contains Interpro domain(s) IPR004570 CDP-diacylglycerol--glycerol-3-phosphate 3-phosphatidyltransferase	GO:0008444GO:0016020GO:0016021	blue	-0.65181	0.0571431	-0.742146	0.0220367	-0.515956	0.155057	-0.332417	0.382104	-0.720576	0.028523	-0.114899	0.76849	0.191152	0.622251	0.432073	0.245481	-0.521283	0.150099	0.612787	0.0793416	0.768685	0.0154996	-0.135325	0.72849	-0.0391998	0.920245	0.500455	0.17002	-0.158701	0.683405	0.0823502	0.833183	0.77415	0.014338	-0.231766	0.548477	-0.289724	0.449521	-0.521114	0.150255	-0.0646223	0.86881	0.530354	0.14187	-0.486163
Solyc11g006740.1.1	Solyc11g006740.1.1	F-box protein PP2-B1 (AHRD V1 ***- PP2B1_ARATH)		blue	-0.651415	0.0573456	-0.630619	0.0686315	-0.421352	0.258696	-0.423922	0.255494	-0.786677	0.0118984	-0.110022	0.778113	0.308647	0.419029	0.51993	0.151349	-0.204723	0.597234	0.742083	0.0220541	0.494317	0.176164	-0.430284	0.24766	0.081298	0.835291	0.6314	0.0681845	-0.301274	0.430797	0.351677	0.353359	0.622638	0.0733055	0.0520917	0.894119	-0.171565	0.65895	-0.464607	0.207664	0.139309	0.720751	0.179599	0.643816	-0.583728
Solyc09g082650.2.1	Solyc09g082650.2.1	Acireductone dioxygenase (AHRD V1 **** A8UGP3_SOLTU)";" contains Interpro domain(s) IPR004313 Acireductone dioxygenase ARD	GO:0010309GO:0055114	blue	-0.650358	0.0578882	-0.358639	0.343234	-0.43823	0.238061	-0.569737	0.109273	-0.534929	0.137823	-0.295637	0.439892	0.160981	0.679052	0.743215	0.0217433	-0.653917	0.0560731	0.829759	0.00565075	0.855709	0.00325329	0.053117	0.892045	0.0535516	0.891166	0.0525415	0.893209	-0.00602393	0.987729	0.15386	0.692676	0.411785	0.270798	-0.188161	0.627811	-0.570587	0.108625	-0.238363	0.536818	-0.0583531	0.881461	0.158099	0.684556	-0.230449
Solyc02g083850.2.1	Solyc02g083850.2.1	Calcium-dependent protein kinase (AHRD V1 **** C6KGT3_SOLLC)";" contains Interpro domain(s) IPR002290 Serine/threonine protein kinase	GO:0004683GO:0005509GO:0006468	blue	-0.649198	0.058488	-0.633887	0.0667733	-0.580021	0.101588	-0.329401	0.386703	-0.654285	0.0558875	-0.167251	0.667122	-0.0408334	0.91693	0.320098	0.401046	-0.511901	0.158894	0.644484	0.0609652	0.833667	0.0052307	-0.0261245	0.94681	-0.04169	0.915193	0.334121	0.379519	-0.0241534	0.950819	0.182646	0.638106	0.614943	0.0779952	-0.154648	0.691165	-0.443217	0.23214	-0.626228	0.0711795	0.0310395	0.936818	0.631992	0.0678468	-0.534826
Solyc06g035490.2.1	Solyc06g035490.2.1	BHLH transcription factor-like (AHRD V1 *-** Q941Z7_ORYSJ)";" contains Interpro domain(s) IPR011598 Helix-loop-helix DNA-binding	GO:0003700GO:0005634GO:0045449	blue	-0.648312	0.058949	-0.662379	0.0519027	-0.479809	0.191182	-0.498496	0.171967	-0.699531	0.0359475	-0.0819155	0.834053	0.350046	0.355752	0.66363	0.0513032	-0.569384	0.109543	0.784989	0.0122094	0.773807	0.0144091	-0.185721	0.632359	0.107586	0.782931	0.43775	0.238635	-0.192082	0.620527	0.188596	0.627002	0.687574	0.0406742	-0.243716	0.527429	-0.411534	0.271119	-0.421535	0.258466	-0.0661074	0.865817	0.231222	0.549443	-0.392462
Solyc02g070970.1.1	Solyc02g070970.1.1	Chlorophyll a/b binding protein (AHRD V1 **** Q41422_SOLTU)";" contains Interpro domain(s) IPR001344 Chlorophyll A-B binding protein	GO:0005515GO:0016020GO:0016168	blue	-0.642245	0.0621646	-0.533604	0.138988	-0.76621	0.0160458	-0.587949	0.095896	-0.823221	0.00640393	0.0435882	0.911343	0.27076	0.481007	0.693458	0.0383011	-0.668246	0.0491304	0.787908	0.011675	0.840234	0.00457375	-0.175348	0.651811	0.17081	0.660378	0.120278	0.757906	-0.357165	0.345366	0.425069	0.254073	0.453223	0.220504	-0.15777	0.685186	-0.453366	0.22034	-0.435542	0.241285	-0.157899	0.684939	0.456452	0.216819	-0.410166
Solyc10g007270.2.1	Solyc10g007270.2.1	Pollen allergen Phl p 11 (AHRD V1 ***- B6TNI5_MAIZE)";" contains Interpro domain(s) IPR006040 Allergen Ole e 1 conserved site	GO:0005615	blue	-0.641578	0.0625252	-0.73124	0.0251787	-0.309936	0.416987	-0.211172	0.585472	-0.40582	0.278491	-0.23296	0.546361	0.219396	0.570592	0.390245	0.299105	-0.680416	0.0436868	0.470062	0.201662	0.805208	0.0088265	0.130633	0.737632	-0.0717805	0.854396	0.431477	0.246206	0.0433775	0.911771	-0.204427	0.597776	0.848059	0.00386754	-0.523944	0.147657	-0.404689	0.279963	-0.368837	0.328665	-0.253244	0.510878	0.394777	0.293029	-0.129571
Solyc06g072430.1.1	Solyc06g072430.1.1	Bcl-2-associated athanogene-like protein (AHRD V1 *-*- D1MIX4_VITVI)";" contains Interpro domain(s) IPR003103 Apoptosis regulator Bcl-2 protein BAG	GO:0006915	blue	0.64137	0.0626377	0.738093	0.0231721	0.486277	0.184401	0.380556	0.31231	0.625713	0.0714816	0.112841	0.772548	-0.3417	0.368116	-0.561712	0.115506	0.715817	0.0301045	-0.575626	0.104831	-0.831245	0.00548837	0.0379803	0.92272	-0.0158773	0.967662	-0.399835	0.286322	0.162594	0.675978	0.0448403	0.908805	-0.79397	0.0106154	0.443296	0.232046	0.35284	0.351658	0.369387	0.327888	0.259722	0.499745	-0.435761	0.241022	0.266438
Solyc06g036340.2.1	Solyc06g036340.2.1	Unknown Protein (AHRD V1)		blue	0.640435	0.0631453	0.646861	0.0597078	0.337122	0.374985	0.438194	0.238103	0.678863	0.0443585	0.150382	0.699359	-0.341059	0.369074	-0.595659	0.0905503	0.350413	0.355213	-0.77197	0.0147942	-0.607859	0.0824731	0.291346	0.446871	-0.0704323	0.857108	-0.600692	0.0871615	0.172416	0.657343	-0.192239	0.620235	-0.697501	0.0367234	0.108992	0.78015	0.291305	0.446938	0.411162	0.271596	-0.0763745	0.845166	-0.097065	0.803807	0.460214
Solyc08g077270.2.1	Solyc08g077270.2.1	Phosphoacetylglucosamine mutase (AHRD V1 **** B5X1B2_SALSA)";" contains Interpro domain(s) IPR016657 Phosphoacetylglucosamine mutase	GO:0004610GO:0005975	blue	-0.63963	0.0635844	-0.589919	0.0945119	-0.752754	0.0192402	-0.461903	0.210675	-0.846616	0.00399172	0.0487451	0.900894	0.135591	0.727973	0.491528	0.178997	-0.499102	0.171363	0.732872	0.0246909	0.764045	0.0165339	-0.224926	0.560666	0.101014	0.795958	0.260196	0.498934	-0.326127	0.391723	0.463316	0.209099	0.499293	0.171173	-0.0441401	0.910224	-0.376988	0.317246	-0.584947	0.0980282	-0.0296807	0.939579	0.573334	0.106546	-0.555622
Solyc06g053560.2.1	Solyc06g053560.2.1	Serine/threonine kinase (AHRD V1 **** D8UCQ6_VOLCA)";" contains Interpro domain(s) IPR002290 Serine/threonine protein kinase	GO:0004674GO:0006468	blue	-0.639625	0.0635873	-0.840452	0.00455299	-0.417905	0.263022	-0.299999	0.432847	-0.430455	0.247452	-0.0409983	0.916596	0.459841	0.212988	0.440215	0.235694	-0.732316	0.0248565	0.472061	0.199487	0.742611	0.0219089	-0.0350463	0.928677	0.18308	0.637295	0.495701	0.174767	-0.150237	0.699638	-0.0158962	0.967623	0.836024	0.00498798	-0.654009	0.0560263	-0.456585	0.216668	-0.421604	0.25838	-0.377399	0.316674	0.297339	0.437138	-0.0745352
Solyc07g007120.2.1	Solyc07g007120.2.1	Homeobox protein knotted-1-like 3 (AHRD V1 *-*- B6T3D1_MAIZE)";" contains Interpro domain(s) IPR005541 KNOX2	GO:0005515GO:0005634GO:0006355GO:0045449	blue	-0.636883	0.0650972	-0.630289	0.0688208	-0.680216	0.0437731	-0.404082	0.280753	-0.611089	0.0804122	0.051037	0.896254	0.27954	0.466318	0.586534	0.0968968	-0.880101	0.00174442	0.600666	0.0871789	0.937481	0.000189182	0.0904763	0.816936	0.099039	0.799881	0.0835594	0.830762	-0.235936	0.541096	0.153886	0.692627	0.626976	0.0707413	-0.480237	0.190729	-0.529365	0.142755	-0.388311	0.301718	-0.409773	0.27338	0.534113	0.13854	-0.109432
Solyc04g080930.2.1	Solyc04g080930.2.1	Peroxisome biogenesis factor 10 (AHRD V1 **-- B9U2H6_TOBAC)";" contains Interpro domain(s) IPR006845 Pex N-terminal	GO:0005778GO:0008022GO:0008270	blue	0.633177	0.0671743	0.559637	0.117151	0.466648	0.205407	0.54495	0.129198	0.505592	0.164973	0.191064	0.622416	-0.563546	0.114063	-0.768652	0.0155069	0.827502	0.00590344	-0.523496	0.148066	-0.740523	0.0224869	0.0470296	0.904369	-0.187079	0.629827	-0.161256	0.678528	0.26881	0.484297	0.0338207	0.931167	-0.562741	0.114695	0.552614	0.122824	0.365034	0.334063	0.0584928	0.881179	0.458556	0.214435	-0.184295	0.635021	-0.0069075
Solyc03g121310.2.1	Solyc03g121310.2.1	RWD domain-containing protein (AHRD V1 ***- Q38HU0_SOLTU)";" contains Interpro domain(s) IPR006575 RWD	GO:0005515	blue	0.632488	0.0675649	0.368621	0.32897	0.06971	0.858562	0.375172	0.319772	0.110413	0.777341	0.566963	0.111404	-0.156955	0.686745	-0.470693	0.200974	0.49462	0.175858	-0.573684	0.106284	-0.618268	0.0759464	-0.138296	0.722718	-0.0753988	0.847125	-0.235609	0.541673	-0.261225	0.497177	0.10315	0.79172	-0.434897	0.242062	0.367787	0.330151	0.563132	0.114388	0.151651	0.69692	0.0485987	0.90119	0.104955	0.78814	0.00575902
Solyc02g078100.2.1	Solyc02g078100.2.1	pistil extensin-like protein (Fragment) (AHRD V1 *-*- Q49I33_NICPL)";" contains Interpro domain(s) IPR006041 Pollen Ole e 1 allergen and extensin	GO:0005199	blue	-0.631511	0.0681212	-0.461584	0.211032	-0.707909	0.0328573	-0.451333	0.222676	-0.816613	0.00723175	-0.0481262	0.902147	0.185815	0.632184	0.673797	0.0465967	-0.717331	0.0295954	0.63326	0.0671273	0.861281	0.00285063	-0.0078914	0.983925	-0.0783082	0.841285	0.00780922	0.984092	-0.336587	0.37579	0.173138	0.655978	0.510093	0.160623	-0.154593	0.691271	-0.275453	0.473132	-0.254615	0.508513	-0.269892	0.482471	0.615575	0.077603	-0.298288
Solyc04g063230.2.1	Solyc04g063230.2.1	Dehydration-responsive family protein (AHRD V1 **-- D7LF23_ARALY)";" contains Interpro domain(s) IPR004159 Protein of unknown function DUF248 methyltransferase putative		blue	-0.62797	0.0701616	-0.611809	0.0799567	-0.634263	0.0665614	-0.452485	0.22135	-0.496624	0.17384	-0.0520136	0.894277	0.362275	0.338005	0.602337	0.0860715	-0.945579	0.000117361	0.509984	0.160728	0.907111	0.00073371	0.111342	0.775507	0.170514	0.660939	0.0423854	0.913782	-0.202799	0.60076	0.0509292	0.896472	0.573551	0.106383	-0.613077	0.0791595	-0.541103	0.13247	-0.281399	0.463232	-0.496914	0.173549	0.467167	0.204835	-0.00904351
Solyc03g063880.2.1	Solyc03g063880.2.1	1-acyl-sn-glycerol-3-phosphate acyltransferase (AHRD V1 **** Q2Z1Y8_PRUMU)";" contains Interpro domain(s) IPR002123 Phospholipid/glycerol acyltransferase	GO:0003841GO:0008152	blue	-0.627967	0.0701632	-0.49032	0.180232	-0.631831	0.0679388	-0.578211	0.102917	-0.609803	0.0812285	-0.17805	0.646726	0.358764	0.343054	0.739307	0.022828	-0.874079	0.00205817	0.577838	0.103192	0.87547	0.00198246	0.0247364	0.949633	0.11543	0.767443	-0.00982689	0.979982	-0.238267	0.536988	0.0423957	0.913761	0.467031	0.204985	-0.438122	0.23819	-0.422408	0.257377	-0.156491	0.687633	-0.391303	0.297681	0.431976	0.245599	-0.139388
Solyc12g096090.1.1	Solyc12g096090.1.1	Cadmium-induced protein AS8 (AHRD V1 ***- CDI8_ARATH)		blue	0.626258	0.0711615	0.512798	0.158041	0.765164	0.0162804	0.641262	0.0626962	0.57475	0.105485	0.0817028	0.834479	-0.478989	0.192051	-0.700357	0.0356347	0.923166	0.000383779	-0.493131	0.177366	-0.804263	0.00896851	0.0666078	0.864808	-0.335115	0.378014	0.0744438	0.849043	0.378942	0.314537	-0.211246	0.585336	-0.340461	0.369968	0.544922	0.129222	0.473116	0.198345	0.182584	0.638221	0.523743	0.14784	-0.437669	0.238732	0.067493
Solyc02g093440.2.1	Solyc02g093440.2.1	GHMP kinase family protein (AHRD V1 ***- D7L9M7_ARALY)";" contains Interpro domain(s) IPR014721 Ribosomal protein S5 domain 2-type fold	GO:0004335GO:0005737GO:0016310	blue	-0.620794	0.0744127	-0.626218	0.0711851	-0.369878	0.327195	-0.547232	0.127281	-0.0987238	0.800508	-0.367442	0.33064	0.2776	0.469547	0.292066	0.445697	-0.593142	0.0922748	0.547659	0.126923	0.645891	0.0602192	-0.0821207	0.833642	0.538836	0.134421	0.352517	0.352131	0.176605	0.649444	0.213591	0.58108	0.351456	0.353683	-0.61505	0.0779287	-0.8324	0.00536446	-0.544018	0.129987	-0.0810575	0.835773	0.0358137	0.927119	-0.195226
Solyc01g007110.2.1	Solyc01g007110.2.1	NC domain-containing protein (AHRD V1 **-- D7LZP9_ARALY)";" contains Interpro domain(s) IPR007053 NC		blue	-0.619632	0.0751158	-0.507369	0.163248	-0.645638	0.0603529	-0.384314	0.307153	-0.631661	0.0680358	0.0137965	0.971899	0.109414	0.779315	0.588125	0.0957712	-0.79565	0.0103338	0.693513	0.0382792	0.961229	3.63772e-05	0.150194	0.699722	-0.0130387	0.973442	0.00585891	0.988065	-0.148419	0.703139	0.188809	0.626606	0.559944	0.116907	-0.299836	0.433109	-0.545828	0.128458	-0.39699	0.290085	-0.263902	0.492616	0.52961	0.142535	-0.178236
Solyc04g080100.2.1	Solyc04g080100.2.1	Cytochrome P450	GO:0008395GO:0019825GO:0020037GO:0055114	blue	-0.619276	0.075332	-0.685807	0.0414051	-0.665195	0.0505599	-0.31257	0.412827	-0.596429	0.0900265	-0.0701654	0.857645	-0.0470582	0.90431	0.205471	0.595866	-0.553903	0.121771	0.576087	0.104488	0.833513	0.00524678	-0.0252205	0.948648	0.0749191	0.848088	0.310364	0.41631	-0.0361288	0.926479	0.265723	0.489522	0.573385	0.106508	-0.251968	0.513083	-0.531229	0.141091	-0.737007	0.0234828	-0.0247157	0.949675	0.708066	0.0328013	-0.517095
Solyc07g063620.2.1	Solyc07g063620.2.1	Uncharacterized secreted protein (AHRD V1 **-- B6TUX2_MAIZE)";" contains Interpro domain(s) IPR010634 Protein of unknown function DUF1223		blue	-0.618186	0.0759968	-0.669424	0.0485857	-0.276002	0.472215	-0.23194	0.548169	-0.511681	0.159104	-0.0494241	0.899519	0.164334	0.672665	0.343418	0.365554	-0.265412	0.49005	0.734464	0.0242209	0.579893	0.101682	-0.171288	0.659474	0.06552	0.867	0.63201	0.0678367	-0.0383841	0.921901	0.283171	0.460298	0.720995	0.0283865	-0.119193	0.760039	-0.435306	0.241569	-0.599104	0.0882222	0.127033	0.744666	0.1003	0.797375	-0.37593
Solyc11g005770.1.1	Solyc11g005770.1.1	Pectinesterase family protein (AHRD V1 ***- D7MRW1_ARALY)";" contains Interpro domain(s) IPR000070 Pectinesterase catalytic	GO:0005618GO:0030599	blue	-0.617924	0.0761566	-0.534539	0.138165	-0.832889	0.00531258	-0.687329	0.0407753	-0.739057	0.0228985	-0.162588	0.675988	0.253671	0.510142	0.565878	0.112244	-0.701842	0.0350768	0.587745	0.0960396	0.796704	0.0101597	-0.219995	0.569515	0.275563	0.472948	0.0723764	0.853198	-0.299814	0.433144	0.316441	0.40675	0.298764	0.434836	-0.270367	0.48167	-0.42042	0.259862	-0.420068	0.260303	-0.180802	0.641559	0.617484	0.0764264	-0.514125
Solyc11g071760.1.1	Solyc11g071760.1.1	Calmodulin-like protein (AHRD V1 ***- Q0VJ70_DATME)";" contains Interpro domain(s) IPR018248 EF hand	GO:0005509	blue	-0.617712	0.0762869	-0.430726	0.247122	-0.723266	0.0276533	-0.536064	0.13683	-0.752098	0.0194059	-0.0247521	0.949601	0.0913103	0.815272	0.642512	0.0620208	-0.668692	0.0489239	0.79703	0.0101063	0.89925	0.000967319	-0.0267623	0.945513	0.0651675	0.867711	0.000127524	0.99974	-0.211051	0.585691	0.367681	0.330301	0.397856	0.288936	-0.103349	0.791324	-0.514644	0.156293	-0.431438	0.246254	-0.0958423	0.80624	0.500541	0.169934	-0.394335
Solyc10g080670.1.1	Solyc10g080670.1.1	Unknown Protein (AHRD V1)		blue	-0.614452	0.0783002	-0.584163	0.0985898	-0.67254	0.0471629	-0.730927	0.0252729	-0.375314	0.319573	-0.176107	0.650381	0.385155	0.306006	0.498084	0.172378	-0.727944	0.0261832	0.62228	0.0735194	0.728487	0.0260159	-0.200387	0.605189	0.614534	0.0782494	0.153535	0.6933	-0.117732	0.762911	0.413599	0.26848	0.233855	0.544776	-0.541608	0.132038	-0.774028	0.0143633	-0.505789	0.164781	-0.196729	0.611928	0.209165	0.589124	-0.28284
Solyc05g056200.1.1	Solyc05g056200.1.1	Receptor-like kinase (AHRD V1 ***- A7VM30_MARPO)";" contains Interpro domain(s) IPR002290 Serine/threonine protein kinase	GO:0006468	blue	-0.613263	0.0790431	-0.776282	0.0139012	-0.47664	0.194555	-0.40463	0.280039	-0.290109	0.448891	-0.150718	0.698713	0.4779	0.19321	0.411212	0.271532	-0.853285	0.00344006	0.353478	0.350726	0.749938	0.019958	0.0122371	0.975074	0.326995	0.39039	0.322154	0.397856	-0.100135	0.797703	-0.0538404	0.890582	0.651354	0.0573768	-0.809317	0.00822711	-0.550259	0.124763	-0.356496	0.346336	-0.479572	0.191433	0.328614	0.387906	0.000850396
Solyc06g060250.2.1	Solyc06g060250.2.1	Aldehyde dehydrogenase family protein expressed (AHRD V1 **** Q53NG8_ORYSJ)";" contains Interpro domain(s) IPR012394 Aldehyde dehydrogenase NAD(P)-dependent IPR015590 Aldehyde dehydrogenase	GO:0004028GO:0055114	blue	0.607477	0.0827189	0.717326	0.029597	0.555682	0.120326	0.372224	0.323896	0.446169	0.228672	0.0332863	0.932252	-0.316814	0.406167	-0.48839	0.182215	0.887627	0.00140097	-0.511394	0.159378	-0.908597	0.00069449	-0.115573	0.767162	-0.154288	0.691855	-0.211285	0.585267	0.0961344	0.805659	-0.00121017	0.997535	-0.694786	0.0377781	0.646812	0.0597336	0.578997	0.102339	0.41404	0.267919	0.409252	0.274051	-0.459885	0.212938	0.0742932
Solyc11g010480.1.1	Solyc11g010480.1.1	Threonine endopeptidase (AHRD V1 *--- D7M9J7_ARALY)		blue	0.606199	0.0835448	0.645198	0.0605859	0.775321	0.0140969	0.655903	0.0550757	0.79714	0.0100883	0.0039151	0.992024	-0.341921	0.367786	-0.603236	0.0854791	0.630621	0.0686303	-0.706575	0.0333375	-0.776858	0.0137847	0.312273	0.413296	-0.301807	0.429941	-0.27398	0.475598	0.33915	0.371934	-0.391201	0.297818	-0.451921	0.221999	0.2451	0.525011	0.433504	0.243746	0.520934	0.150421	0.109372	0.779398	-0.479544	0.191463	0.556124
Solyc04g055090.1.1	Solyc04g055090.1.1	Unknown Protein (AHRD V1)		blue	-0.605321	0.0841148	-0.39963	0.286592	-0.533779	0.138834	-0.436955	0.239587	-0.673571	0.046698	-0.067913	0.862179	0.340212	0.370341	0.818821	0.00694747	-0.801866	0.00933543	0.616159	0.0772422	0.835255	0.00506632	0.0911238	0.815644	-0.0845544	0.82877	-0.0425965	0.913354	-0.310915	0.41544	0.0185283	0.962265	0.547294	0.127229	-0.287513	0.453145	-0.282965	0.46064	-0.0274194	0.944177	-0.407431	0.276402	0.355756	0.34741	-0.0177058
Solyc02g091700.2.1	Solyc02g091700.2.1	Hydroxyproline-rich glycoprotein (AHRD V1 ***- A9YWR1_MEDTR)		blue	-0.605015	0.0843145	-0.553893	0.121779	-0.282327	0.461695	-0.263902	0.492615	-0.658453	0.0538121	-0.103292	0.791438	0.340069	0.370556	0.673155	0.0468853	-0.519936	0.151344	0.617004	0.0767211	0.673839	0.0465779	-0.0328913	0.933055	-0.194	0.616972	0.385122	0.306051	-0.223223	0.563716	-0.0788746	0.840149	0.796256	0.0102334	-0.19031	0.623815	-0.13319	0.732647	-0.135654	0.727851	-0.194403	0.616228	0.20871	0.589953	-0.152052
Solyc05g055160.2.1	Solyc05g055160.2.1	DNAJ chaperone (AHRD V1 ***- B0W7V8_CULQU)";" contains Interpro domain(s) IPR003095 Heat shock protein DnaJ	GO:0006457GO:0031072GO:0050750	blue	0.602112	0.0862199	0.623521	0.0727788	0.381121	0.311532	0.51753	0.153582	0.224249	0.561878	0.237337	0.538626	-0.462404	0.210115	-0.525713	0.146046	0.776753	0.0138058	-0.507922	0.162713	-0.715429	0.030236	0.00568113	0.988427	-0.389887	0.299588	-0.255801	0.506472	0.01257	0.974396	-0.0347639	0.929251	-0.500252	0.170221	0.696633	0.0370586	0.654217	0.0559217	0.292135	0.445584	0.33808	0.373542	-0.0664999	0.865026	-0.00529482
Solyc01g068000.2.1	Solyc01g068000.2.1	Serine/threonine phosphatase family protein (AHRD V1 **** C1E0J1_9CHLO)";" contains Interpro domain(s) IPR015655 Protein phosphatase 2C	GO:0003824GO:0004722GO:0008287GO:0031177	blue	-0.59876	0.0884531	-0.581631	0.100416	-0.321081	0.399519	-0.61735	0.0765086	-0.344177	0.364426	-0.470712	0.200954	0.381584	0.310896	0.540783	0.132745	-0.58991	0.094518	0.548713	0.126045	0.65207	0.0570107	-0.155345	0.689829	0.290062	0.448969	0.384207	0.3073	0.0535949	0.891078	-0.053673	0.89092	0.460129	0.212664	-0.477393	0.193751	-0.480269	0.190695	-0.273145	0.476998	-0.0794384	0.839018	0.0946218	0.80867	-0.318159
Solyc03g019900.2.1	Solyc03g019900.2.1	Serine/threonine-protein phosphatase (AHRD V1 **** C6TK28_SOYBN)";" contains Interpro domain(s) IPR006186 Serine/threonine-specific protein phosphatase and bis(5-nucleosyl)-tetraphosphatase	GO:0016787GO:0017018	blue	-0.59837	0.0887151	-0.75247	0.0193117	-0.191058	0.622426	-0.358392	0.343592	-0.445949	0.228931	-0.255873	0.506347	0.531751	0.140627	0.487126	0.183521	-0.433783	0.243408	0.463718	0.208651	0.489363	0.181214	-0.255113	0.507656	0.137289	0.724673	0.696274	0.0371978	-0.138609	0.72211	-0.10881	0.780509	0.780114	0.0131385	-0.438004	0.23833	-0.196917	0.611582	-0.258368	0.502064	-0.150231	0.699649	0.0445466	0.9094	-0.238161
Solyc10g084370.1.1	Solyc10g084370.1.1	MYB transcription factor (Fragment) (AHRD V1 **-- A1DR87_CATRO)";" contains Interpro domain(s) IPR006447 Myb-like DNA-binding region SHAQKYF class	GO:0003677	blue	-0.598093	0.0889012	-0.318386	0.403712	-0.655459	0.0552974	-0.584093	0.0986399	-0.840966	0.00450426	-0.0953939	0.807133	0.116223	0.765882	0.744268	0.021457	-0.527077	0.144811	0.833987	0.00519732	0.789303	0.0114252	-0.13253	0.733932	-0.00788365	0.98394	0.0107227	0.978158	-0.274946	0.473981	0.364562	0.334735	0.331642	0.383284	0.0904901	0.816908	-0.341045	0.369095	-0.292506	0.444979	0.00552658	0.988742	0.397267	0.289718	-0.472477
Solyc03g121180.2.1	Solyc03g121180.2.1	GDSL esterase/lipase At5g22810 (AHRD V1 ***- GDL78_ARATH)";" contains Interpro domain(s) IPR001087 Lipase GDSL	GO:0004091GO:0006629	blue	-0.597114	0.0895626	-0.193763	0.617411	-0.499369	0.171097	-0.45098	0.223084	-0.649067	0.0585559	-0.0593241	0.8795	0.255288	0.507355	0.844951	0.00413834	-0.638243	0.0643454	0.719243	0.0289603	0.721947	0.0280777	0.0614235	0.875262	-0.06008	0.877974	-0.170634	0.660712	-0.327989	0.388865	0.243726	0.527412	0.336916	0.375295	-0.0574992	0.883186	-0.314183	0.41029	0.0174173	0.964527	-0.285207	0.456939	0.173008	0.656224	0.0147751
Solyc03g006700.2.1	Solyc03g006700.2.1	Peroxidase (AHRD V1 **** Q50LG4_TOBAC)";" contains Interpro domain(s) IPR002016 Haem peroxidase plant/fungal/bacterial	GO:0004601GO:0005515GO:0055114	blue	-0.594608	0.0912675	-0.360593	0.34042	-0.69167	0.0390124	-0.461879	0.210703	-0.7762	0.0139178	-0.0424457	0.91366	-0.0264574	0.946133	0.571603	0.107853	-0.546526	0.127872	0.776246	0.0139085	0.840202	0.00457679	-0.0229674	0.953232	-0.0404803	0.917647	-0.010032	0.979565	-0.195887	0.613484	0.378721	0.314843	0.362569	0.337584	0.0468939	0.904644	-0.425547	0.253481	-0.430399	0.247521	-0.00551337	0.988769	0.544626	0.129472	-0.45391
Solyc07g043050.1.1	Solyc07g043050.1.1	UDP-glucosyltransferase (AHRD V1 **-* A7M6U9_IPONI)";" contains Interpro domain(s) IPR002213 UDP-glucuronosyl/UDP-glucosyltransferase	GO:0008152GO:0080043	blue	-0.593824	0.0918055	-0.305267	0.424406	-0.593414	0.092087	-0.598786	0.0884358	-0.828304	0.00581279	-0.368951	0.328505	0.0847787	0.828321	0.588781	0.0953101	-0.329335	0.386804	0.633363	0.0670689	0.591058	0.0937175	-0.289806	0.449387	-0.0334328	0.931955	0.136998	0.725239	-0.25399	0.509592	0.237227	0.538818	0.2406	0.532888	0.178094	0.646644	-0.0971881	0.803562	-0.232278	0.547569	0.118876	0.760662	0.48101	0.189912	-0.668735
Solyc01g102740.2.1	Solyc01g102740.2.1	NAC domain protein IPR003441 (AHRD V1 *-*- B9GVP9_POPTR)";" contains Interpro domain(s) IPR003441 No apical meristem (NAM) protein	GO:0045449	blue	-0.591208	0.0936133	-0.457964	0.215105	-0.138403	0.722509	-0.45451	0.219031	-0.251912	0.51318	-0.623671	0.0726899	0.0695537	0.858876	0.38781	0.302397	-0.391509	0.297405	0.591039	0.0937307	0.632079	0.0677972	-0.0135712	0.972357	0.061888	0.874325	0.39717	0.289847	0.304376	0.425828	-0.1225	0.753544	0.452737	0.221062	-0.259908	0.499427	-0.48487	0.185864	-0.320077	0.401078	0.164843	0.671696	0.0780696	0.841764	-0.384144
Solyc09g074300.1.1	Solyc09g074300.1.1	Histone H2A (AHRD V1 ***- B9REZ0_RICCO)";" contains Interpro domain(s) IPR002119 Histone H2A	GO:0003677GO:0003684GO:0005634	blue	-0.590665	0.0939914	-0.735027	0.0240562	-0.319038	0.402696	-0.379829	0.313312	-0.466559	0.205505	-0.0909233	0.816044	0.279477	0.466422	0.448342	0.226139	-0.486012	0.184676	0.727158	0.0264265	0.715181	0.03032	-0.130483	0.737925	0.172876	0.656473	0.587558	0.0961716	0.0186428	0.962032	0.139907	0.719592	0.737245	0.0234147	-0.352085	0.352762	-0.547365	0.127169	-0.566593	0.11169	0.0243704	0.950378	0.115887	0.766543	-0.358058
Solyc02g078940.2.1	Solyc02g078940.2.1	Zinc-binding dehydrogenase superfamily (Quinone oxidoreductase NADPH dependent) (AHRD V1 **-* Q1LPW6_RALME)";" contains Interpro domain(s) IPR014189 Quinone oxidoreductase putative PIG3	GO:0008152GO:0016491GO:0055114GO:0070402	blue	-0.589168	0.0950378	-0.513215	0.157645	-0.389913	0.299552	-0.723266	0.0276535	-0.313422	0.411486	-0.302248	0.429235	0.400776	0.285084	0.574702	0.105521	-0.515875	0.155133	0.743603	0.0216376	0.606385	0.0834239	-0.2592	0.500639	0.539563	0.133794	0.330192	0.385495	0.0110364	0.977519	0.333509	0.380446	0.276575	0.471257	-0.389595	0.299982	-0.714273	0.0306298	-0.414694	0.267087	0.0239724	0.951187	-0.133496	0.732051	-0.31713
Solyc10g085290.1.1	Solyc10g085290.1.1	BCL-2 binding anthanogene-1 (AHRD V1 ***- B4FV61_MAIZE)";" contains Interpro domain(s) IPR003103 Apoptosis regulator Bcl-2 protein BAG	GO:0006915	blue	0.588722	0.0953512	0.438183	0.238116	0.717618	0.0294993	0.684756	0.0418437	0.507855	0.162777	0.0931714	0.811561	-0.342465	0.366975	-0.680842	0.0435037	0.853639	0.00341233	-0.643591	0.0614419	-0.841541	0.00445012	0.0361788	0.926378	-0.376303	0.318198	0.097638	0.802667	0.215416	0.577776	-0.313448	0.411446	-0.250111	0.516297	0.450627	0.223491	0.651292	0.0574085	0.295877	0.439503	0.328908	0.387456	-0.322812	0.396837	0.153558
Solyc05g007080.2.1	Solyc05g007080.2.1	Pectate lyase family protein (AHRD V1 **** D7M6R5_ARALY)";" contains Interpro domain(s) IPR002022 Pectate lyase/Amb allergen	GO:0016829GO:0030570	blue	-0.588683	0.0953786	-0.492482	0.178025	-0.653065	0.056504	-0.555588	0.120402	-0.582775	0.0995883	-0.197637	0.610254	-0.0465706	0.905298	0.425109	0.254022	-0.589681	0.0946783	0.754311	0.0188507	0.888138	0.00137951	-0.0330958	0.932639	0.159397	0.682075	0.127373	0.744001	0.0461714	0.906107	0.312102	0.413566	0.351591	0.353485	-0.167445	0.666754	-0.655749	0.0551525	-0.61902	0.0754878	0.0910839	0.815724	0.514742	0.156201	-0.565884
Solyc09g065290.2.1	Solyc09g065290.2.1	Wd-repeat protein (AHRD V1 **-- Q17GJ0_AEDAE)";" contains Interpro domain(s) IPR020472 G-protein beta WD-40 repeat region	GO:0035064	blue	0.587527	0.0961937	0.58998	0.094469	0.831363	0.00547562	0.532424	0.140031	0.521141	0.150229	-0.108914	0.780304	-0.21284	0.582443	-0.394683	0.293154	0.749371	0.0201047	-0.606435	0.0833916	-0.814095	0.00756551	0.0862618	0.825355	-0.440721	0.235093	-0.040799	0.917	0.233581	0.54526	-0.530399	0.14183	-0.309927	0.417001	0.428466	0.249886	0.728339	0.0260615	0.62927	0.0694083	0.262387	0.495195	-0.504967	0.165582	0.270666
Solyc01g106460.2.1	Solyc01g106460.2.1	Transcription factor (AHRD V1 **** Q9M4A8_MAIZE)";" contains Interpro domain(s) IPR011598 Helix-loop-helix DNA-binding	GO:0003700GO:0005634GO:0045449	blue	-0.587141	0.0964668	-0.328104	0.388687	-0.595735	0.0904985	-0.634682	0.066326	-0.796353	0.0102175	-0.105194	0.787667	0.163815	0.673652	0.785612	0.012094	-0.511301	0.159466	0.901549	0.000894324	0.781119	0.0129432	-0.163956	0.673383	0.0606597	0.876803	0.0674724	0.863067	-0.225839	0.559032	0.378884	0.314618	0.332713	0.381655	0.0684658	0.861066	-0.410434	0.27253	-0.306625	0.422242	0.059581	0.878981	0.256321	0.505577	-0.477545
Solyc12g088210.1.1	Solyc12g088210.1.1	Endo-1 4-beta-xylanase (AHRD V1 ***- B6SW51_MAIZE)";" contains Interpro domain(s) IPR013781 Glycoside hydrolase subgroup catalytic core	GO:0005975GO:0016798	blue	-0.585823	0.0974025	-0.55441	0.121358	-0.340283	0.370235	-0.501563	0.168924	-0.529898	0.142277	-0.114356	0.769559	0.469973	0.201759	0.757399	0.0180938	-0.639496	0.0636577	0.709792	0.0321876	0.714322	0.0306131	-0.0959893	0.805947	0.136376	0.726448	0.321672	0.398602	-0.165953	0.669587	0.0561151	0.885983	0.626168	0.0712143	-0.36549	0.333412	-0.412081	0.270419	-0.191517	0.621573	-0.199575	0.606684	0.0161102	0.967188	-0.134034
Solyc06g035700.1.1	Solyc06g035700.1.1	Ethylene-responsive transcription factor 1 (AHRD V1 *-** ERF1_ORYSJ)";" contains Interpro domain(s) IPR001471 Pathogenesis-related transcriptional factor and ERF DNA-binding	GO:0003677GO:0006355GO:0016563	blue	-0.585614	0.0975518	-0.413939	0.268047	-0.464382	0.207914	-0.514387	0.156536	-0.380465	0.312435	-0.396578	0.290632	0.228679	0.553965	0.589906	0.0945207	-0.822792	0.00645554	0.452129	0.22176	0.823821	0.00633204	0.146968	0.705936	0.0712305	0.855503	-0.0336982	0.931415	-0.00151181	0.99692	-0.145335	0.709088	0.395762	0.291716	-0.49039	0.180161	-0.453699	0.219959	-0.105765	0.786536	-0.327829	0.389109	0.387263	0.303138	-0.0904591
Solyc02g068130.2.1	Solyc02g068130.2.1	Mitochondrial import receptor subunit TOM20 (AHRD V1 ***- B3TM32_ELAGV)";" contains Interpro domain(s) IPR010547 Plant specific mitochondrial import receptor subunit TOM20	GO:0005742GO:0015450	blue	0.584405	0.0984156	0.526695	0.145156	0.68888	0.0401396	0.692555	0.0386591	0.616376	0.0771077	0.223949	0.562414	-0.241027	0.532138	-0.593942	0.0917244	0.719947	0.0287288	-0.648353	0.0589273	-0.83881	0.00471113	0.138994	0.721362	-0.269955	0.482365	-0.111766	0.77467	0.128583	0.741634	-0.203984	0.598587	-0.341837	0.367911	0.334433	0.379046	0.528072	0.143914	0.409316	0.273969	0.11625	0.765829	-0.46118	0.211484	0.471048
Solyc03g034180.2.1	Solyc03g034180.2.1	14-3-3 protein beta/alpha-1 (AHRD V1 **-- 143B1_DANRE)";" contains Interpro domain(s) IPR000308 14-3-3 protein	GO:0019904GO:0050815	blue	0.584031	0.0986842	0.754754	0.0187407	0.259665	0.499842	0.426345	0.252495	0.387254	0.303151	0.197091	0.611261	-0.349695	0.356268	-0.404983	0.279579	0.429161	0.249034	-0.656689	0.0546843	-0.615132	0.0778775	0.216764	0.575339	-0.268817	0.484285	-0.67064	0.048027	-0.044547	0.909399	-0.103961	0.79011	-0.691034	0.0392677	0.403929	0.280953	0.522157	0.149294	0.54243	0.131336	-0.0480061	0.90239	-0.0300023	0.938926	0.381295
Solyc12g099440.1.1	Solyc12g099440.1.1	Fatty acid oxidation complex subunit alpha (AHRD V1 ***- FADJ_ECOHS)";" contains Interpro domain(s) IPR006176 3-hydroxyacyl-CoA dehydrogenase NAD binding	GO:0006631GO:0008152GO:0016491GO:0050662	blue	-0.583175	0.0993001	-0.394523	0.293368	-0.829218	0.00571057	-0.565243	0.112738	-0.884522	0.00153636	0.0363435	0.926043	0.178231	0.646385	0.650455	0.0578383	-0.599121	0.0882108	0.680882	0.0434865	0.763903	0.0165662	-0.1843	0.635012	0.0840382	0.829803	-0.0335747	0.931666	-0.436784	0.239792	0.437358	0.239104	0.303594	0.427079	-0.00929032	0.981075	-0.290753	0.44784	-0.34282	0.366445	-0.156423	0.687764	0.597727	0.089148	-0.455445
Solyc03g082980.2.1	Solyc03g082980.2.1	Nucleic acid binding protein (AHRD V1 **-* B6UDK8_MAIZE)";" contains Interpro domain(s) IPR018111 K Homology type 1 subgroup	GO:0003676GO:0003723	blue	-0.581447	0.10055	-0.64074	0.0629794	-0.385273	0.305845	-0.194059	0.616863	-0.274099	0.475399	-0.041961	0.914643	0.318548	0.403459	0.443841	0.231404	-0.885595	0.0014886	0.383032	0.308908	0.830789	0.00553781	0.276085	0.472075	0.0467857	0.904863	0.146933	0.706004	-0.0524099	0.893476	-0.141809	0.715908	0.730436	0.0254213	-0.712541	0.031226	-0.525331	0.146393	-0.246214	0.523069	-0.538066	0.135088	0.346699	0.360686	0.214472
Solyc08g080780.2.1	Solyc08g080780.2.1	SKIP interacting protein 24 (Fragment) (AHRD V1 *--- B8Q8B0_ORYSI)		blue	-0.581388	0.100593	-0.345096	0.363061	-0.540613	0.132891	-0.342039	0.367609	-0.395335	0.292285	-0.0132915	0.972927	-0.0393106	0.92002	0.454862	0.218629	-0.660634	0.0527456	0.731115	0.0252165	0.860232	0.00292368	0.218748	0.571759	0.0954944	0.806933	-0.0983567	0.801238	0.0152267	0.968986	0.365168	0.333872	0.344071	0.364583	-0.226486	0.557878	-0.74721	0.0206702	-0.454115	0.219483	-0.136242	0.726708	0.311165	0.415044	-0.075691
Solyc02g082930.2.1	Solyc02g082930.2.1	Endochitinase (Chitinase) (AHRD V1 **** Q43184_SOLTU)";" contains Interpro domain(s) IPR016283 Glycoside hydrolase family 19 IPR000726 Glycoside hydrolase family 19 catalytic	GO:0005975GO:0008843GO:0016998	blue	-0.581331	0.100634	-0.540472	0.133012	-0.880864	0.00170719	-0.514703	0.156237	-0.645416	0.0604707	0.10187	0.794258	0.0955512	0.80682	0.337902	0.37381	-0.601908	0.0863548	0.619905	0.0749504	0.758867	0.0177412	-0.167742	0.66619	0.357251	0.345243	0.0541527	0.88995	-0.279135	0.466991	0.614922	0.0780079	0.254571	0.508589	-0.21486	0.578781	-0.609103	0.0816754	-0.678386	0.0445665	-0.127637	0.743485	0.616392	0.0770981	-0.451144
Solyc07g055060.2.1	Solyc07g055060.2.1	Phosphoenolpyruvate carboxylase 1 (AHRD V1 ***- O23946_GOSHI)";" contains Interpro domain(s) IPR015813 Pyruvate/Phosphoenolpyruvate kinase catalytic core IPR001449 Phosphoenolpyruvate carboxylase	GO:0003824GO:0005515GO:0006099	blue	-0.58129	0.100664	-0.611353	0.0802448	-0.674965	0.0460743	-0.300983	0.431264	-0.56232	0.115026	0.0323382	0.934179	0.127017	0.744697	0.439631	0.236389	-0.872329	0.00215616	0.489568	0.181004	0.955845	5.70382e-05	0.193234	0.618391	-0.00448213	0.990869	0.0346371	0.929508	-0.144893	0.709942	0.0525691	0.893153	0.622803	0.073207	-0.477335	0.193813	-0.499324	0.171142	-0.423899	0.255523	-0.394949	0.2928	0.701091	0.0353583	-0.136482
Solyc10g008740.2.1	Solyc10g008740.2.1	Magnesium chelatase ATPase subunit I (AHRD V1 **** Q53RM0_ORYSJ)";" contains Interpro domain(s) IPR011775 Magnesium chelatase ATPase subunit I	GO:0006779GO:0015995GO:0016851GO:0016887GO:0017111	blue	-0.576862	0.103913	-0.774844	0.0141948	-0.195254	0.614653	-0.340182	0.370387	-0.210802	0.586144	-0.161436	0.678183	0.528183	0.143815	0.363882	0.335705	-0.506062	0.164515	0.453977	0.21964	0.498963	0.171501	-0.172338	0.657491	0.362264	0.33802	0.637385	0.0648195	-0.0359762	0.926789	0.0315373	0.935806	0.695078	0.0376636	-0.627558	0.0704017	-0.489637	0.180933	-0.393737	0.294418	-0.210856	0.586046	-0.0752172	0.847489	-0.0669069
Solyc04g076290.2.1	Solyc04g076290.2.1	Os12g0425600 protein (Fragment) (AHRD V1 **-- Q0INN2_ORYSJ)";" contains Interpro domain(s) IPR004348 Protein of unknown function DUF246 plant		blue	-0.574826	0.105428	-0.654339	0.0558601	-0.271138	0.480372	-0.362	0.338399	-0.327839	0.389094	-0.17244	0.657297	0.583131	0.0993312	0.596196	0.0901847	-0.744641	0.0213562	0.386931	0.303589	0.632452	0.0675854	-0.00581506	0.988154	0.160792	0.679414	0.34925	0.356922	-0.163459	0.67433	-0.183732	0.636075	0.705091	0.0338764	-0.668723	0.0489095	-0.331233	0.383907	-0.0849539	0.827971	-0.466253	0.205842	0.0855177	0.826843	0.110956
Solyc01g109950.2.1	Solyc01g109950.2.1	Pto-like Serine/threonine kinase protein resistance protein	GO:0006468	blue	-0.574479	0.105688	-0.660188	0.0529626	-0.195278	0.614609	-0.278703	0.46771	-0.0619892	0.87412	-0.452305	0.221558	0.0536677	0.890931	0.115837	0.766641	-0.529874	0.142299	0.417274	0.263818	0.686795	0.0409956	0.117033	0.764288	0.181024	0.641144	0.450895	0.223182	0.368367	0.32933	-0.127222	0.744296	0.575286	0.105084	-0.574558	0.105629	-0.670642	0.0480263	-0.540743	0.132779	-0.0174529	0.964454	0.229148	0.55313	-0.222598
Solyc07g007110.2.1	Solyc07g007110.2.1	Peptidyl-prolyl cis-trans isomerase (AHRD V1 ***- D7MHP4_ARALY)";" contains Interpro domain(s) IPR002130 Peptidyl-prolyl cis-trans isomerase cyclophilin-type	GO:0006457GO:0051082	blue	-0.574172	0.105918	-0.297148	0.437446	-0.734218	0.0242933	-0.487775	0.18285	-0.864315	0.00264651	0.0248834	0.949334	0.111958	0.77429	0.689813	0.0397604	-0.563349	0.114217	0.71295	0.0310843	0.761435	0.0171354	-0.0879873	0.821906	-0.050735	0.896865	-0.095388	0.807145	-0.396124	0.291235	0.386916	0.303609	0.315938	0.407538	0.0781688	0.841564	-0.256176	0.505827	-0.250268	0.516026	-0.137704	0.723867	0.530342	0.141881	-0.366829
Solyc05g025600.1.1	Solyc05g025600.1.1	Chloroplast photosystem II subunit X (Fragment) (AHRD V1 ***- B1PPX5_9MYRT)";" contains Interpro domain(s) IPR009518 Photosystem II protein PsbX	GO:0016020	blue	-0.573195	0.106651	-0.362086	0.338276	-0.611223	0.0803272	-0.335111	0.37802	-0.61546	0.0776745	-0.093165	0.811573	-0.215301	0.577984	0.212768	0.582573	-0.232003	0.548057	0.696826	0.0369839	0.621747	0.0738392	-0.124459	0.749705	0.0572197	0.883751	0.152512	0.695264	-0.0673877	0.863237	0.566698	0.111609	0.241311	0.531639	0.179591	0.643831	-0.471165	0.200461	-0.665899	0.050228	0.232948	0.546381	0.49946	0.171007	-0.589515
Solyc02g094390.2.1	Solyc02g094390.2.1	Palmitoyltransferase-like protein (AHRD V1 *-** C6YXK4_ORYSJ)";" contains Interpro domain(s) IPR001594 Zinc finger DHHC-type	GO:0008270GO:0016409	blue	0.57223	0.107379	0.83358	0.00523978	0.507585	0.163038	0.262441	0.495103	0.281284	0.463423	0.0607945	0.876531	-0.150545	0.699045	-0.130312	0.738259	0.711497	0.0315889	-0.422122	0.257734	-0.815548	0.00737173	-0.0701683	0.85764	-0.259907	0.499428	-0.414506	0.267326	-0.0915106	0.814872	-0.0723482	0.853255	-0.686312	0.0411952	0.670232	0.048214	0.693738	0.0381904	0.715123	0.0303399	0.223063	0.564002	-0.512087	0.158717	0.233801
Solyc07g065120.2.1	Solyc07g065120.2.1	Glycerophosphoryl diester phosphodiesterase family protein (AHRD V1 ***- D7MKI0_ARALY)";" contains Interpro domain(s) IPR017946 PLC-like phosphodiesterase TIM beta/alpha-barrel domain	GO:0006071GO:0006629GO:0016301	blue	0.571028	0.10829	0.677036	0.0451576	0.680112	0.0438179	0.438315	0.237959	0.323552	0.395692	0.0286027	0.941771	-0.256008	0.506115	-0.327806	0.389144	0.892269	0.00121436	-0.424666	0.254571	-0.861172	0.00285813	-0.0860944	0.82569	-0.374629	0.32053	-0.0882826	0.821316	0.0705183	0.856935	-0.175171	0.652144	-0.459587	0.213274	0.709192	0.0324	0.729538	0.0256942	0.530638	0.141617	0.412022	0.270494	-0.520437	0.150879	0.0958625
Solyc06g063230.2.1	Solyc06g063230.2.1	Unknown Protein (AHRD V1)		blue	0.570925	0.108368	0.775824	0.0139941	0.505001	0.165549	0.490775	0.179766	0.357072	0.345501	0.126146	0.746401	-0.216391	0.576012	-0.273267	0.476795	0.587825	0.0959831	-0.623004	0.0730868	-0.759886	0.0174991	0.141737	0.716046	-0.414768	0.266993	-0.483092	0.187723	-0.0846618	0.828555	-0.245575	0.524183	-0.54701	0.127466	0.515613	0.15538	0.744976	0.0212661	0.743017	0.0217976	0.00415765	0.99153	-0.295119	0.440731	0.443074
Solyc05g015510.2.1	Solyc05g015510.2.1	Squamosa promoter-binding-like protein 11 (AHRD V1 ***- B6TF72_MAIZE)";" contains Interpro domain(s) IPR004333 Transcription factor SBP-box	GO:0003700GO:0005634	blue	0.570204	0.108917	0.671913	0.0474471	0.777345	0.0136868	0.443988	0.231232	0.407005	0.276954	-0.0655858	0.866868	-0.140113	0.719193	-0.2203	0.568966	0.731445	0.025117	-0.51254	0.158286	-0.809104	0.00825753	0.0361516	0.926433	-0.440688	0.235132	-0.134057	0.730958	0.106416	0.785247	-0.442405	0.233098	-0.369433	0.327823	0.522103	0.149343	0.772125	0.0147614	0.733348	0.0245499	0.237018	0.539187	-0.566863	0.111481	0.288126
Solyc08g008530.1.1	Solyc08g008530.1.1	Aldolase (AHRD V1 ***- D7JQJ4_ECOLX)";" contains Interpro domain(s) IPR005000 HpcH/HpaI aldolase	GO:0003824GO:0006725	blue	0.568607	0.110138	0.825833	0.00609529	0.547609	0.126965	0.375064	0.319923	0.272409	0.478235	0.0826628	0.832557	-0.185052	0.633608	-0.123958	0.750686	0.654069	0.0559964	-0.462717	0.209767	-0.759088	0.0176885	0.0528481	0.892589	-0.416404	0.264919	-0.439936	0.236026	-0.0801767	0.837538	-0.206321	0.594312	-0.569168	0.109708	0.6449	0.0607442	0.754245	0.0188671	0.776337	0.0138899	0.143314	0.712995	-0.437767	0.238615	0.328985
Solyc02g093140.2.1	Solyc02g093140.2.1	CBS domain-containing protein-like (AHRD V1 ***- B8AP73_ORYSI)";" contains Interpro domain(s) IPR000644 Cystathionine beta-synthase core		blue	-0.56686	0.111483	-0.463523	0.208868	-0.665493	0.050419	-0.657355	0.0543541	-0.375659	0.319093	-0.328276	0.388424	0.0185598	0.962201	0.314916	0.409139	-0.6073	0.0828327	0.602408	0.0860245	0.778047	0.0135463	-0.0850283	0.827822	0.410204	0.272826	0.0651293	0.867788	0.0953728	0.807175	0.343179	0.365911	0.137313	0.724627	-0.331078	0.384143	-0.753897	0.0189538	-0.601736	0.0864685	0.0346878	0.929405	0.443679	0.231595	-0.506278
Solyc06g071980.2.1	Solyc06g071980.2.1	Cell division protease ftsH (AHRD V1 *--- FTSH_BUCAP)";" contains Interpro domain(s) IPR003959 ATPase AAA-type core	GO:0005524GO:0017111	blue	-0.566804	0.111527	-0.531513	0.140838	-0.0882424	0.821397	-0.382285	0.309933	-0.468395	0.203486	-0.303769	0.426798	0.357638	0.344682	0.609657	0.081322	-0.326362	0.391361	0.673869	0.0465644	0.524135	0.147483	-0.173892	0.654556	-0.0050045	0.989805	0.566043	0.112116	-0.0186546	0.962008	-0.0566311	0.88494	0.674429	0.0463135	-0.171799	0.658509	-0.243452	0.52789	-0.192802	0.619191	0.0605093	0.877107	-0.11136	0.775471	-0.279908
Solyc11g005920.1.1	Solyc11g005920.1.1	NAC domain protein IPR003441 (AHRD V1 *-*- B9HEK0_POPTR)";" contains Interpro domain(s) IPR003441 No apical meristem (NAM) protein	GO:0045449	blue	-0.564905	0.113001	-0.451705	0.222248	-0.791304	0.011073	-0.775981	0.0139624	-0.691316	0.0391542	-0.16241	0.676327	0.271653	0.479505	0.62864	0.0697729	-0.666258	0.0500592	0.664814	0.0507402	0.766465	0.0159889	-0.254484	0.508739	0.361074	0.339728	0.0307309	0.937445	-0.259031	0.500928	0.379721	0.313461	0.187879	0.628337	-0.230134	0.551377	-0.49224	0.178271	-0.396561	0.290654	-0.100695	0.796591	0.455777	0.217587	-0.526192
Solyc04g007110.2.1	Solyc04g007110.2.1	Genomic DNA chromosome 3 TAC clone K13N2 (AHRD V1 *-*- Q9LRZ8_ARATH)		blue	-0.562816	0.114636	-0.2928	0.4445	-0.24128	0.531693	-0.479478	0.191533	-0.351354	0.353832	-0.675667	0.0457625	-0.0593281	0.879492	0.398538	0.288034	-0.369725	0.327412	0.537372	0.13569	0.626623	0.0709479	0.009179	0.981302	-0.0498904	0.898575	0.183413	0.636671	0.243062	0.528572	-0.110251	0.777661	0.284512	0.458085	-0.0907972	0.816296	-0.356433	0.346428	-0.22061	0.568408	0.176504	0.649633	0.260346	0.498678	-0.45659
Solyc04g077020.2.1	Solyc04g077020.2.1	Tubulin alpha-3 chain (AHRD V1 ***- B6SPX4_MAIZE)";" contains Interpro domain(s) IPR002452 Alpha tubulin	GO:0005200GO:0005874GO:0043234GO:0046982	blue	-0.561704	0.115512	-0.316437	0.406756	-0.706095	0.0335111	-0.514988	0.155969	-0.816569	0.00723748	0.00288603	0.994121	0.0117957	0.975973	0.620825	0.074394	-0.497923	0.172539	0.812485	0.00778421	0.790657	0.011186	-0.0998192	0.798331	0.00439719	0.991042	-0.0235419	0.952063	-0.255348	0.507252	0.457024	0.21617	0.296137	0.439082	0.116544	0.765249	-0.39826	0.288403	-0.409202	0.274115	0.0323295	0.934196	0.480923	0.190005	-0.491917
Solyc06g066500.1.1	Solyc06g066500.1.1	Avr9/Cf-9 rapidly elicited protein 146 (AHRD V1 ***- Q9FQZ6_TOBAC)		blue	-0.560739	0.116275	-0.590392	0.0941813	-0.433064	0.244278	0.0243398	0.95044	-0.4484	0.226072	-0.0101124	0.979401	-0.0740309	0.849873	0.203635	0.599227	-0.643946	0.0612522	0.378537	0.315098	0.828125	0.00583291	0.315763	0.407812	-0.271957	0.478994	0.173608	0.655092	-0.00298133	0.993927	-0.088663	0.820556	0.763664	0.0166208	-0.345392	0.362622	-0.356452	0.3464	-0.433167	0.244154	-0.288474	0.451569	0.690502	0.0394816	-0.0713076
Solyc09g007250.2.1	Solyc09g007250.2.1	60S ribosomal protein L4/L1 (AHRD V1 ***- D7L8A9_ARALY)";" contains Interpro domain(s) IPR002136 Ribosomal protein L4/L1e	GO:0003735GO:0005515GO:0005840	blue	-0.560565	0.116413	-0.699195	0.036075	-0.429696	0.24838	-0.196059	0.613165	-0.565847	0.112268	0.08141	0.835066	0.341863	0.367872	0.538057	0.135095	-0.765245	0.0162622	0.48502	0.185707	0.820161	0.00677873	0.112417	0.773384	-0.0964382	0.805054	0.304947	0.424918	-0.207688	0.591815	-0.112069	0.774071	0.866484	0.00250694	-0.490942	0.179596	-0.302632	0.428618	-0.281231	0.46351	-0.413094	0.269125	0.434624	0.242392	-0.0306504
Solyc06g035720.2.1	Solyc06g035720.2.1	BCL-2 binding anthanogene-1 (AHRD V1 **** B4FV61_MAIZE)";" contains Interpro domain(s) IPR003103 Apoptosis regulator Bcl-2 protein BAG	GO:0005515GO:0006915	blue	-0.558081	0.118395	-0.305384	0.42422	-0.773552	0.0144621	-0.416067	0.265345	-0.726898	0.0265073	0.108292	0.781533	-0.00454073	0.99075	0.497892	0.17257	-0.53849	0.134721	0.690338	0.0395481	0.750615	0.019784	-0.0333974	0.932027	0.064766	0.86852	-0.13255	0.733894	-0.315157	0.408762	0.548067	0.126583	0.23461	0.54344	0.035302	0.928158	-0.44287	0.232548	-0.431457	0.246231	-0.113569	0.771111	0.548209	0.126464	-0.325786
Solyc01g099410.2.1	Solyc01g099410.2.1	Histone H2A (AHRD V1 ***- Q8H0G7_TOBAC)";" contains Interpro domain(s) IPR002119 Histone H2A	GO:0003677GO:0005634	blue	-0.5578	0.11862	-0.284273	0.458478	-0.547425	0.127119	-0.378806	0.314726	-0.648697	0.0587482	0.0406366	0.91733	0.143159	0.713294	0.749846	0.0199818	-0.718993	0.0290427	0.723912	0.0274474	0.856978	0.00315835	0.166964	0.667667	-0.11161	0.774977	-0.15481	0.690854	-0.234513	0.543611	0.195448	0.614295	0.442677	0.232777	-0.127515	0.743722	-0.409679	0.273501	-0.14187	0.715789	-0.273918	0.475703	0.340471	0.369953	-0.0404446
Solyc11g072600.1.1	Solyc11g072600.1.1	AP2-like ethylene-responsive transcription factor At1g79700 (AHRD V1 *--- AP2L3_ARATH)";" contains Interpro domain(s) IPR001471 Pathogenesis-related transcriptional factor and ERF DNA-binding	GO:0003677GO:0006355	blue	-0.557145	0.119146	-0.553485	0.122112	-0.521882	0.149547	-0.410763	0.272108	-0.409118	0.274224	0.0636635	0.870743	0.0635774	0.870917	0.378795	0.31474	-0.55051	0.124555	0.811271	0.00795192	0.805747	0.00874632	-0.00169675	0.996543	0.291509	0.446605	0.230573	0.550596	0.041279	0.916026	0.468854	0.202983	0.445051	0.229982	-0.273557	0.476307	-0.824696	0.0062284	-0.70094	0.0354151	0.0307247	0.937457	0.204196	0.5982	-0.299774
Solyc12g010980.1.1	Solyc12g010980.1.1	Acyltransferase-like protein (AHRD V1 **-- Q589X7_TOBAC)";" contains Interpro domain(s) IPR003480 Transferase	GO:0016747	blue	-0.556188	0.119917	-0.716536	0.0298618	-0.31097	0.415352	-0.28129	0.463412	-0.449943	0.224282	-0.0943611	0.80919	0.143015	0.713573	0.390903	0.29822	-0.552759	0.122705	0.672737	0.0470738	0.811796	0.00787913	0.0320057	0.934854	0.0151707	0.9691	0.506816	0.163784	0.109695	0.778759	-0.00469031	0.990445	0.79378	0.0106477	-0.368884	0.328599	-0.537298	0.135754	-0.562896	0.114573	-0.00117082	0.997615	0.276263	0.471778	-0.33576
Solyc05g048820.2.1	Solyc05g048820.2.1	Remorin 2 (AHRD V1 ***- Q9XEX9_SOLLC)";" contains Interpro domain(s) IPR005516 Remorin C-terminal region	GO:0003677GO:0005515	blue	-0.55583	0.120207	-0.550505	0.124559	-0.412921	0.269346	-0.392723	0.295775	-0.188107	0.627912	-0.104973	0.788104	0.0359899	0.926761	0.275913	0.472362	-0.587434	0.0962591	0.707085	0.0331533	0.791916	0.0109668	0.0960324	0.805862	0.343757	0.36505	0.224297	0.561792	0.219743	0.569967	0.329591	0.386413	0.409372	0.273896	-0.43247	0.244999	-0.922957	0.000387365	-0.676565	0.0453651	0.00621704	0.987335	0.142304	0.714949	-0.199481
Solyc12g008370.1.1	Solyc12g008370.1.1	Pre-mRNA-processing protein 45 (AHRD V1 **-- D6RKF6_COPC7)";" contains Interpro domain(s) IPR017862 SKI-interacting protein SKIP	GO:0005681	blue	-0.554815	0.121029	-0.551071	0.124092	-0.609838	0.0812066	-0.34352	0.365402	-0.46235	0.210176	-0.0656529	0.866732	0.0127065	0.974118	0.401927	0.283572	-0.833982	0.00519777	0.557608	0.118774	0.983561	1.84555e-06	0.239448	0.53491	0.0226526	0.953872	0.0140668	0.971348	0.0339562	0.930891	0.0517245	0.894862	0.54178	0.131892	-0.447885	0.226671	-0.631959	0.067866	-0.481747	0.189136	-0.251142	0.514512	0.624967	0.0719218	-0.19927
Solyc06g053620.2.1	Solyc06g053620.2.1	Calcium-dependent protein kinase 2 (AHRD V1 **** B4FZS4_MAIZE)";" contains Interpro domain(s) IPR002290 Serine/threonine protein kinase	GO:0004683GO:0006468	blue	-0.553548	0.12206	-0.693654	0.0382234	-0.620628	0.0745129	-0.19719	0.611077	-0.442834	0.232591	0.204324	0.597965	0.171446	0.659176	0.326661	0.390902	-0.825199	0.00616918	0.487116	0.183531	0.889092	0.00134005	0.184884	0.633922	0.113426	0.771393	0.142138	0.715271	-0.136426	0.726351	0.172559	0.657071	0.678973	0.0443111	-0.560992	0.116075	-0.615172	0.0778527	-0.552193	0.12317	-0.411447	0.271231	0.565331	0.112669	-0.0258013
Solyc01g098730.2.1	Solyc01g098730.2.1	Unknown Protein (AHRD V1)		blue	-0.553524	0.12208	-0.463632	0.208747	-0.653891	0.0560861	-0.671501	0.0476343	-0.837071	0.00488269	-0.0319141	0.93504	0.354193	0.349685	0.792372	0.0108881	-0.585373	0.0977239	0.778046	0.0135465	0.74482	0.0213081	-0.271962	0.478986	0.153747	0.692893	0.1649	0.671588	-0.354885	0.348677	0.306905	0.421797	0.407909	0.275784	-0.0905925	0.816704	-0.311475	0.414556	-0.288033	0.452293	-0.074922	0.848082	0.318975	0.402793	-0.486033
Solyc02g071560.2.1	Solyc02g071560.2.1	Subtilisin-like protease (AHRD V1 ***- Q9FK77_ARATH)";" contains Interpro domain(s) IPR015500 Peptidase S8 subtilisin-related	GO:0004252GO:0006508GO:0043086	blue	-0.55348	0.122116	-0.328304	0.388381	-0.669515	0.0485436	-0.524475	0.147172	-0.849992	0.00370547	-0.159179	0.682492	0.0513072	0.895707	0.61742	0.0764656	-0.490866	0.179673	0.663274	0.0514733	0.741248	0.0222851	-0.135371	0.728402	-0.0899336	0.818019	0.0194537	0.960382	-0.271031	0.480552	0.236229	0.540579	0.325162	0.393208	0.0964683	0.804994	-0.190343	0.623753	-0.27492	0.474023	-0.00233365	0.995246	0.586082	0.097218	-0.553425
Solyc01g091550.2.1	Solyc01g091550.2.1	Thioesterase family protein (AHRD V1 **** B6UFY3_MAIZE)";" contains Interpro domain(s) IPR006683 Thioesterase superfamily	GO:0016291	blue	0.552917	0.122576	0.47342	0.198016	0.491216	0.179316	0.686455	0.0411361	0.527147	0.144748	0.187942	0.628219	-0.460352	0.212413	-0.782279	0.0127204	0.729161	0.0258094	-0.676412	0.0454328	-0.749282	0.020128	0.131587	0.73577	-0.280135	0.465329	-0.13699	0.725253	0.173683	0.65495	-0.112185	0.773843	-0.399027	0.287388	0.40046	0.2855	0.480414	0.190542	0.175678	0.651188	0.215336	0.57792	-0.112341	0.773533	0.218225
Solyc06g073390.2.1	Solyc06g073390.2.1	Farnesyltransferase/type I geranylgeranyltransferase alpha subunit (AHRD V1 **** Q6EZ49_CATRO)";" contains Interpro domain(s) IPR008940 Protein prenyltransferase	GO:0004660GO:0018346	blue	-0.54998	0.124993	-0.545765	0.128512	-0.583589	0.0990017	-0.333232	0.380866	-0.498586	0.171877	0.100249	0.797476	0.308851	0.418706	0.610979	0.0804815	-0.931047	0.000264843	0.516778	0.154286	0.910328	0.00065065	0.207817	0.59158	0.050026	0.8983	-0.0264489	0.94615	-0.213899	0.580522	0.0334652	0.931889	0.611491	0.0801579	-0.548821	0.125955	-0.502794	0.167711	-0.238493	0.53659	-0.515331	0.155645	0.450173	0.224016	0.0860748
Solyc00g014800.1.1	Solyc00g014800.1.1	Zinc-finger protein 1 (AHRD V1 *-*- D7KX25_ARALY)";" contains Interpro domain(s) IPR007087 Zinc finger C2H2-type	GO:0005622	blue	-0.549311	0.125548	-0.682591	0.0427568	-0.164906	0.671577	-0.38236	0.309829	-0.512434	0.158387	-0.22688	0.557173	0.390839	0.298305	0.464587	0.207686	-0.249115	0.518025	0.616188	0.0772238	0.458546	0.214447	-0.333393	0.380623	0.11153	0.775134	0.747609	0.0205652	-0.0732323	0.851478	0.0332052	0.932417	0.711576	0.0315614	-0.197756	0.610034	-0.219512	0.570383	-0.378592	0.315022	0.114326	0.76962	-0.0158806	0.967655	-0.450762
Solyc07g051850.2.1	Solyc07g051850.2.1	Aspartic proteinase (AHRD V1 **-* Q96383_CENCA)";" contains Interpro domain(s) IPR001461 Peptidase A1	GO:0004190GO:0006508GO:0006629	blue	-0.547821	0.126789	-0.391254	0.297747	-0.441416	0.234268	-0.581297	0.100659	-0.598392	0.0887004	-0.323535	0.395719	0.0984985	0.800956	0.654736	0.0556602	-0.574476	0.10569	0.748614	0.0203017	0.825337	0.00615306	-0.0252676	0.948553	-0.0030628	0.993761	0.141092	0.717295	0.0326103	0.933626	0.0385552	0.921553	0.417457	0.263587	-0.128671	0.741462	-0.435507	0.241328	-0.288247	0.45194	0.0633178	0.87144	0.305946	0.423324	-0.466374
Solyc05g050350.1.1	Solyc05g050350.1.1	Cyclic nucleotide gated channel (AHRD V1 ***- A9CRE4_MALDO)";" contains Interpro domain(s) IPR000595 Cyclic nucleotide-binding	GO:0008395GO:0016020	blue	0.54778	0.126823	0.206759	0.593512	0.410088	0.272975	0.403514	0.281495	0.285641	0.456224	0.50597	0.164605	0.080204	0.837483	-0.419672	0.2608	0.667512	0.0494722	-0.414876	0.266856	-0.771237	0.0149498	-0.274318	0.475031	0.0669324	0.864155	0.199987	0.605925	-0.153646	0.693087	0.11018	0.777801	-0.211147	0.585517	0.27765	0.469463	0.458835	0.214121	0.11388	0.770498	0.171825	0.65846	-0.45209	0.221805	0.118013
Solyc04g008380.2.1	Solyc04g008380.2.1	GAGA-binding transcriptional activator (AHRD V1 ***- D7KCI3_ARALY)";" contains Interpro domain(s) IPR010409 GAGA binding-like	GO:0003700	blue	-0.547636	0.126943	-0.361333	0.339356	-0.434299	0.242784	-0.31753	0.405047	-0.558642	0.117945	-0.0773662	0.843175	0.170459	0.661043	0.716348	0.0299252	-0.797065	0.0101006	0.60444	0.08469	0.892504	0.0012054	0.261893	0.496037	-0.200651	0.604705	-0.0781648	0.841572	-0.124622	0.749386	-0.0898894	0.818107	0.582368	0.0998823	-0.290128	0.448861	-0.357191	0.345328	-0.0700385	0.857901	-0.345559	0.362374	0.378239	0.31551	0.0199337
Solyc10g054440.1.1	Solyc10g054440.1.1	Arginine decarboxylase (AHRD V1 **** Q5F307_SOLLC)";" contains Interpro domain(s) IPR002985 Arginine decarboxylase	GO:0003824GO:0008295GO:0008792	blue	-0.546768	0.127669	-0.338396	0.373067	-0.470863	0.200789	-0.586091	0.0972119	-0.44879	0.225618	-0.276956	0.470621	-0.0519313	0.894444	0.541592	0.132052	-0.563251	0.114294	0.850781	0.00364063	0.869842	0.00230094	0.0535847	0.891099	0.140374	0.718686	0.0478462	0.902714	0.179015	0.644913	0.255792	0.506487	0.277867	0.469102	-0.13021	0.738459	-0.734416	0.0242352	-0.476219	0.195006	0.158687	0.683432	0.231373	0.549176	-0.438432
Solyc10g079490.1.1	Solyc10g079490.1.1	Beta-1-3-galactosyl-o-glycosyl-glycoprotein (AHRD V1 **-* B6Z261_WHEAT)";" contains Interpro domain(s) IPR003406 Glycosyl transferase family 14	GO:0016020GO:0016757	blue	-0.546251	0.128103	-0.485043	0.185684	-0.502106	0.168388	-0.496511	0.173953	-0.469844	0.2019	-0.242689	0.529226	0.308308	0.419568	0.635154	0.0660611	-0.858319	0.00306012	0.459047	0.213881	0.844319	0.00419498	0.109912	0.778332	0.0579055	0.882365	0.0182388	0.962855	-0.0978068	0.802331	-0.149348	0.701349	0.493917	0.176569	-0.513354	0.157513	-0.397427	0.289505	-0.121807	0.754905	-0.378315	0.315405	0.423335	0.256223	-0.102411
Solyc01g068280.2.1	Solyc01g068280.2.1	Chromodomain-helicase-DNA-binding protein 1-like (AHRD V1 *--- CHD1L_DANRE)";" contains Interpro domain(s) IPR000330 SNF2-related	GO:0005524	blue	0.546215	0.128133	0.752322	0.0193491	0.172533	0.65712	0.137099	0.725042	0.384893	0.306364	0.221571	0.56668	-0.135616	0.727924	-0.237397	0.53852	0.421188	0.258901	-0.469089	0.202726	-0.657928	0.0540705	-0.0105308	0.978549	0.0987154	0.800525	-0.650283	0.0579269	-0.133391	0.732254	0.194193	0.616616	-0.869664	0.00231158	0.369167	0.3282	0.321805	0.398395	0.487982	0.182636	0.00375761	0.992345	-0.31297	0.412199	0.328639
Solyc12g008640.1.1	Solyc12g008640.1.1	Gamma-glutamyltransferase-like protein (AHRD V1 ***- Q9M0G0_ARATH)";" contains Interpro domain(s) IPR000101 Gamma-glutamyltranspeptidase	GO:0003840	blue	0.544824	0.129305	0.419275	0.261298	0.33201	0.382724	0.26242	0.495138	0.300485	0.432064	0.107799	0.782508	-0.0244558	0.950204	-0.504143	0.166387	0.74795	0.0204754	-0.667696	0.0493865	-0.918676	0.000466076	-0.350344	0.355314	0.0565318	0.885141	-0.0164915	0.966411	-0.15949	0.681898	0.00480317	0.990215	-0.567921	0.110665	0.391822	0.296984	0.684226	0.0420659	0.325738	0.392321	0.195067	0.614999	-0.24398	0.526967	-0.0290435
Solyc04g076210.2.1	Solyc04g076210.2.1	Ubiquitin carboxyl-terminal hydrolase family protein (AHRD V1 *-*- D7MB42_ARALY)";" contains Interpro domain(s) IPR001394 Peptidase C19 ubiquitin carboxyl-terminal hydrolase 2	GO:0006511GO:0008270	blue	-0.543468	0.130454	-0.575863	0.104654	-0.615704	0.0775233	-0.369499	0.32773	-0.618174	0.0760041	0.0234144	0.952322	0.150506	0.699121	0.551864	0.12344	-0.829068	0.00572731	0.594135	0.0915919	0.961668	3.49719e-05	0.145434	0.708897	-0.0340963	0.930607	0.0740095	0.849916	-0.123594	0.7514	0.0270385	0.944951	0.631676	0.0680268	-0.392476	0.296106	-0.472372	0.19915	-0.385195	0.305951	-0.289802	0.449393	0.595356	0.090757	-0.221007
Solyc01g058670.2.1	Solyc01g058670.2.1	Transcription factor (AHRD V1 *-** D7L4N5_ARALY)	GO:0003713GO:0005504	blue	-0.543382	0.130526	-0.415176	0.266475	-0.512332	0.158484	-0.185933	0.631963	-0.563838	0.113834	0.0391177	0.920412	0.100148	0.797678	0.575176	0.105167	-0.817453	0.00712275	0.50602	0.164557	0.903747	0.000828182	0.319907	0.401342	-0.240936	0.532297	-0.0992482	0.799466	-0.168763	0.664254	-0.0577682	0.882642	0.62858	0.0698073	-0.321919	0.398219	-0.342518	0.366896	-0.158467	0.683854	-0.42701	0.251675	0.558218	0.118285	0.0591339
Solyc01g100360.2.1	Solyc01g100360.2.1	Dihydrolipoyl dehydrogenase (AHRD V1 ***- B5LAW5_CAPAN)";" contains Interpro domain(s) IPR006258 Dihydrolipoamide dehydrogenase	GO:0005737GO:0055114	blue	0.542066	0.131647	0.359766	0.34161	0.524143	0.147475	0.495683	0.174786	0.600495	0.0872929	0.148094	0.703766	-0.0522506	0.893798	-0.676889	0.0452225	0.714473	0.0305615	-0.761423	0.0171381	-0.936877	0.000195539	-0.137705	0.723865	0.0557564	0.886708	0.0357947	0.927157	0.0123021	0.974942	-0.0880663	0.821748	-0.43976	0.236235	0.177828	0.647143	0.520877	0.150473	0.288418	0.451661	0.084276	0.829327	-0.39283	0.295632	0.291359
Solyc04g011400.2.1	Solyc04g011400.2.1	UDP-glucose 4-epimerase (AHRD V1 **-* D5RML8_9PROT)";" contains Interpro domain(s) IPR016040 NAD(P)-binding domain	GO:0008152GO:0044237GO:0048040	blue	-0.540904	0.132641	-0.207843	0.591533	-0.63883	0.0640226	-0.459832	0.212998	-0.667149	0.0496414	-0.0075202	0.984681	0.0433648	0.911796	0.708997	0.0324692	-0.687994	0.0405019	0.735002	0.0240637	0.85909	0.00300462	0.134821	0.729471	-0.0597844	0.87857	-0.254756	0.508271	-0.2133	0.581608	0.293162	0.443911	0.279069	0.467101	-0.0435408	0.911439	-0.449692	0.224573	-0.193065	0.618704	-0.190244	0.623938	0.421566	0.258428	-0.162767
Solyc01g111760.2.1	Solyc01g111760.2.1	V-type ATP synthase beta chain (AHRD V1 ***- VATB_PYRHO)";" contains Interpro domain(s) IPR005723 ATPase V1 complex subunit B	GO:0005524GO:0016469GO:0033178GO:0033180GO:0046961	blue	-0.540668	0.132843	-0.359199	0.342427	-0.547403	0.127137	-0.506925	0.163678	-0.645015	0.0606831	-0.122934	0.752694	0.265947	0.489143	0.790571	0.0112012	-0.806319	0.00866173	0.614101	0.0785193	0.866112	0.00253048	0.0982469	0.801456	-0.0587319	0.880696	-0.0902135	0.81746	-0.214897	0.578715	-0.0175169	0.964324	0.458814	0.214144	-0.279141	0.466981	-0.328175	0.388579	-0.0600566	0.878021	-0.321517	0.398842	0.399281	0.287053	-0.129218
Solyc04g024710.2.1	Solyc04g024710.2.1	Cysteine-type peptidase (AHRD V1 **** B6T6Y3_MAIZE)";" contains Interpro domain(s) IPR003323 Ovarian tumour otubain	GO:0008234	blue	-0.53949	0.133857	-0.499289	0.171177	-0.334687	0.378661	-0.24407	0.526811	-0.0635449	0.870982	-0.373076	0.3227	0.12277	0.753014	0.247934	0.520076	-0.824563	0.00624402	0.208359	0.590592	0.76408	0.0165259	0.339134	0.371958	0.0786141	0.840671	0.018029	0.963282	0.181788	0.639712	-0.267889	0.485853	0.471833	0.199734	-0.719901	0.0287439	-0.557497	0.118863	-0.211979	0.584005	-0.431166	0.246585	0.425886	0.253063	0.132163
Solyc01g096460.2.1	Solyc01g096460.2.1	U-box domain-containing protein 4 (AHRD V1 **-- PUB4_ARATH)";" contains Interpro domain(s) IPR011989 Armadillo-like helical	GO:0004842GO:0005488	blue	-0.539481	0.133865	-0.714281	0.0306268	-0.538074	0.135081	-0.213008	0.582138	-0.470056	0.201669	0.0164519	0.966492	0.167232	0.667157	0.356458	0.346392	-0.843476	0.00427128	0.408981	0.2744	0.915904	0.000522632	0.205005	0.596718	-0.0315763	0.935727	0.206517	0.593954	-0.0575253	0.883133	-0.113542	0.771164	0.764487	0.0164333	-0.583495	0.0990697	-0.462348	0.210178	-0.441124	0.234615	-0.387966	0.302186	0.650376	0.057879	-0.118323
Solyc10g074580.1.1	Solyc10g074580.1.1	Aminoacylase ACY1 and related metalloexopeptidases (ISS) (AHRD V1 *-*- Q00SR9_OSTTA)	GO:0016020	blue	0.539063	0.134225	0.696273	0.037198	0.446773	0.227967	0.314438	0.40989	0.528787	0.143272	0.053673	0.89092	-0.356316	0.346598	-0.534853	0.13789	0.798345	0.00989257	-0.439894	0.236076	-0.826566	0.00601057	-0.0723745	0.853202	0.0191989	0.9609	-0.293254	0.443762	0.144302	0.711083	0.18669	0.630551	-0.782644	0.0126506	0.552919	0.122575	0.318817	0.40304	0.266239	0.488646	0.382982	0.308977	-0.462595	0.209902	0.124802
Solyc04g049670.2.1	Solyc04g049670.2.1	Pseudo response regulator (AHRD V1 ***- B9HM08_POPTR)";" contains Interpro domain(s) IPR010402 CCT domain	GO:0006355GO:0016564GO:0055114	blue	-0.538739	0.134505	-0.407854	0.275855	-0.723881	0.0274571	-0.416049	0.265368	-0.738553	0.0230413	0.133183	0.732661	-0.0166537	0.966081	0.504173	0.166358	-0.557025	0.119243	0.774271	0.0143131	0.83736	0.00485381	-0.0213595	0.956503	0.0410049	0.916582	0.00379271	0.992274	-0.213256	0.581688	0.4744	0.196959	0.374572	0.320609	-0.00623891	0.987291	-0.509096	0.161581	-0.537769	0.135346	-0.0275149	0.943982	0.534698	0.138026	-0.419543
Solyc01g094800.2.1	Solyc01g094800.2.1	Chromodomain-helicase-DNA-binding protein 1 (AHRD V1 *--* CHD1_DROME)";" contains Interpro domain(s) IPR000330 SNF2-related	GO:0003677GO:0005524GO:0005634GO:0030528	blue	-0.537681	0.135421	-0.483029	0.187788	-0.644319	0.061053	-0.365368	0.333587	-0.879618	0.00176827	0.134561	0.729978	0.114828	0.76863	0.572002	0.107551	-0.468313	0.203576	0.72174	0.0281444	0.74355	0.0216519	-0.142075	0.715391	-0.0924405	0.813018	0.193806	0.617332	-0.343747	0.365064	0.332334	0.382231	0.545847	0.128443	0.0567338	0.884732	-0.227556	0.555967	-0.425198	0.253913	-0.0378277	0.92303	0.52945	0.142678	-0.477801
Solyc12g089240.1.1	Solyc12g089240.1.1	Zinc finger protein CONSTANS-LIKE 3 (AHRD V1 *--- COL3_ARATH)";" contains Interpro domain(s) IPR000315 Zinc finger B-box	GO:0005622	blue	0.537163	0.135872	0.15546	0.689609	0.726948	0.0264918	0.536513	0.136438	0.605204	0.0841914	-0.0824017	0.83308	-0.187151	0.629693	-0.674277	0.0463817	0.617682	0.0763048	-0.673002	0.0469544	-0.667503	0.0494764	0.0345381	0.92971	-0.216962	0.574982	0.315953	0.407514	0.3918	0.297013	-0.576774	0.103978	-0.0546969	0.88885	0.054359	0.889533	0.480103	0.190871	0.183698	0.636138	0.266346	0.488465	-0.279951	0.465635	0.0719934
Solyc11g009080.1.1	Solyc11g009080.1.1	Phospho-2-dehydro-3-deoxyheptonate aldolase 1 (AHRD V1 ***- B6TUB8_MAIZE)";" contains Interpro domain(s) IPR002480 DAHP synthetase class II	GO:0009073	blue	-0.537129	0.135901	-0.742073	0.0220567	-0.28585	0.455879	-0.226316	0.558181	-0.105507	0.787047	-0.17824	0.646368	0.252314	0.512484	0.224468	0.561485	-0.749299	0.0201235	0.348369	0.35822	0.755004	0.018679	0.182222	0.638899	0.202797	0.600764	0.370239	0.326686	0.17205	0.658034	-0.159429	0.682015	0.701618	0.0351607	-0.776277	0.0139021	-0.646996	0.0596373	-0.455837	0.217517	-0.322092	0.397951	0.277141	0.470313	0.0167737
Solyc02g072150.2.1	Solyc02g072150.2.1	Alpha alpha-trehalose-phosphate synthase (UDP-forming) (AHRD V1 **** A3CXN9_METMJ)";" contains Interpro domain(s) IPR001830 Glycosyl transferase family 20	GO:0003825GO:0004805GO:0005992GO:0008152	blue	-0.536765	0.136219	-0.179665	0.643692	-0.774527	0.0142602	-0.605432	0.084043	-0.857137	0.00314663	0.017432	0.964497	0.14019	0.719044	0.708456	0.0326618	-0.46077	0.211945	0.731982	0.0249563	0.637633	0.0646822	-0.221865	0.566152	0.097858	0.802229	-0.170944	0.660124	-0.461471	0.211158	0.568181	0.110465	0.0897173	0.818451	0.185813	0.632188	-0.259447	0.500215	-0.222988	0.564137	-0.0646614	0.868731	0.418009	0.262892	-0.421838
Solyc06g084090.2.1	Solyc06g084090.2.1	Histone H2A (AHRD V1 *-*- C5XX54_SORBI)";" contains Interpro domain(s) IPR002119 Histone H2A	GO:0003677GO:0005634	blue	-0.536499	0.136451	-0.656802	0.0546282	-0.539432	0.133907	-0.20917	0.589115	-0.508455	0.162199	-0.06719	0.863636	0.177691	0.647401	0.373068	0.322712	-0.830376	0.00558288	0.307494	0.42086	0.863678	0.00268851	0.194922	0.615268	-0.111144	0.775898	0.151157	0.697869	-0.117356	0.763651	-0.207431	0.592285	0.725849	0.0268351	-0.544252	0.129789	-0.30238	0.429022	-0.306431	0.422551	-0.438052	0.238273	0.723258	0.0276561	-0.11333
Solyc01g087160.2.1	Solyc01g087160.2.1	Unknown Protein (AHRD V1)		blue	-0.536256	0.136662	-0.593787	0.0918305	-0.379935	0.313167	-0.42241	0.257375	-0.724115	0.0273826	-0.0894281	0.819028	0.36607	0.332588	0.675397	0.045882	-0.514071	0.156834	0.643453	0.0615156	0.684551	0.0419295	-0.174466	0.653472	-0.0595191	0.879106	0.426073	0.252831	-0.227685	0.555738	-0.0254365	0.948209	0.713307	0.0309612	-0.186865	0.630225	-0.158583	0.683632	-0.236612	0.539905	-0.0914269	0.815039	0.264967	0.490806	-0.381557
Solyc08g075380.2.1	Solyc08g075380.2.1	F-box protein (AHRD V1 ***- A9Z0N6_PONTR)";" contains Interpro domain(s) IPR001810 Cyclin-like F-box		blue	0.536251	0.136666	0.570742	0.108507	0.599431	0.0880032	0.479968	0.191014	0.608886	0.0818144	0.119312	0.759804	-0.447428	0.227203	-0.637523	0.0647428	0.846656	0.00398824	-0.353567	0.350597	-0.763169	0.016734	0.0289399	0.941085	-0.0724031	0.853145	-0.0893088	0.819266	0.322397	0.397479	0.123234	0.752106	-0.550389	0.124655	0.519021	0.152193	0.204627	0.597411	0.0956613	0.8066	0.488835	0.181757	-0.535431	0.137384	0.134847
Solyc08g006110.2.1	Solyc08g006110.2.1	Opaque 2 (Fragment) (AHRD V1 *--- Q84Y96_ZEAMM)";" contains Interpro domain(s) IPR011616 bZIP transcription factor bZIP-1	GO:0003677GO:0006355GO:0046982	blue	-0.534733	0.137995	-0.500822	0.169657	-0.56697	0.111399	-0.342226	0.367331	-0.590004	0.0944525	0.0815733	0.834739	0.0086427	0.982394	0.522383	0.149086	-0.70471	0.0340159	0.76531	0.0162475	0.962911	3.11995e-05	0.1651	0.671207	-0.0319098	0.935049	0.0728843	0.852177	-0.0257337	0.947605	0.206796	0.593444	0.576439	0.104227	-0.230421	0.550866	-0.61422	0.078445	-0.509671	0.161028	-0.10255	0.792908	0.464986	0.207244	-0.267693
Solyc07g007040.2.1	Solyc07g007040.2.1	Zinc finger CCCH-type with G patch domain-containing protein (AHRD V1 *--- ZGPAT_NEMVE)";" contains Interpro domain(s) IPR000467 D111/G-patch	GO:0003676GO:0005622	blue	-0.534027	0.138616	-0.379535	0.313718	-0.6249	0.0719614	-0.55574	0.120279	-0.404802	0.279814	-0.0127593	0.974011	0.398932	0.287514	0.693614	0.0382392	-0.911753	0.000616058	0.526904	0.144968	0.798153	0.00992346	0.0929777	0.811947	0.301707	0.430102	-0.194611	0.615842	-0.247909	0.520119	0.197155	0.611143	0.283683	0.459453	-0.537337	0.135721	-0.58811	0.0957819	-0.128926	0.740966	-0.502671	0.167832	0.256261	0.505681	0.111754
Solyc10g085820.1.1	Solyc10g085820.1.1	DnaJ-like subfamily C member 28 conserved domain protein (AHRD V1 **-- D7CKU0_SYNLT)";" contains Interpro domain(s) IPR018961 DnaJ homologue subfamily C member 28		blue	0.533884	0.138742	0.218025	0.573063	0.703511	0.0344569	0.483411	0.187388	0.781879	0.0127969	-0.00790991	0.983887	-0.130851	0.737207	-0.747366	0.0206293	0.67896	0.0443167	-0.65097	0.0575739	-0.799015	0.00978484	-0.0377224	0.923244	0.0822757	0.833332	0.249596	0.51719	0.368306	0.329415	-0.268242	0.485256	-0.276284	0.471742	0.0137225	0.972049	0.268588	0.484672	0.107874	0.782361	0.258696	0.501502	-0.512847	0.157995	0.205798
Solyc03g044660.2.1	Solyc03g044660.2.1	Dihydrodipicolinate synthase 2 (AHRD V1 **** D7LCJ3_ARALY)";" contains Interpro domain(s) IPR005263 Dihydrodipicolinate synthase subfamily	GO:0003855GO:0008152GO:0008840GO:0019877	blue	-0.53375	0.13886	-0.672778	0.0470552	-0.0803366	0.837217	-0.189025	0.626203	-0.179154	0.644652	-0.177239	0.64825	0.126162	0.74637	0.20657	0.593857	-0.317433	0.4052	0.626245	0.0711692	0.57851	0.102697	-0.0146376	0.970186	0.14249	0.714588	0.64562	0.0603625	0.252668	0.511872	0.0745741	0.848781	0.704766	0.0339956	-0.35332	0.350957	-0.614172	0.078475	-0.60042	0.087343	0.130829	0.737249	-0.0453249	0.907823	-0.239421
Solyc06g072570.2.1	Solyc06g072570.2.1	Ubiquitin-conjugating enzyme E2 1 (AHRD V1 **** UBC1_SCHPO)";" contains Interpro domain(s) IPR015940 Ubiquitin-associated/translation elongation factor EF1B N-terminal eukaryote IPR000608 Ubiquitin-conjugating enzyme E2	GO:0004842GO:0043687	blue	0.533709	0.138895	0.449618	0.224659	0.694359	0.0379457	0.809082	0.00826061	0.465536	0.206635	0.204017	0.598528	-0.403995	0.280866	-0.613495	0.078898	0.726142	0.0267433	-0.581465	0.100537	-0.696679	0.0370407	0.231193	0.549494	-0.540288	0.13317	-0.0175565	0.964243	0.195588	0.614036	-0.335057	0.378102	-0.122285	0.753966	0.439042	0.23709	0.606625	0.0832687	0.325044	0.39339	0.202878	0.600614	-0.248652	0.518829	0.331955
Solyc01g091640.2.1	Solyc01g091640.2.1	Dehydration responsive protein (AHRD V1 ***- C0JJG7_SOYBN)";" contains Interpro domain(s) IPR004159 Protein of unknown function DUF248 methyltransferase putative		blue	0.533279	0.139274	0.527824	0.144138	0.391485	0.297436	0.319108	0.402587	0.0881869	0.821507	0.233284	0.545787	0.123155	0.752259	-0.10578	0.786506	0.579701	0.101823	-0.572132	0.107453	-0.799487	0.00970939	-0.198671	0.608348	-0.271688	0.479447	-0.178497	0.645885	-0.358596	0.343298	-0.203023	0.60035	-0.369781	0.327332	0.461141	0.211528	0.917424	0.00049106	0.702242	0.0349276	-0.0288528	0.941262	-0.297179	0.437396	0.228228
Solyc05g054110.2.1	Solyc05g054110.2.1	RHO protein GDP dissociation inhibitor (AHRD V1 **** Q705X3_MEDTR)";" contains Interpro domain(s) IPR000406 RHO protein GDP dissociation inhibitor	GO:0005094GO:0005737	blue	-0.523038	0.148485	-0.634836	0.0662395	-0.326008	0.391906	-0.305533	0.423981	-0.355895	0.347208	-0.0279473	0.943103	0.209208	0.589045	0.487966	0.182652	-0.718835	0.0290949	0.65372	0.0561723	0.86849	0.00238241	0.159483	0.681911	0.0666527	0.864718	0.302642	0.428603	0.0939087	0.810091	-0.0243129	0.950495	0.724094	0.0273892	-0.500196	0.170276	-0.634607	0.066368	-0.437882	0.238476	-0.174322	0.653746	0.207259	0.5926	-0.104896
Solyc01g081500.2.1	Solyc01g081500.2.1	Histone-lysine N-methyltransferase SUV39H2 (AHRD V1 *--* SUV92_CHICK)";" contains Interpro domain(s) IPR000953 Chromo domain	GO:0003677GO:0005634GO:0035064	blue	0.522774	0.148727	0.348562	0.357935	0.592845	0.0924791	0.519253	0.151977	0.540147	0.133291	0.068324	0.861352	-0.328767	0.387672	-0.767252	0.0158142	0.902192	0.0008746	-0.53893	0.13434	-0.857191	0.00314258	-0.138683	0.721966	-0.0668295	0.864362	0.19477	0.615548	0.242954	0.528762	-0.0242858	0.95055	-0.380696	0.312117	0.419708	0.260754	0.416793	0.264427	0.037769	0.923149	0.458576	0.214413	-0.377205	0.316944	-0.0201337
Solyc11g068730.1.1	Solyc11g068730.1.1	Nitrilase 4A (AHRD V1 ***- Q5QGZ8_LUPAN)";" contains Interpro domain(s) IPR003010 Nitrilase/cyanide hydratase and apolipoprotein N-acyltransferase	GO:0006807GO:0016810	blue	0.521663	0.149748	0.701998	0.0350188	0.635026	0.0661331	0.343931	0.364792	0.681736	0.0431207	-0.0513887	0.895542	-0.137809	0.723663	-0.393883	0.294222	0.66614	0.0501143	-0.548745	0.126018	-0.85991	0.00294631	0.0318193	0.935233	-0.0118468	0.975869	-0.30226	0.429215	0.149192	0.70165	-0.0875019	0.822876	-0.680556	0.0436265	0.328377	0.38827	0.384463	0.30695	0.558593	0.117984	0.153373	0.693612	-0.673497	0.0467315	0.450515
Solyc01g107150.2.1	Solyc01g107150.2.1	Zinc finger protein-like 1 (AHRD V1 ***- B6TBU8_MAIZE)		blue	-0.520364	0.150947	-0.564081	0.113644	-0.0740611	0.849812	-0.237699	0.537987	-0.245796	0.523798	-0.190757	0.622985	0.39408	0.29396	0.544315	0.129735	-0.596709	0.0898364	0.492959	0.177541	0.628233	0.0700087	0.10671	0.784664	0.000158743	0.999677	0.391005	0.298082	0.0393377	0.919965	-0.230097	0.551442	0.745532	0.0211168	-0.51102	0.159735	-0.376106	0.318471	-0.120114	0.75823	-0.259651	0.499868	-0.0515997	0.895115	0.0959055
Solyc12g009000.1.1	Solyc12g009000.1.1	Os07g0175100 protein (Fragment) (AHRD V1 ***- Q0D898_ORYSJ)	GO:0016042	blue	-0.519787	0.151482	-0.616651	0.0769385	-0.485683	0.185018	-0.202698	0.600946	-0.303758	0.426817	0.0994268	0.799111	0.367075	0.33116	0.452251	0.221619	-0.946103	0.000113507	0.31798	0.404345	0.819052	0.00691829	0.266022	0.489014	0.0980901	0.801768	0.0367147	0.925289	-0.169405	0.663038	-0.0841572	0.829565	0.664873	0.0507123	-0.744708	0.0213382	-0.497702	0.172759	-0.218704	0.571839	-0.645664	0.060339	0.416938	0.264244	0.264689
Solyc08g066490.2.1	Solyc08g066490.2.1	Receptor like kinase RLK	GO:0004675GO:0005515GO:0006468	blue	-0.519545	0.151706	-0.679686	0.0440019	-0.121817	0.754884	-0.353957	0.350029	-0.131242	0.736444	-0.300833	0.431506	0.566925	0.111434	0.407046	0.276901	-0.575073	0.105244	0.297093	0.437535	0.468004	0.203915	-0.0949398	0.808037	0.291709	0.446279	0.516564	0.154487	-0.00707965	0.985578	-0.207633	0.591917	0.634627	0.0663569	-0.704774	0.0339925	-0.366803	0.331546	-0.163141	0.674934	-0.317628	0.404895	-0.0645093	0.869038	0.0373762
Solyc02g093800.2.1	Solyc02g093800.2.1	Serine/threonine-protein phosphatase 2A regulatory subunit delta 1 isoform (AHRD V1 ***- Q0CAR1_ASPTN)";" contains Interpro domain(s) IPR002554 Protein phosphatase 2A regulatory B subunit B56	GO:0000159GO:0019901	blue	-0.518687	0.152503	-0.680476	0.043661	-0.227778	0.555571	-0.25962	0.49992	-0.350602	0.354935	-0.145719	0.708346	0.646	0.0601614	0.528478	0.14355	-0.680456	0.0436695	0.202948	0.600486	0.506481	0.164109	-0.0550498	0.888136	0.0781419	0.841618	0.416251	0.265112	-0.263304	0.493632	-0.3099	0.417045	0.762219	0.0169531	-0.67066	0.0480182	-0.0955086	0.806904	0.0133932	0.97272	-0.542326	0.131425	0.156703	0.687227	0.131952
Solyc10g080660.1.1	Solyc10g080660.1.1	Eukaryotic translation initiation factor 4E (AHRD V1 ***- A6XJR1_PIG)";" contains Interpro domain(s) IPR001040 Eukaryotic translation initiation factor 4E (eIF-4E)	GO:0005737	blue	0.517594	0.153522	0.72373	0.0275053	0.389197	0.30052	0.226963	0.557025	0.200733	0.604554	0.049619	0.899124	-0.0545167	0.889214	-0.173144	0.655967	0.691832	0.0389477	-0.52115	0.150221	-0.854949	0.00331113	-0.192352	0.620025	-0.184696	0.634272	-0.340938	0.369255	-0.226857	0.557214	-0.0435114	0.911499	-0.666302	0.0500384	0.606928	0.0830729	0.783633	0.0124634	0.682311	0.0428759	0.137494	0.724275	-0.373276	0.322422	0.167964
Solyc08g062800.2.1	Solyc08g062800.2.1	ATP-dependent RNA helicase eIF4A (AHRD V1 **** A8PG49_COPC7)";" contains Interpro domain(s) IPR011545 DNA/RNA helicase DEAD/DEAH box type N-terminal	GO:0004004GO:0005524GO:0008026GO:0042802	blue	-0.517134	0.153953	-0.306594	0.422292	-0.440356	0.235526	-0.53569	0.137156	-0.56732	0.111129	-0.180673	0.641803	0.0746094	0.84871	0.728045	0.026152	-0.64918	0.0584976	0.820176	0.00677695	0.888813	0.00135153	0.102573	0.792863	-0.0324788	0.933893	-0.0121271	0.975298	0.0256535	0.947768	0.098207	0.801535	0.399784	0.286389	-0.126039	0.74661	-0.530944	0.141344	-0.24758	0.520692	-0.00505606	0.9897	0.236954	0.5393	-0.298805
Solyc09g057670.2.1	Solyc09g057670.2.1	FK506-binding protein 2 (EC 5.2.1.8)(Peptidyl-prolyl cis-trans isomerase)(PPIase)(Rotamase) (AHRD V1 **-* C8VE36_EMENI)";" contains Interpro domain(s) IPR001179 Peptidyl-prolyl cis-trans isomerase FKBP-type	GO:0005528GO:0006457	blue	-0.514576	0.156357	-0.216174	0.576405	-0.782797	0.0126216	-0.519458	0.151786	-0.709432	0.0323149	0.12532	0.748017	0.112151	0.77391	0.652918	0.0565789	-0.638225	0.0643557	0.694234	0.0379947	0.756653	0.0182748	-0.0224569	0.95427	0.125987	0.746713	-0.275447	0.473141	-0.373909	0.321535	0.524504	0.147146	0.141481	0.716542	-0.0207921	0.957658	-0.447842	0.226721	-0.270994	0.480615	-0.214259	0.579871	0.447498	0.227121	-0.214307
Solyc03g005600.2.1	Solyc03g005600.2.1	Dehydration-responsive protein-like (AHRD V1 **-- Q653G1_ORYSJ)";" contains Interpro domain(s) IPR004159 Protein of unknown function DUF248 methyltransferase putative		blue	0.514154	0.156756	0.407569	0.276223	0.879632	0.00176756	0.478966	0.192076	0.707243	0.0330963	-0.207175	0.592753	-0.123835	0.750926	-0.482529	0.188313	0.673491	0.0467341	-0.600527	0.0872714	-0.777396	0.0136764	0.0735331	0.850873	-0.220421	0.568748	0.137157	0.724929	0.383878	0.30775	-0.543532	0.130399	-0.234699	0.543281	0.161659	0.677759	0.489079	0.181506	0.472087	0.199459	0.250368	0.515851	-0.621635	0.0739067	0.304305
Solyc07g066220.2.1	Solyc07g066220.2.1	WRKY transcription factor 35 (AHRD V1 ***- Q7XAA6_ORYSJ)";" contains Interpro domain(s) IPR003657 DNA-binding WRKY	GO:0045449	blue	-0.513897	0.156999	-0.390729	0.298453	-0.545353	0.128859	-0.310762	0.415681	-0.670871	0.0479215	-0.00219102	0.995537	-0.160419	0.680125	0.454296	0.219275	-0.507235	0.163378	0.773592	0.0144539	0.880318	0.00173376	0.111573	0.775049	-0.163018	0.675169	0.0716333	0.854692	-0.00446787	0.990898	0.24149	0.531326	0.487875	0.182746	0.0311532	0.936587	-0.476188	0.195039	-0.514427	0.156497	0.0877295	0.822421	0.532113	0.140306	-0.449337
Solyc01g008180.2.1	Solyc01g008180.2.1	DNA-binding protein (Fragment) (AHRD V1 *--* Q42051_ARATH)";" contains Interpro domain(s) IPR005516 Remorin C-terminal region	GO:0003677	blue	-0.51373	0.157156	-0.475473	0.195806	-0.749977	0.0199481	-0.393905	0.294193	-0.842632	0.00434871	0.106185	0.785705	0.0360581	0.926623	0.473771	0.197637	-0.535164	0.137617	0.633705	0.0668761	0.785605	0.0120953	-0.103406	0.79121	-0.0407254	0.917149	0.0896263	0.818633	-0.307272	0.421213	0.333575	0.380347	0.447375	0.227264	-0.0056542	0.988482	-0.282331	0.461688	-0.482953	0.187869	-0.0685861	0.860824	0.698377	0.0363871	-0.521958
Solyc01g007220.2.1	Solyc01g007220.2.1	NHL1 (Fragment) (AHRD V1 **-- B0LZM3_ARATH)";" contains Interpro domain(s) IPR010847 Harpin-induced 1		blue	-0.513526	0.15735	-0.273847	0.475821	-0.750835	0.0197275	-0.508075	0.162565	-0.774333	0.0143001	0.00374177	0.992377	0.0470153	0.904397	0.647515	0.0593651	-0.66249	0.0518493	0.665331	0.0504959	0.83861	0.00473062	0.0156644	0.968095	-0.0306577	0.937593	-0.198466	0.608726	-0.286098	0.455472	0.30327	0.427596	0.263136	0.493918	-0.0212727	0.95668	-0.351073	0.354245	-0.264766	0.491147	-0.160913	0.679183	0.599834	0.0877334	-0.351641
Solyc12g005860.1.1	Solyc12g005860.1.1	3-isopropylmalate dehydratase large subunit (AHRD V1 *--- LEUC_BACWK)";" contains Interpro domain(s) IPR006249 Aconitase/iron regulatory protein 2	GO:0008152	blue	-0.512186	0.158623	-0.285737	0.456065	-0.630215	0.0688633	-0.406319	0.277843	-0.884472	0.00153859	0.0234677	0.952214	0.135231	0.728674	0.715949	0.0300601	-0.541869	0.131815	0.635083	0.066101	0.727572	0.0262982	-0.0540423	0.890174	-0.205738	0.595378	-0.0577682	0.882642	-0.402608	0.28268	0.191871	0.620918	0.41305	0.26918	0.0943342	0.809243	-0.0823074	0.833268	-0.122977	0.752609	-0.163782	0.673715	0.538464	0.134743	-0.337582
Solyc09g082630.2.1	Solyc09g082630.2.1	Acireductone dioxygenase (AHRD V1 **** Q08G57_PLAMJ)";" contains Interpro domain(s) IPR004313 Acireductone dioxygenase ARD	GO:0010309GO:0055114	blue	0.512111	0.158695	0.780209	0.0131199	0.353287	0.351005	0.150374	0.699375	0.401759	0.283792	-0.199005	0.607733	-0.35364	0.35049	-0.362744	0.337333	0.625435	0.0716456	-0.512361	0.158456	-0.701763	0.0351065	-0.0232958	0.952564	-0.115819	0.766677	-0.47933	0.19169	0.127173	0.744391	-0.0746354	0.848658	-0.846226	0.0040258	0.536177	0.136731	0.476355	0.19486	0.49638	0.174085	0.295163	0.44066	-0.234146	0.544259	0.0387847
Solyc09g010130.2.1	Solyc09g010130.2.1	Sorting nexin 1 (AHRD V1 ***- Q70YZ8_BRAOL)";" contains Interpro domain(s) IPR015404 Vps5 C-terminal	GO:0007154	blue	-0.510681	0.16006	-0.368768	0.328763	-0.522076	0.149369	-0.374068	0.321313	-0.648757	0.0587168	0.00704621	0.985646	0.0602647	0.877601	0.680603	0.0436063	-0.728822	0.025913	0.729577	0.0256822	0.938823	0.000175583	0.192613	0.619543	-0.161043	0.678934	-0.0523514	0.893594	-0.095696	0.806531	0.0679251	0.862155	0.534268	0.138404	-0.162297	0.676543	-0.438736	0.237456	-0.256031	0.506076	-0.169089	0.663638	0.440019	0.235927	-0.19821
Solyc07g043270.2.1	Solyc07g043270.2.1	Protein FAR1-RELATED SEQUENCE 4 (AHRD V1 **-- FRS4_ARATH)";" contains Interpro domain(s) IPR018289 MULE transposase conserved domain	GO:0003700GO:0008270GO:0016563	blue	-0.510431	0.160299	-0.65636	0.0548478	-0.444389	0.23076	-0.343937	0.364783	-0.597873	0.0890501	0.164142	0.67303	0.322121	0.397906	0.589629	0.094715	-0.639178	0.0638316	0.710777	0.0318408	0.798314	0.00989756	-0.0354312	0.927896	0.0715835	0.854793	0.356476	0.346365	-0.169248	0.663336	0.144684	0.710346	0.740078	0.0226112	-0.340931	0.369265	-0.461625	0.210987	-0.43724	0.239245	-0.170283	0.661375	0.240736	0.532648	-0.219411
Solyc07g045240.2.1	Solyc07g045240.2.1	RNA-binding protein-like (AHRD V1 *--* Q8L779_ARATH)";" contains Interpro domain(s) IPR012677 Nucleotide-binding alpha-beta plait	GO:0000166GO:0003676GO:0008266	blue	0.510284	0.16044	0.175037	0.652397	0.717739	0.0294589	0.683735	0.0422726	0.546928	0.127535	0.0530933	0.892093	-0.0920849	0.813727	-0.645375	0.0604921	0.615988	0.0773475	-0.778504	0.0134553	-0.754827	0.0187229	0.0557778	0.886665	-0.316932	0.405982	0.264776	0.491129	0.17745	0.647853	-0.564217	0.113537	0.0121494	0.975252	0.0717915	0.854374	0.662198	0.0519897	0.332237	0.382379	0.0629498	0.872183	-0.258592	0.50168	0.288158
Solyc09g098170.2.1	Solyc09g098170.2.1	Ras-related protein Rab-25 (AHRD V1 ***- RAB25_RABIT)";" contains Interpro domain(s) IPR015595 Rab11-related	GO:0005525GO:0005622GO:0007165GO:0007264GO:0015031	blue	-0.503849	0.166676	-0.212155	0.583685	-0.543434	0.130482	-0.387237	0.303174	-0.761035	0.0172288	0.0346436	0.929495	0.108614	0.780897	0.781512	0.0128673	-0.618725	0.0756673	0.715319	0.0302732	0.798986	0.00978942	0.0991332	0.799694	-0.214045	0.580257	-0.161857	0.677382	-0.291142	0.447203	0.169659	0.662557	0.405158	0.279352	0.038175	0.922325	-0.238533	0.53652	-0.0746301	0.848669	-0.190847	0.622818	0.38732	0.303062	-0.163527
Solyc04g051190.2.1	Solyc04g051190.2.1	Cytochrome P450	GO:0010291GO:0019825GO:0020037GO:0045261GO:0055114	blue	-0.501669	0.168819	-0.684787	0.0418307	-0.609272	0.0815672	-0.23558	0.541724	-0.596585	0.0899205	0.271822	0.479221	0.32573	0.392334	0.500089	0.170382	-0.833771	0.00521983	0.476172	0.195056	0.8534	0.00343102	0.098364	0.801223	0.0285218	0.941935	0.166151	0.669211	-0.298646	0.435026	0.070401	0.857171	0.747544	0.0205823	-0.511847	0.158946	-0.394175	0.293832	-0.380604	0.312244	-0.471281	0.200335	0.547092	0.127398	-0.0420074
Solyc05g015300.2.1	Solyc05g015300.2.1	BURP domain-containing protein (AHRD V1 **-- B2ZPK5_SOLTU)";" contains Interpro domain(s) IPR004873 BURP	GO:0045735	blue	-0.501029	0.169451	-0.608783	0.0818799	-0.000900971	0.998165	-0.245859	0.523688	-0.178433	0.646006	-0.222674	0.564699	0.453336	0.220374	0.456722	0.216513	-0.460997	0.211689	0.453613	0.220057	0.485614	0.185089	-0.0268328	0.945369	0.112889	0.772452	0.547298	0.127225	0.0511542	0.896016	-0.184801	0.634078	0.720716	0.0284772	-0.510225	0.160496	-0.355067	0.348411	-0.170297	0.661349	-0.176593	0.649467	-0.175503	0.651518	0.0367144
Solyc04g007800.2.1	Solyc04g007800.2.1	C2 domain-containing protein (AHRD V1 **-- D7KYE6_ARALY)";" contains Interpro domain(s) IPR018029 C2 membrane targeting protein		blue	0.5009	0.169579	0.570076	0.109015	0.105575	0.786913	0.176501	0.649639	0.413469	0.268646	0.0911974	0.815497	-0.647026	0.0596214	-0.601644	0.0865296	0.503665	0.166856	-0.269502	0.483129	-0.381725	0.310702	0.0975069	0.802928	0.0518882	0.894531	-0.444922	0.230134	0.339508	0.371397	0.259875	0.499484	-0.772868	0.014605	0.449437	0.224868	-0.0573892	0.883408	-0.127785	0.743194	0.462699	0.209786	0.0105657	0.978478	-0.172223
Solyc07g039330.2.1	Solyc07g039330.2.1	Histone-binding protein RBBP7 (AHRD V1 **-* B5X3G4_SALSA)";" contains Interpro domain(s) IPR017986 WD40 repeat region	GO:0042393GO:0046872	blue	-0.499351	0.171115	-0.547931	0.126696	-0.432026	0.245539	-0.17769	0.647402	-0.373466	0.322155	0.10309	0.791838	0.21348	0.581281	0.506209	0.164373	-0.892655	0.00119964	0.472222	0.199313	0.906912	0.000739079	0.339171	0.371903	-0.0630907	0.871898	0.0218116	0.955583	-0.0664669	0.865092	-0.10037	0.797236	0.70536	0.0337786	-0.575496	0.104928	-0.518291	0.152872	-0.25137	0.514117	-0.482558	0.188283	0.411552	0.271097	0.165585
Solyc02g070020.1.1	Solyc02g070020.1.1	UDP-glucosyltransferase (AHRD V1 **-* Q8LKG3_STERE)";" contains Interpro domain(s) IPR002213 UDP-glucuronosyl/UDP-glucosyltransferase	GO:0008152GO:0080043	blue	0.499304	0.171162	0.541356	0.132254	0.596737	0.089818	0.377894	0.315988	0.290755	0.447836	-0.00253528	0.994835	0.0202517	0.958758	-0.273557	0.476307	0.763006	0.0167715	-0.598405	0.0886918	-0.919015	0.000459466	-0.19808	0.609436	-0.256024	0.506088	-0.0281608	0.942669	-0.134833	0.729447	-0.254027	0.509528	-0.398128	0.288577	0.487219	0.183424	0.860922	0.00287547	0.651983	0.057055	0.14867	0.702656	-0.464825	0.207422	0.202819
Solyc02g093250.2.1	Solyc02g093250.2.1	Caffeoyl-CoA O-methyltransferase (AHRD V1 **** A8IFQ7_SOLLC)";" contains Interpro domain(s) IPR002935 O-methyltransferase family 3	GO:0008171GO:0042409	blue	-0.497693	0.172769	-0.682693	0.0427135	-0.332729	0.38163	-0.310114	0.416706	-0.403335	0.28173	0.074845	0.848237	0.385923	0.30496	0.536281	0.136641	-0.704908	0.0339436	0.592317	0.0928441	0.769923	0.0152311	0.0444645	0.909567	0.126306	0.746087	0.370421	0.326431	-0.0690118	0.859967	-0.00742073	0.984883	0.75886	0.0177428	-0.537632	0.135464	-0.513673	0.157211	-0.368019	0.329822	-0.269327	0.483425	0.148633	0.702727	-0.0563982
Solyc08g068690.1.1	Solyc08g068690.1.1	N-acetyltransferase (AHRD V1 ***- B6SUK9_MAIZE)";" contains Interpro domain(s) IPR000182 GCN5-related N-acetyltransferase	GO:0008152	blue	-0.497173	0.17329	-0.664445	0.0509152	-0.386986	0.303515	-0.349971	0.355862	-0.150613	0.698916	-0.155229	0.690052	0.0873025	0.823275	0.213858	0.580596	-0.702452	0.0348494	0.516335	0.154701	0.831448	0.00546643	0.150815	0.698527	0.280361	0.464953	0.286818	0.454287	0.26369	0.492976	0.0351087	0.928551	0.538431	0.134772	-0.628974	0.0695794	-0.817453	0.00712272	-0.627877	0.070216	-0.109516	0.779113	0.306628	0.422238	-0.200058
Solyc01g104030.2.1	Solyc01g104030.2.1	Inward rectifier potassium channel-like protein (Fragment) (AHRD V1 *-** Q1W7D1_SOLLC)";" contains Interpro domain(s) IPR000595 Cyclic nucleotide-binding	GO:0005242GO:0016020	blue	-0.49646	0.174005	-0.518999	0.152213	-0.258392	0.502023	-0.502376	0.168122	-0.0321468	0.934567	-0.444955	0.230095	0.374239	0.321075	0.362231	0.338068	-0.686498	0.0411182	0.297358	0.437106	0.583095	0.0993579	0.0214213	0.956378	0.388191	0.30188	0.211686	0.584537	0.145643	0.708494	-0.149089	0.701849	0.340385	0.370082	-0.719709	0.0288069	-0.577002	0.10381	-0.198004	0.609577	-0.277209	0.470199	0.0683845	0.86123	-0.0183424
Solyc06g076020.2.1	Solyc06g076020.2.1	heat shock protein (AHRD V1 ***- B2D2G5_CAPSN)";" contains Interpro domain(s) IPR013126 Heat shock protein 70	GO:0005524GO:0051082	blue	-0.495635	0.174834	-0.170684	0.660617	-0.4203	0.260013	-0.407552	0.276245	-0.571472	0.107952	0.0251602	0.948771	0.169465	0.662925	0.815519	0.00737556	-0.63632	0.0654101	0.77488	0.0141874	0.773875	0.0143951	0.152882	0.694554	-0.0885024	0.820877	-0.178219	0.646409	-0.189358	0.625584	0.204125	0.598329	0.358434	0.343532	-0.0605726	0.876979	-0.416935	0.264247	-0.0460632	0.906327	-0.198884	0.607956	0.112149	0.773913	0.0116494
Solyc12g008630.1.1	Solyc12g008630.1.1	Mitochondrial processing peptidase alpha subunit (AHRD V1 ***- Q948V5_MORAL)";" contains Interpro domain(s) IPR011237 Peptidase M16 core	GO:0006508GO:0046872	blue	-0.495159	0.175313	-0.598523	0.0886123	-0.694814	0.0377669	-0.660468	0.0528267	-0.829075	0.00572657	0.0250831	0.948928	0.426122	0.25277	0.60082	0.0870766	-0.46506	0.207162	0.624996	0.0719045	0.587456	0.0962436	-0.469818	0.201929	0.302907	0.428179	0.358317	0.343701	-0.426232	0.252636	0.363048	0.336898	0.399813	0.286351	-0.137152	0.724939	-0.221749	0.566361	-0.423578	0.255921	-0.0406656	0.917271	0.38594	0.304936	-0.635655
Solyc04g080760.2.1	Solyc04g080760.2.1	Peroxidase (AHRD V1 ***- Q94IQ0_TOBAC)";" contains Interpro domain(s) IPR002016 Haem peroxidase plant/fungal/bacterial	GO:0055114	blue	-0.492931	0.177569	-0.495357	0.175114	-0.635039	0.0661256	-0.250283	0.515998	-0.372766	0.323135	-0.0765719	0.844769	-0.145225	0.7093	0.180773	0.641614	-0.752665	0.0192625	0.405806	0.278509	0.906924	0.000738746	0.277118	0.470351	0.0164667	0.966462	-0.0577212	0.882737	0.0884033	0.821075	0.075577	0.846767	0.419304	0.261262	-0.411293	0.271428	-0.613248	0.0790521	-0.546036	0.128283	-0.219428	0.570534	0.764286	0.0164791	-0.228953
Solyc01g008470.2.1	Solyc01g008470.2.1	Non-selective cation channel-2 family (AHRD V1 **-- C1N231_MICPS)";" contains Interpro domain(s) IPR004728 Translocation protein Sec62	GO:0016021	blue	-0.490867	0.179672	-0.363643	0.336047	-0.515748	0.155252	-0.259263	0.500532	-0.629694	0.0691632	0.156448	0.687716	-0.0864129	0.825053	0.50537	0.165189	-0.526149	0.145651	0.807127	0.00854303	0.852911	0.00346956	0.143939	0.711785	-0.125629	0.747413	0.0283822	0.942219	-0.0704813	0.85701	0.326288	0.391476	0.498245	0.172218	0.00612551	0.987522	-0.522434	0.149039	-0.476422	0.194788	0.00513748	0.989534	0.392255	0.296403	-0.274905
Solyc02g021350.2.1	Solyc02g021350.2.1	Testis-specific Y-encoded protein (AHRD V1 *--- Q540R4_HUMAN)";" contains Interpro domain(s) IPR002164 Nucleosome assembly protein (NAP)	GO:0005634	blue	-0.489723	0.180844	-0.56499	0.112934	0.0621778	0.87374	-0.27577	0.472603	-0.37073	0.325995	-0.385509	0.305524	0.438308	0.237967	0.396927	0.290168	-0.0743463	0.849239	0.405337	0.279119	0.204915	0.596884	-0.356116	0.346888	0.0249703	0.949157	0.781362	0.0128964	-0.065249	0.867547	-0.150885	0.698391	0.650941	0.0575886	-0.150713	0.698722	0.0283646	0.942255	-0.129462	0.739918	0.0995627	0.798841	-0.173888	0.654563	-0.323319
Solyc01g108250.2.1	Solyc01g108250.2.1	Vacuolar import and degradation protein VID27 (AHRD V1 *--- B3LP56_YEAS1)";" contains Interpro domain(s) IPR013863 Vacuolar import and degradation Vid27-related		blue	0.488209	0.182402	0.577037	0.103784	0.699801	0.035845	0.273246	0.47683	0.688156	0.0404356	-0.310262	0.416472	-0.0598653	0.878407	-0.264623	0.49139	0.391373	0.297586	-0.635796	0.0657023	-0.644151	0.061143	0.181718	0.639844	-0.164194	0.67293	-0.261211	0.4972	0.298532	0.435211	-0.583933	0.0987544	-0.459085	0.21384	0.053779	0.890706	0.441608	0.234041	0.714036	0.0307109	0.018067	0.963204	-0.519086	0.152132	0.452072
Solyc01g009420.2.1	Solyc01g009420.2.1	Bifunctional polymyxin resistance arnA protein (AHRD V1 ***- B6TQB1_MAIZE)";" contains Interpro domain(s) IPR001509 NAD-dependent epimerase/dehydratase	GO:0008152GO:0044237	blue	-0.487232	0.183411	-0.205601	0.595629	-0.73886	0.0229543	-0.584035	0.0986816	-0.693825	0.0381558	0.151548	0.697117	0.124265	0.750084	0.629142	0.0694822	-0.470499	0.201186	0.79938	0.00972655	0.650077	0.0580333	-0.175836	0.650892	0.260255	0.498834	-0.158843	0.683134	-0.355026	0.348471	0.702783	0.0347265	0.0609061	0.876306	0.0895883	0.818708	-0.507383	0.163234	-0.375658	0.319094	-0.0304536	0.938008	0.262337	0.49528	-0.337857
Solyc07g063010.2.1	Solyc07g063010.2.1	Fatty acid oxidation complex subunit alpha (AHRD V1 **-- FADB_ACIBC)";" contains Interpro domain(s) IPR006176 3-hydroxyacyl-CoA dehydrogenase NAD binding	GO:0006631GO:0008152GO:0016491GO:0042803GO:0050662	blue	0.486496	0.184174	0.456003	0.217329	0.545015	0.129144	0.167892	0.665905	0.463323	0.209091	-0.142158	0.71523	0.158023	0.684701	-0.313066	0.412047	0.655338	0.0553583	-0.653659	0.056203	-0.925527	0.000344879	-0.29177	0.44618	0.0830767	0.831728	0.00184777	0.996236	-0.0521353	0.894031	-0.228558	0.554181	-0.534371	0.138313	0.223399	0.5634	0.65324	0.0564155	0.579925	0.101659	0.111749	0.774703	-0.54948	0.125408	0.179244
Solyc01g088560.2.1	Solyc01g088560.2.1	Ras-related protein Rab-6A (AHRD V1 ***- B6STE7_MAIZE)";" contains Interpro domain(s) IPR015600 Rab6-related	GO:0003924GO:0005525GO:0005622GO:0007165GO:0007264GO:0015031	blue	-0.486352	0.184322	-0.455413	0.218001	-0.62121	0.0741623	-0.346542	0.360918	-0.443782	0.231474	0.153194	0.693954	-0.033582	0.931652	0.400178	0.285871	-0.715371	0.0302557	0.715552	0.0301942	0.924479	0.000361789	0.190808	0.62289	0.140112	0.719194	-0.0388059	0.921044	0.00926565	0.981126	0.357918	0.344277	0.411339	0.271369	-0.298879	0.43465	-0.776925	0.0137711	-0.595591	0.0905964	-0.127225	0.744289	0.43771	0.238683	-0.193076
Solyc09g075430.2.1	Solyc09g075430.2.1	Ribosomal protein L19 (AHRD V1 ***- Q2PYW9_SOLTU)";" contains Interpro domain(s) IPR000196 Ribosomal protein L19/L19e	GO:0003735GO:0005840	blue	0.48591	0.184782	0.192413	0.619912	0.609998	0.0811042	0.500482	0.169993	0.747125	0.0206927	-0.077669	0.842567	0.0111563	0.977275	-0.650773	0.0576748	0.401373	0.284299	-0.885879	0.0014761	-0.716677	0.0298147	0.0916177	0.814659	-0.023994	0.951143	0.0766027	0.844707	0.222827	0.564425	-0.546365	0.128007	-0.202847	0.600673	-0.219015	0.571278	0.442103	0.233455	0.371255	0.325256	-0.116236	0.765856	-0.275757	0.472623	0.429207
Solyc03g005750.2.1	Solyc03g005750.2.1	Genomic DNA chromosome 5 P1 clone MPL12 (AHRD V1 *--- Q9FL24_ARATH)";" contains Interpro domain(s) IPR009719 Protein of unknown function DUF1296		blue	-0.485574	0.185131	-0.269766	0.482683	-0.491266	0.179265	-0.357572	0.344778	-0.525568	0.146178	0.0314593	0.935965	0.120976	0.756535	0.722663	0.0278467	-0.809336	0.00822447	0.661641	0.0522582	0.907188	0.000731649	0.286511	0.454792	-0.11728	0.763801	-0.218463	0.572272	-0.11975	0.758944	0.0557203	0.886781	0.443462	0.231851	-0.25296	0.511368	-0.476143	0.195087	-0.109524	0.779099	-0.321349	0.399103	0.337358	0.374629	0.0416992
Solyc06g005470.2.1	Solyc06g005470.2.1	Metallothionein-like protein type 2 (AHRD V1 --*- MT2Z_SOLLC)";" contains Interpro domain(s) IPR000347 Plant metallothionein family 15	GO:0046872	blue	-0.484138	0.186628	-0.755818	0.0184787	-0.33711	0.375002	-0.311322	0.414797	-0.40266	0.282612	0.0787168	0.840465	0.449989	0.224229	0.475891	0.195357	-0.667569	0.0494453	0.518154	0.152999	0.702257	0.0349223	-0.0451579	0.908161	0.18513	0.633462	0.472272	0.199258	-0.107897	0.782316	-0.0181638	0.963007	0.780512	0.0130609	-0.581073	0.100822	-0.455661	0.217719	-0.399047	0.287363	-0.27617	0.471934	0.16646	0.668623	-0.106548
Solyc10g085910.1.1	Solyc10g085910.1.1	Heavy metal-associated domain containing protein expressed (AHRD V1 *--- Q84TB9_ORYSJ)";" contains Interpro domain(s) IPR006121 Heavy metal transport/detoxification protein	GO:0030001	blue	-0.483755	0.187029	-0.414439	0.267412	-0.555717	0.120298	-0.353327	0.350947	-0.434032	0.243107	0.0672214	0.863572	0.133285	0.732462	0.585564	0.0975869	-0.900909	0.000914251	0.588797	0.0952983	0.958825	4.47979e-05	0.300387	0.432223	0.0194893	0.960309	-0.153836	0.692724	-0.0595269	0.87909	0.056377	0.885453	0.484802	0.185936	-0.45342	0.220278	-0.615093	0.0779017	-0.272585	0.477939	-0.377841	0.316062	0.43115	0.246605	0.0328892
Solyc08g014470.2.1	Solyc08g014470.2.1	Amidohydrolase family protein (AHRD V1 ***- C1F7G0_ACIC5)";" contains Interpro domain(s) IPR013108 Amidohydrolase 3	GO:0016787	blue	0.482791	0.188039	0.342409	0.367058	0.520967	0.15039	0.321604	0.398707	0.454187	0.219401	0.0111715	0.977244	-0.259845	0.499535	-0.664512	0.0508835	0.936078	0.000204183	-0.402957	0.282223	-0.859402	0.00298234	-0.306865	0.42186	0.0822957	0.833292	0.24235	0.529819	0.205394	0.596008	0.120991	0.756505	-0.472447	0.199069	0.482479	0.188366	0.358729	0.343105	-0.0156642	0.968096	0.571901	0.107628	-0.45874	0.214228	-0.190064
Solyc08g069030.2.1	Solyc08g069030.2.1	Delta-aminolevulinic acid dehydratase (AHRD V1 ***- B9RJ27_RICCO)";" contains Interpro domain(s) IPR001731 Tetrapyrrole biosynthesis porphobilinogen synthase	GO:0004655GO:0008152GO:0033014GO:0042802	blue	0.482782	0.188048	0.653821	0.0561214	0.437045	0.239479	0.192113	0.620468	0.194224	0.616558	0.0556976	0.886827	0.0326864	0.933471	-0.147621	0.704677	0.762359	0.0169207	-0.442356	0.233156	-0.904872	0.000795694	-0.301748	0.430036	-0.101156	0.795676	-0.18477	0.634134	-0.240239	0.533521	0.0293089	0.940335	-0.614739	0.0781216	0.612773	0.0793501	0.755508	0.0185548	0.625896	0.0713744	0.203724	0.599064	-0.518906	0.152299	0.127264
Solyc03g082590.2.1	Solyc03g082590.2.1	TBC1 domain family member 15 (AHRD V1 *--- Q6P4X9_XENTR)";" contains Interpro domain(s) IPR000195 RabGAP/TBC	GO:0005622	blue	-0.480826	0.190107	-0.371803	0.324487	-0.480864	0.190067	-0.530538	0.141706	-0.39453	0.293359	-0.373625	0.321932	0.08031	0.837271	0.487485	0.18315	-0.718686	0.0291444	0.467159	0.204843	0.812086	0.00783905	0.111345	0.775501	0.0654452	0.867151	-0.031045	0.936807	0.0874771	0.822926	-0.107415	0.783268	0.307116	0.421461	-0.369644	0.327526	-0.464003	0.208334	-0.224432	0.561549	-0.142843	0.713906	0.461212	0.211448	-0.297553
Solyc09g010970.2.1	Solyc09g010970.2.1	Carbonic anhydrase (AHRD V1 ***- B9S9I2_RICCO)";" contains Interpro domain(s) IPR001765 Carbonic anhydrase	GO:0005515GO:0015976	blue	-0.480052	0.190925	-0.214376	0.579659	-0.666249	0.0500634	-0.585504	0.0976301	-0.547441	0.127105	-0.0281445	0.942702	-0.0962828	0.805363	0.505523	0.16504	-0.499999	0.170472	0.843077	0.00430777	0.78763	0.0117252	-0.0225843	0.954011	0.224046	0.56224	-0.150722	0.698705	-0.0317853	0.935302	0.575153	0.105183	0.0630754	0.871929	0.035	0.928771	-0.711136	0.0317152	-0.519252	0.151978	0.131308	0.736314	0.317249	0.405487	-0.444132
Solyc05g041910.2.1	Solyc05g041910.2.1	Membrane protein (AHRD V1 **-- B6U5U8_MAIZE)";" contains Interpro domain(s) IPR017214 Uncharacterised conserved protein UCP037471		blue	-0.478546	0.192523	-0.415758	0.265737	-0.406993	0.276969	-0.321952	0.398168	-0.306391	0.422615	-0.161423	0.678209	-0.00406504	0.991719	0.464793	0.207457	-0.824465	0.00625562	0.553311	0.122254	0.957027	5.19304e-05	0.361543	0.339055	-0.0522725	0.893753	-0.05923	0.87969	0.183025	0.637396	-0.121861	0.754799	0.503895	0.166631	-0.456942	0.216262	-0.640225	0.0632596	-0.307699	0.420534	-0.225019	0.5605	0.421352	0.258695	-0.0614343
Solyc01g007150.2.1	Solyc01g007150.2.1	Coatomer subunit beta-1 (AHRD V1 ***- D7MB61_ARALY)";" contains Interpro domain(s) IPR016460 Coatomer beta subunit	GO:0005488GO:0005515GO:0005737GO:0030117GO:0030126	blue	-0.477653	0.193474	-0.692836	0.0385476	-0.343193	0.365889	-0.545284	0.128916	-0.395917	0.29151	-0.10732	0.783457	0.428118	0.250313	0.473212	0.198241	-0.497661	0.172801	0.626371	0.0710955	0.605596	0.0839359	-0.265728	0.489513	0.386725	0.303868	0.541975	0.131725	-0.0267678	0.945502	0.140702	0.718051	0.550454	0.124601	-0.443152	0.232216	-0.528813	0.143249	-0.48659	0.184076	-0.00228429	0.995347	0.0264141	0.946221	-0.3917
Solyc05g014970.2.1	Solyc05g014970.2.1	Urease alpha subunit (AHRD V1 **** A3YCE1_9GAMM)";" contains Interpro domain(s) IPR008221 Urease IPR005848 Urease alpha subunit	GO:0006807GO:0009039GO:0016787GO:0016810GO:0019627	blue	-0.475389	0.195896	-0.59317	0.0922554	-0.573303	0.10657	-0.154744	0.690981	-0.31516	0.408757	0.108213	0.781691	0.0843074	0.829265	0.277213	0.470193	-0.915955	0.000521545	0.335785	0.377	0.92095	0.000422989	0.356065	0.346962	0.0250087	0.949079	-0.0323305	0.934194	-0.0218857	0.955433	-0.0394588	0.91972	0.607368	0.0827893	-0.646182	0.0600653	-0.594361	0.0914372	-0.422733	0.256973	-0.4917	0.178822	0.655417	0.0553186	0.0765494
Solyc11g066290.1.1	Solyc11g066290.1.1	Icc family phosphohydrolase (AHRD V1 **-- C6I6S4_9BACE)";" contains Interpro domain(s) IPR011230 Phosphoesterase At2g46880	GO:0009401GO:0016787	blue	-0.474725	0.19661	-0.486547	0.18412	-0.0196509	0.95998	-0.36135	0.339331	0.0178054	0.963737	-0.505387	0.165172	0.420176	0.260167	0.377293	0.316822	-0.55183	0.123467	0.238512	0.536557	0.448642	0.22579	0.0368554	0.925004	0.219698	0.570048	0.337084	0.375042	0.165219	0.670981	-0.330759	0.384629	0.461303	0.211346	-0.657095	0.0544826	-0.382881	0.309114	-0.0279629	0.943071	-0.260143	0.499025	-0.103014	0.791989	0.0887872
Solyc02g068300.2.1	Solyc02g068300.2.1	Receptor-like kinase (AHRD V1 ***- A7VM32_MARPO)";" contains Interpro domain(s) IPR002290 Serine/threonine protein kinase	GO:0005488GO:0006468	blue	-0.474247	0.197124	-0.422071	0.257798	-0.00595082	0.987877	-0.37905	0.314389	0.130404	0.73808	-0.55993	0.116918	0.156842	0.686963	0.231407	0.549114	-0.4416	0.23405	0.400179	0.28587	0.502282	0.168214	0.0906923	0.816505	0.289751	0.449477	0.317008	0.405863	0.41169	0.27092	-0.143253	0.713111	0.327474	0.389654	-0.538721	0.134521	-0.662127	0.052024	-0.276254	0.471794	0.0092786	0.981099	-0.15339	0.693579	-0.0557992
Solyc11g069380.1.1	Solyc11g069380.1.1	4-hydroxy-3-methylbut-2-en-1-yl diphosphate synthase (AHRD V1 ***- A9ZN14_HEVBR)";" contains Interpro domain(s) IPR017178 4-hydroxy-3-methylbut-2-en-1-yl diphosphate synthase atypical	GO:0044237GO:0055114	blue	-0.473927	0.197469	-0.367608	0.330405	-0.385826	0.305091	-0.354288	0.349546	-0.543661	0.13029	-0.00608797	0.987598	0.140236	0.718954	0.720039	0.0286987	-0.737938	0.0232163	0.717741	0.0294582	0.905959	0.000765156	0.226515	0.557825	-0.151924	0.696394	-0.00731216	0.985104	-0.0376655	0.923359	-0.0375733	0.923546	0.581864	0.100248	-0.244208	0.526568	-0.450632	0.223485	-0.17409	0.654181	-0.194666	0.615741	0.270756	0.481015	-0.0850387
Solyc01g008230.2.1	Solyc01g008230.2.1	TCP family transcription factor (AHRD V1 *-** A6MCZ2_9ORYZ)";" contains Interpro domain(s) IPR005333 Transcription factor TCP	GO:0003700	blue	0.473627	0.197793	0.41932	0.261242	0.809435	0.00821029	0.506234	0.164348	0.612251	0.0796785	-0.267944	0.48576	-0.19724	0.610986	-0.531946	0.140454	0.71502	0.0303749	-0.658715	0.0536832	-0.791127	0.0111039	0.0510515	0.896224	-0.310981	0.415335	0.118023	0.76234	0.32789	0.389016	-0.547438	0.127108	-0.24931	0.517687	0.2542	0.509229	0.609811	0.0812233	0.47653	0.194673	0.257581	0.503413	-0.447828	0.226737	0.217691
Solyc08g082670.2.1	Solyc08g082670.2.1	Cellulose synthase (AHRD V1 **** B9IMB3_POPTR)";" contains Interpro domain(s) IPR005150 Cellulose synthase	GO:0016020GO:0016759	blue	-0.472518	0.198992	-0.375697	0.31904	-0.532225	0.140207	-0.376679	0.317674	-0.842006	0.00440667	0.0413478	0.915887	-0.00615098	0.98747	0.571845	0.10767	-0.367647	0.33035	0.777331	0.0136895	0.729548	0.0256913	-0.112382	0.773452	-0.174079	0.654203	0.180835	0.641497	-0.199763	0.606337	0.267752	0.486084	0.484475	0.186276	0.184843	0.633999	-0.223045	0.564035	-0.400565	0.285362	0.137654	0.723964	0.453722	0.219932	-0.571044
Solyc07g053540.1.1	Solyc07g053540.1.1	Fasciclin-like arabinogalactan protein 4 (AHRD V1 ***- A9XTK9_GOSHI)";" contains Interpro domain(s) IPR000782 FAS1 domain	GO:0004773	blue	-0.472231	0.199303	-0.278871	0.467429	-0.60785	0.0824788	-0.321983	0.398121	-0.822952	0.0064363	0.0134478	0.972609	-0.0423971	0.913759	0.567768	0.110783	-0.499181	0.171285	0.614312	0.0783876	0.760877	0.0172658	0.0325576	0.933733	-0.269037	0.483914	-0.0610169	0.876082	-0.262586	0.494855	0.165785	0.669906	0.411079	0.271703	0.125896	0.74689	-0.14124	0.717009	-0.237414	0.53849	-0.0678749	0.862256	0.633503	0.0669897	-0.40289
Solyc08g068610.2.1	Solyc08g068610.2.1	Decarboxylase family protein (AHRD V1 ***- B1ILJ6_CLOBK)";" contains Interpro domain(s) IPR002129 Pyridoxal phosphate-dependent decarboxylase	GO:0019752GO:0030170	blue	-0.472057	0.199491	-0.211207	0.585407	-0.81438	0.00752719	-0.626445	0.071052	-0.589875	0.0945425	0.0907408	0.816408	0.071312	0.855339	0.46127	0.211384	-0.450794	0.223298	0.693664	0.0382197	0.596574	0.0899285	-0.218019	0.573074	0.419389	0.261154	-0.19126	0.622051	-0.307718	0.420504	0.784167	0.0123629	-0.0933304	0.811244	0.0260015	0.94706	-0.591353	0.0935127	-0.479645	0.191356	-0.0124664	0.974607	0.339036	0.372106	-0.398017
Solyc02g084500.2.1	Solyc02g084500.2.1	UPF0183 domain protein (AHRD V1 **-- B8M4A7_TALSN)";" contains Interpro domain(s) IPR005373 Uncharacterised protein family UPF0183		blue	0.472025	0.199527	0.361749	0.338759	0.789694	0.0113557	0.445347	0.229635	0.756522	0.0183066	-0.179473	0.644053	0.0379883	0.922704	-0.415074	0.266604	0.449054	0.225312	-0.709087	0.0324375	-0.722015	0.0280556	0.138767	0.721804	-0.126595	0.745523	0.0178712	0.963603	0.280651	0.464472	-0.597278	0.0894517	-0.227022	0.55692	-0.0814132	0.83506	0.450879	0.223201	0.579218	0.102177	-0.0322246	0.934409	-0.574845	0.105414	0.525178
Solyc08g061320.2.1	Solyc08g061320.2.1	Smr domain containing protein (AHRD V1 ***- B6SWQ7_MAIZE)";" contains Interpro domain(s) IPR002625 Smr protein/MutS2 C-terminal	GO:0005515	blue	-0.472014	0.199539	-0.560172	0.116725	-0.492274	0.178236	-0.273751	0.475981	-0.352922	0.351538	-0.0896648	0.818556	0.0338619	0.931083	0.350083	0.355698	-0.847757	0.00389335	0.433724	0.24348	0.947562	0.000103265	0.303364	0.427447	-0.0257811	0.947508	0.0437668	0.910981	0.110606	0.776959	-0.145903	0.707992	0.592775	0.0925274	-0.547553	0.127012	-0.572489	0.107184	-0.405086	0.279445	-0.29346	0.443427	0.600598	0.0872244	-0.127573
Solyc12g040810.1.1	Solyc12g040810.1.1	Geranylgeranyltransferase type II beta subunit (AHRD V1 **** D3TMI7_GLOMM)";" contains Interpro domain(s) IPR008930 Terpenoid cylases/protein prenyltransferase alpha-alpha toroid	GO:0003824GO:0004663GO:0005515	blue	-0.471417	0.200187	-0.132436	0.734116	-0.766985	0.0158735	-0.541988	0.131714	-0.797454	0.010037	0.0540252	0.890208	-0.00457294	0.990684	0.558909	0.117732	-0.360859	0.340037	0.705078	0.0338815	0.593522	0.0920132	-0.203269	0.599899	0.0985065	0.80094	-0.192371	0.61999	-0.384301	0.307172	0.63732	0.0648552	0.00775636	0.9842	0.264556	0.491503	-0.297735	0.436497	-0.325243	0.393083	0.0418204	0.914928	0.455763	0.217602	-0.485522
Solyc11g069800.1.1	Solyc11g069800.1.1	cytochrome P450	GO:0009978GO:0019825GO:0020037	blue	-0.471051	0.200584	-0.463461	0.208937	-0.453785	0.21986	-0.190644	0.623194	-0.500555	0.16992	0.111289	0.775611	0.119176	0.760072	0.570942	0.108355	-0.84288	0.00432588	0.545324	0.128883	0.940099	0.000163303	0.340518	0.369884	-0.194961	0.615195	-0.0367524	0.925213	-0.0809561	0.835976	-0.0988793	0.800199	0.68217	0.042936	-0.398163	0.28853	-0.434439	0.242616	-0.222535	0.564949	-0.385453	0.3056	0.478442	0.192633	0.049784
Solyc09g089670.2.1	Solyc09g089670.2.1	Nicotiana lesion-inducing like (AHRD V1 ***- B6T757_MAIZE)";" contains Interpro domain(s) IPR008637 HR-like lesion-inducer		blue	-0.471033	0.200604	-0.289505	0.44988	-0.5568	0.119423	-0.269237	0.483576	-0.396136	0.29122	0.0661606	0.865709	0.159497	0.681885	0.583768	0.0988727	-0.920587	0.000429674	0.418951	0.261705	0.863908	0.00267331	0.369528	0.32769	-0.051904	0.894499	-0.335456	0.377498	-0.177879	0.647047	0.0087619	0.982152	0.393827	0.294298	-0.451088	0.222959	-0.465558	0.206611	-0.0613421	0.875426	-0.560471	0.116488	0.468251	0.203644	0.242599
Solyc05g055640.2.1	Solyc05g055640.2.1	60S ribosomal protein L38 (AHRD V1 ***- D7LK18_ARALY)";" contains Interpro domain(s) IPR002675 Ribosomal protein L38e	GO:0003735GO:0005840	blue	-0.470479	0.201207	-0.510549	0.160186	-0.591798	0.0932034	-0.241973	0.530479	-0.433979	0.243172	0.0750424	0.84784	-0.00522014	0.989366	0.383104	0.30881	-0.867443	0.00244687	0.495515	0.174955	0.983191	1.99422e-06	0.332234	0.382383	-0.0465172	0.905407	-0.0711324	0.8557	0.00988226	0.97987	0.00802879	0.983645	0.560325	0.116604	-0.465408	0.206777	-0.597283	0.0894482	-0.432626	0.244809	-0.331768	0.383092	0.650927	0.0575956	-0.0838099
Solyc02g093010.2.1	Solyc02g093010.2.1	RER1 protein (AHRD V1 ***- Q9P0H9_HUMAN)";" contains Interpro domain(s) IPR004932 Retrieval of early ER protein Rer1	GO:0016021	blue	-0.470364	0.201333	-0.441557	0.234102	-0.641122	0.0627721	-0.322439	0.397414	-0.37242	0.323621	-0.0992797	0.799403	-0.190674	0.623139	0.190479	0.6235	-0.69812	0.0364855	0.478306	0.192778	0.898014	0.00100823	0.233978	0.544557	0.0687094	0.860576	-0.0768795	0.844152	0.131576	0.735793	0.156194	0.688202	0.324501	0.394227	-0.334002	0.379699	-0.670102	0.0482736	-0.587284	0.0963653	-0.106833	0.78442	0.710715	0.0318626	-0.320221
Solyc06g069040.2.1	Solyc06g069040.2.1	Glutathione S-transferase (AHRD V1 **** Q84T17_PHAAT)";" contains Interpro domain(s) IPR004046 Glutathione S-transferase C-terminal	GO:0004364	blue	-0.47024	0.201468	-0.583186	0.0992919	-0.360261	0.340897	-0.2217	0.566449	-0.302554	0.428744	-0.098643	0.800669	-0.183852	0.635851	0.176966	0.648764	-0.545818	0.128467	0.650945	0.0575864	0.888554	0.00136219	0.218008	0.573094	0.00208529	0.995752	0.289405	0.450043	0.33165	0.383271	0.0640024	0.87006	0.600155	0.0875196	-0.31551	0.408208	-0.739881	0.0226665	-0.718516	0.0292008	0.116786	0.764774	0.427416	0.251176	-0.380542
Solyc06g082870.2.1	Solyc06g082870.2.1	60S ribosomal protein L5-1 (AHRD V1 ***- B6THG9_MAIZE)";" contains Interpro domain(s) IPR005485 Ribosomal protein L5 eukaryotic	GO:0005840	blue	-0.469145	0.202664	-0.306742	0.422056	-0.632244	0.0677034	-0.355563	0.347691	-0.850693	0.00364785	0.173354	0.655571	0.117792	0.762793	0.696624	0.0370618	-0.575167	0.105173	0.679006	0.0442964	0.771044	0.0149909	0.00284456	0.994205	-0.183685	0.636161	-0.0704153	0.857143	-0.381867	0.310507	0.247424	0.520964	0.450367	0.223791	0.0582453	0.881679	-0.182045	0.639231	-0.199462	0.606892	-0.175846	0.650873	0.509381	0.161307	-0.280125
Solyc03g070380.2.1	Solyc03g070380.2.1	Methyl jasmonate esterase (AHRD V1 **-* Q56SE1_SOLTU)";" contains Interpro domain(s) IPR000073 Alpha/beta hydrolase fold-1	GO:0080030GO:0080032	blue	-0.468354	0.203531	-0.658264	0.053905	-0.172998	0.656242	-0.288741	0.451131	-0.35755	0.34481	-0.178141	0.646554	0.128936	0.740945	0.356323	0.346588	-0.448996	0.225379	0.6318	0.0679563	0.717823	0.0294311	0.00511281	0.989584	0.011794	0.975976	0.55537	0.120579	0.212044	0.583887	-0.103289	0.791443	0.740304	0.0225479	-0.335515	0.377409	-0.489671	0.180898	-0.508049	0.16259	0.107347	0.783403	0.15629	0.688019	-0.380634
Solyc06g049070.2.1	Solyc06g049070.2.1	Solute carrier family 35 member E3 (AHRD V1 **-- S35E3_DANRE)";" contains Interpro domain(s) IPR004853 Protein of unknown function DUF250	GO:0008514	blue	0.468273	0.203619	0.527363	0.144553	0.712382	0.0312811	0.552015	0.123316	0.363151	0.336751	0.0720933	0.853767	0.00861659	0.982448	-0.197018	0.611395	0.602327	0.0860782	-0.569395	0.109534	-0.77523	0.0141157	0.0709612	0.856044	-0.446971	0.227736	-0.0879716	0.821937	-0.0636625	0.870745	-0.431214	0.246526	-0.181918	0.639469	0.36434	0.335052	0.799963	0.00963376	0.746121	0.0209594	-0.0154186	0.968596	-0.505855	0.164717	0.496001
Solyc07g006830.2.1	Solyc07g006830.2.1	Calmodulin-binding protein (Fragment) (AHRD V1 *-** Q9M451_CICAR)";" contains Interpro domain(s) IPR012416 Calmodulin binding protein-like	GO:0005516	blue	-0.46683	0.205206	-0.257501	0.503551	-0.454177	0.219412	-0.445371	0.229607	-0.496391	0.174074	-0.0634629	0.871148	0.232387	0.547376	0.788099	0.0116404	-0.833281	0.00527122	0.606269	0.0834991	0.860465	0.00290735	0.231529	0.548898	-0.062758	0.872569	-0.211544	0.584795	-0.132879	0.733252	-0.0399184	0.918787	0.403306	0.281767	-0.318069	0.404206	-0.417892	0.263038	0.00571005	0.988368	-0.357993	0.344168	0.268704	0.484476	0.0509601
Solyc06g048520.2.1	Solyc06g048520.2.1	RING finger and transmembrane domain-containing protein 2 (AHRD V1 **-- RNFT2_HUMAN)";" contains Interpro domain(s) IPR018957 Zinc finger C3HC4 RING-type	GO:0008270	blue	-0.466648	0.205407	-0.620637	0.0745077	-0.265526	0.489856	-0.302815	0.428326	-0.189271	0.625746	-0.214895	0.578718	-0.112864	0.772503	0.100839	0.796305	-0.399091	0.287304	0.645814	0.06026	0.739148	0.022873	0.0531385	0.892002	0.189011	0.626229	0.464569	0.207706	0.400477	0.285476	0.124722	0.749189	0.524423	0.147219	-0.331667	0.383246	-0.783667	0.0124568	-0.781478	0.0128739	0.252146	0.512775	0.228646	0.554025	-0.472978
Solyc05g051030.2.1	Solyc05g051030.2.1	ER-derived vesicles protein ERV14 (AHRD V1 **-- B6T6Y8_MAIZE)";" contains Interpro domain(s) IPR003377 Cornichon	GO:0005515GO:0016020GO:0016971	blue	-0.46654	0.205526	-0.682877	0.0426353	-0.533816	0.138801	-0.170328	0.66129	-0.165772	0.66993	-0.0619358	0.874228	-0.0333275	0.932169	-0.0132218	0.973069	-0.743517	0.0216609	0.253923	0.509706	0.813659	0.0076243	0.240883	0.532391	0.182544	0.638296	0.164865	0.671654	0.168659	0.664451	0.00276824	0.994361	0.524886	0.146798	-0.666959	0.0497306	-0.686664	0.0410497	-0.660219	0.0529478	-0.277275	0.470089	0.677802	0.0448215	-0.152328
Solyc02g093900.2.1	Solyc02g093900.2.1	Cytochrome c1 (AHRD V1 **** Q9FKS5_ARATH)";" contains Interpro domain(s) IPR002326 Cytochrome c1	GO:0020037GO:0045153	blue	-0.465697	0.206457	-0.113385	0.771474	-0.685059	0.041717	-0.529543	0.142594	-0.904737	0.000799551	0.0723428	0.853266	0.155801	0.688955	0.693595	0.038247	-0.278351	0.468296	0.686015	0.0413184	0.47154	0.200053	-0.314486	0.409814	0.0148674	0.969718	-0.10932	0.779501	-0.546646	0.127772	0.573299	0.106573	0.0774382	0.84303	0.351811	0.353163	-0.0555564	0.887112	-0.138596	0.722135	0.00291291	0.994066	0.341953	0.367738	-0.450093
Solyc06g050620.2.1	Solyc06g050620.2.1	Genome sequencing data contig C226 (AHRD V1 *-*- A8Y9R7_MICAE)";" contains Interpro domain(s) IPR007314 Protein of unknown function DUF399		blue	-0.463806	0.208553	-0.5228	0.148704	-0.444704	0.230389	-0.341772	0.368009	-0.345773	0.362058	-0.071958	0.854039	-0.12705	0.744633	0.303284	0.427575	-0.634437	0.0664637	0.706782	0.0332624	0.9368	0.000196362	0.205541	0.595739	0.0720187	0.853917	0.159905	0.681107	0.269467	0.483188	0.125953	0.746778	0.504925	0.165623	-0.324347	0.394465	-0.786077	0.0120084	-0.659905	0.0531008	0.0679672	0.86207	0.408634	0.274848	-0.362568
Solyc09g083020.1.1	Solyc09g083020.1.1	Myrosinase-binding protein-like protein (AHRD V1 **-* Q9M5W9_ARATH)";" contains Interpro domain(s) IPR001229 Mannose-binding lectin	GO:0005529	blue	-0.46378	0.208582	-0.52785	0.144115	-0.459561	0.213303	-0.216758	0.575349	-0.255187	0.507528	0.0436031	0.911313	0.063441	0.871192	0.3683	0.329425	-0.888095	0.00138132	0.479038	0.191999	0.950053	8.73047e-05	0.384764	0.306539	0.0324951	0.93386	-0.025817	0.947435	0.106854	0.784379	-0.0478882	0.902629	0.584563	0.0983026	-0.603025	0.0856175	-0.701806	0.0350905	-0.403667	0.281296	-0.369474	0.327766	0.456028	0.217301	0.0725207
Solyc06g074820.2.1	Solyc06g074820.2.1	Aquaporin-like protein (AHRD V1 ***- D1M6Z5_CAPAN)";" contains Interpro domain(s) IPR012269 Aquaporin	GO:0015250GO:0016020GO:0016021	blue	0.462554	0.209948	0.654787	0.0556349	0.633094	0.0672215	0.333725	0.380119	0.259653	0.499863	-0.101876	0.794247	-0.0684923	0.861013	-0.15836	0.684058	0.75897	0.0177165	-0.469339	0.202452	-0.843549	0.00426466	-0.122254	0.754027	-0.357595	0.344744	-0.12491	0.748821	-0.0615139	0.875079	-0.269638	0.482899	-0.435917	0.240834	0.60176	0.0864529	0.824729	0.0062245	0.720383	0.0285858	0.227308	0.55641	-0.515438	0.155544	0.194163
Solyc08g077930.2.1	Solyc08g077930.2.1	Isocitrate dehydrogenase (AHRD V1 ***- Q17P79_AEDAE)";" contains Interpro domain(s) IPR004434 Isocitrate dehydrogenase NAD-dependent mitochondrial	GO:0005524GO:0005739GO:0008270GO:0055114	blue	-0.462319	0.21021	-0.252608	0.511977	-0.541653	0.132	-0.306835	0.421908	-0.42313	0.256478	0.0564146	0.885378	0.0955183	0.806885	0.617318	0.0765286	-0.879214	0.0017884	0.526127	0.145671	0.897205	0.00103565	0.365136	0.333917	-0.0686977	0.860599	-0.33374	0.380097	-0.119566	0.759305	0.0522798	0.893739	0.371679	0.324661	-0.361705	0.338822	-0.51641	0.15463	-0.104711	0.788625	-0.443812	0.231439	0.425585	0.253434	0.158581
Solyc01g006130.2.1	Solyc01g006130.2.1	Homology to unknown gene (AHRD V1 *-*- Q010T6_OSTTA)";" contains Interpro domain(s) IPR001305 Heat shock protein DnaJ cysteine-rich region	GO:0006457	blue	0.46118	0.211484	0.33053	0.384978	0.484493	0.186257	0.438877	0.237288	0.495465	0.175006	0.228989	0.553413	-0.275206	0.473546	-0.655871	0.0550918	0.826254	0.00604651	-0.338579	0.372792	-0.767115	0.0158446	-0.155253	0.690006	0.077589	0.842728	0.14439	0.710914	0.174829	0.652788	0.235428	0.541994	-0.400908	0.28491	0.411627	0.271001	0.203239	0.599953	-0.0716933	0.854572	0.439323	0.236756	-0.482177	0.188683	0.0346165
Solyc06g076150.2.1	Solyc06g076150.2.1	Eukaryotic translation initiation factor 3 subunit 8-like protein (AHRD V1 **** Q9LIL2_ARATH)";" contains Interpro domain(s) IPR008905 Eukaryotic translation initiation factor 3 subunit 8 N-terminal	GO:0003743GO:0005515GO:0005852	blue	-0.461007	0.211679	-0.384922	0.306323	-0.444597	0.230515	-0.572747	0.106988	-0.693324	0.0383539	-0.0420293	0.914505	0.360307	0.340831	0.840259	0.00457139	-0.615939	0.077378	0.735399	0.0239478	0.740997	0.0223547	-0.108795	0.780538	0.0259725	0.947119	0.122244	0.754047	-0.233398	0.545584	0.075488	0.846946	0.473034	0.198434	-0.15294	0.694443	-0.285416	0.456594	-0.117408	0.763549	-0.118139	0.762111	0.163102	0.67501	-0.294323
Solyc02g036360.1.1	Solyc02g036360.1.1	At1g62390-like protein (Fragment) (AHRD V1 *--- C0JCT4_9BRAS)";" contains Interpro domain(s) IPR011990 Tetratricopeptide-like helical	GO:0005488	blue	-0.46066	0.212068	-0.458103	0.214948	-0.566653	0.111644	-0.232791	0.546659	-0.43058	0.247299	0.0347184	0.929343	-0.137035	0.725166	0.332147	0.382516	-0.775508	0.0140586	0.558373	0.118161	0.983521	1.86149e-06	0.340886	0.369333	-0.0855269	0.826825	-0.0701263	0.857724	0.0987599	0.800436	0.056236	0.885738	0.512054	0.158749	-0.34518	0.362935	-0.634044	0.0666848	-0.5018	0.16869	-0.186204	0.631458	0.648419	0.058893	-0.18309
Solyc03g115760.2.1	Solyc03g115760.2.1	Vesicle transport v-SNARE 11-like (AHRD V1 ***- Q307Y3_SOLTU)";" contains Interpro domain(s) IPR007705 Vesicle transport v-SNARE	GO:0004872GO:0016020	blue	-0.460651	0.212078	-0.0926264	0.812647	-0.78014	0.0131334	-0.510858	0.15989	-0.81437	0.00752852	0.10331	0.791401	0.223554	0.563122	0.714552	0.0305344	-0.53812	0.135041	0.514795	0.15615	0.556516	0.119652	-0.142638	0.714302	0.037349	0.924002	-0.348117	0.358592	-0.602983	0.0856457	0.457538	0.215587	0.0416036	0.915368	0.108544	0.781035	-0.0902573	0.817373	0.00141498	0.997117	-0.3093	0.417994	0.476771	0.194415	-0.185356
Solyc10g081570.1.1	Solyc10g081570.1.1	KED (AHRD V1 *-*- Q9LW95_TOBAC)		blue	-0.460056	0.212745	-0.376804	0.3175	-0.630569	0.0686604	-0.277379	0.469915	-0.56052	0.116449	0.0749384	0.848049	-0.0919969	0.813902	0.453949	0.219673	-0.773438	0.0144859	0.578539	0.102675	0.963081	3.07071e-05	0.293042	0.444106	-0.134994	0.729134	-0.165479	0.670487	-0.0475446	0.903325	0.101245	0.795498	0.457581	0.215538	-0.236085	0.540834	-0.511936	0.158861	-0.385089	0.306096	-0.226551	0.557761	0.671781	0.047507	-0.184915
Solyc04g076670.2.1	Solyc04g076670.2.1	TRAF type zinc finger domain containing 1 (AHRD V1 **-- B6T8M5_MAIZE)";" contains Interpro domain(s) IPR001293 Zinc finger TRAF-type	GO:0008270	blue	-0.459696	0.213151	-0.456788	0.216437	-0.60721	0.0828912	-0.167746	0.666182	-0.529258	0.14285	0.261364	0.49694	0.226876	0.557181	0.534117	0.138536	-0.896602	0.00105645	0.388759	0.301112	0.853463	0.00342608	0.288068	0.452234	-0.0960933	0.805741	-0.158026	0.684697	-0.311054	0.41522	0.0232122	0.952734	0.589644	0.0947042	-0.460328	0.212441	-0.350932	0.354452	-0.167925	0.665844	-0.599527	0.0879392	0.58443	0.0983977	0.177926
Solyc05g054810.2.1	Solyc05g054810.2.1	60S ribosomal protein L35 (AHRD V1 ***- D7M7V2_ARALY)";" contains Interpro domain(s) IPR001854 Ribosomal protein L29	GO:0003735GO:0005840	blue	0.458703	0.21427	0.218617	0.571995	0.498131	0.172331	0.586015	0.0972663	0.370249	0.326672	0.310252	0.416487	0.076973	0.843964	-0.517264	0.153831	0.647662	0.0592882	-0.679445	0.044106	-0.852534	0.00349944	-0.148507	0.702969	-0.119381	0.759669	0.168052	0.665603	-0.177343	0.648056	-0.13836	0.722593	-0.136046	0.727088	0.193386	0.618109	0.673069	0.0469239	0.324913	0.393592	-0.0353065	0.928149	-0.329866	0.385991	0.337293
Solyc04g080340.2.1	Solyc04g080340.2.1	Wyosine base formation domain protein (AHRD V1 *--- D3TCK2_ACIB4)";" contains Interpro domain(s) IPR013917 Wyosine base formation	GO:0016020GO:0016491GO:0051536GO:0055114	blue	-0.457994	0.215071	-0.245562	0.524207	-0.569507	0.109449	-0.39536	0.292251	-0.673527	0.0467178	0.0463898	0.905665	-0.0860322	0.825814	0.626594	0.0709645	-0.607792	0.0825161	0.791491	0.0110405	0.898625	0.000987861	0.159839	0.681231	-0.147087	0.705707	-0.145395	0.708971	-0.0778162	0.842272	0.239742	0.534394	0.364998	0.334113	0.0277162	0.943573	-0.471564	0.200027	-0.32836	0.388296	-0.0169843	0.965408	0.451107	0.222938	-0.31533
Solyc08g006480.2.1	Solyc08g006480.2.1	Unknown Protein (AHRD V1)		blue	-0.455653	0.217728	-0.637984	0.0644884	-0.278634	0.467824	-0.207339	0.592453	-0.527665	0.144282	-0.0651526	0.867741	-0.0226701	0.953837	0.301039	0.431175	-0.377371	0.316713	0.657815	0.0541265	0.747723	0.0205351	0.00296521	0.993959	-0.135092	0.728943	0.523287	0.148257	0.138849	0.721645	-0.0168093	0.965764	0.758652	0.0177926	-0.143544	0.712548	-0.39178	0.29704	-0.595925	0.0903692	0.178267	0.646319	0.369423	0.327837	-0.519428
Solyc11g012970.1.1	Solyc11g012970.1.1	Aminoacylase-1 (AHRD V1 ***- B6TNG9_MAIZE)";" contains Interpro domain(s) IPR010159 N-acyl-L-amino-acid amidohydrolase	GO:0005737GO:0008152	blue	-0.453871	0.219762	-0.139224	0.720917	-0.80393	0.00901888	-0.580331	0.101363	-0.575568	0.104874	-0.0460923	0.906268	-0.102057	0.793886	0.377055	0.317152	-0.437608	0.238804	0.614111	0.078513	0.62985	0.0690735	-0.118478	0.761444	0.27338	0.476604	-0.276207	0.471872	-0.200673	0.604663	0.649645	0.0582567	-0.135998	0.727182	0.0863215	0.825236	-0.529939	0.142241	-0.450512	0.223625	0.0371126	0.924482	0.506408	0.16418	-0.464943
Solyc04g080730.2.1	Solyc04g080730.2.1	Mitogen-activated protein kinase 9 (AHRD V1 **** D9J1Y9_SOLLC)";" contains Interpro domain(s) IPR002290 Serine/threonine protein kinase	GO:0006468GO:0016908	blue	0.453756	0.219894	0.354372	0.349423	0.521608	0.149799	0.318583	0.403404	0.421681	0.258285	-0.187098	0.629791	0.00788046	0.983947	-0.492509	0.177998	0.674821	0.0461388	-0.762771	0.0168257	-0.879422	0.00177801	-0.224105	0.562135	-0.0834993	0.830882	0.0888299	0.820223	0.00253804	0.99483	-0.350698	0.354794	-0.394976	0.292764	0.227829	0.555481	0.742142	0.0220377	0.47327	0.198179	0.12405	0.750505	-0.275236	0.473496	0.083726
Solyc09g010380.2.1	Solyc09g010380.2.1	Inorganic pyrophosphatase-like protein (AHRD V1 **** Q9LFF9_ARATH)";" contains Interpro domain(s) IPR008162 Inorganic pyrophosphatase	GO:0004427GO:0005737	blue	-0.453623	0.220046	-0.124223	0.750167	-0.588881	0.0952397	-0.549266	0.125585	-0.74	0.0226331	0.132422	0.734142	0.16707	0.667464	0.790734	0.0111725	-0.442443	0.233053	0.849121	0.00377788	0.638474	0.0642185	-0.131153	0.736617	0.0801635	0.837564	-0.156628	0.687371	-0.359404	0.342132	0.543227	0.130658	0.146304	0.707217	0.178908	0.645114	-0.364003	0.335533	-0.179936	0.643185	-0.0189149	0.961478	0.131453	0.736033	-0.270433
Solyc02g094580.2.1	Solyc02g094580.2.1	Receptor-like kinase (AHRD V1 *-*- A7VM36_MARPO)";" contains Interpro domain(s) IPR001245 Tyrosine protein kinase	GO:0006468	blue	-0.4528	0.220989	-0.482644	0.188193	-0.218592	0.57204	-0.320403	0.400572	-0.402836	0.282381	-0.00890604	0.981858	0.19187	0.620919	0.610516	0.0807751	-0.596807	0.0897702	0.753895	0.0189543	0.802399	0.00925287	0.134018	0.731034	-0.027306	0.944407	0.262962	0.494215	0.086853	0.824173	-0.0138353	0.971819	0.664471	0.0509029	-0.299672	0.433373	-0.543966	0.130031	-0.314365	0.410005	-0.0525074	0.893278	0.0374552	0.923786	-0.124988
Solyc06g066460.2.1	Solyc06g066460.2.1	Unknown Protein (AHRD V1)		blue	-0.452794	0.220997	-0.522106	0.149341	-0.577853	0.10318	-0.273127	0.477029	-0.375902	0.318756	0.198356	0.608929	-0.0789317	0.840034	0.251151	0.514495	-0.625268	0.0717438	0.684563	0.0419247	0.86894	0.00235507	0.161943	0.677217	0.182278	0.638795	0.0824445	0.832994	0.072217	0.853519	0.393538	0.294683	0.443821	0.231428	-0.309417	0.41781	-0.814494	0.00751197	-0.729322	0.0257601	-0.0503955	0.897552	0.424638	0.254606	-0.243342
Solyc09g072640.2.1	Solyc09g072640.2.1	Rop-interactive crib motif-containing protein 1 (AHRD V1 *--- D7LGA6_ARALY)";" contains Interpro domain(s) IPR000095 PAK-box/P21-Rho-binding		blue	-0.452699	0.221106	-0.427163	0.251487	-0.508009	0.162628	-0.59273	0.0925588	-0.539773	0.133613	-0.279878	0.465756	0.267257	0.486922	0.5994	0.0880241	-0.682513	0.0427899	0.464005	0.208333	0.731774	0.0250183	-0.0665222	0.864981	0.0983495	0.801252	0.0757243	0.846471	-0.100997	0.795992	-0.0930961	0.811711	0.358933	0.342811	-0.338126	0.373473	-0.292882	0.444366	-0.157618	0.685476	-0.17335	0.655578	0.421053	0.25907	-0.36435
Solyc05g012260.2.1	Solyc05g012260.2.1	Purple acid phosphatase (AHRD V1 **-* B0WRM8_CULQU)";" contains Interpro domain(s) IPR008963 Purple acid phosphatase-like N-terminal	GO:0004722GO:0005515GO:0016787GO:0046872	blue	-0.452259	0.221611	-0.435766	0.241016	-0.673367	0.0467898	-0.394589	0.29328	-0.345829	0.361974	-0.0429535	0.91263	-0.178458	0.645959	0.173381	0.65552	-0.646374	0.0599646	0.552697	0.122756	0.862399	0.00277416	0.149649	0.700769	0.221794	0.566279	-0.0600563	0.878022	0.134021	0.731029	0.328837	0.387566	0.23001	0.551597	-0.309502	0.417675	-0.783939	0.0124056	-0.687888	0.0405455	-0.0263101	0.946432	0.611977	0.079851	-0.375743
Solyc10g081090.1.1	Solyc10g081090.1.1	Splicing factor 3B subunit 1 (AHRD V1 **-- B3RQX5_TRIAD)";" contains Interpro domain(s) IPR016024 Armadillo-type fold	GO:0005488	blue	-0.452085	0.221811	-0.121366	0.75577	-0.708257	0.0327331	-0.618628	0.075727	-0.58421	0.0985558	-0.290882	0.447629	-0.0208352	0.95757	0.503075	0.167434	-0.561169	0.115935	0.471922	0.199638	0.672368	0.047241	-0.0415524	0.915472	0.097619	0.802705	-0.305132	0.424621	-0.163008	0.675189	0.243053	0.528588	-0.0529432	0.892397	-0.0210037	0.957227	-0.32062	0.400235	-0.171022	0.659977	-0.0807726	0.836343	0.582414	0.0998492	-0.424076
Solyc04g008810.2.1	Solyc04g008810.2.1	40S ribosomal protein S26 (AHRD V1 ***- B6TXN6_MAIZE)";" contains Interpro domain(s) IPR000892 Ribosomal protein S26e	GO:0005840	blue	-0.451642	0.222321	-0.55452	0.121269	-0.561371	0.115775	-0.116483	0.76537	-0.43919	0.236914	0.21782	0.573432	0.035953	0.926836	0.35277	0.351761	-0.852791	0.003479	0.452961	0.220804	0.944981	0.000121858	0.352861	0.351627	-0.0964487	0.805033	-0.023544	0.952059	-0.0631935	0.871691	0.008158	0.983382	0.663775	0.051234	-0.482775	0.188055	-0.537075	0.135949	-0.428193	0.250221	-0.408623	0.274862	0.641546	0.0625423	0.0196647
Solyc02g070100.2.1	Solyc02g070100.2.1	ATP-dependent RNA helicase (AHRD V1 ***- C6LRM7_GIALA)";" contains Interpro domain(s) IPR011545 DNA/RNA helicase DEAD/DEAH box type N-terminal	GO:0005524GO:0008026	blue	0.451378	0.222625	-0.0293451	0.940262	0.618336	0.0759048	0.472942	0.198533	0.67208	0.0473715	-0.0859454	0.825988	-0.203875	0.598788	-0.765101	0.0162945	0.482511	0.188333	-0.602898	0.0857012	-0.513099	0.157755	0.0567221	0.884756	-0.033609	0.931597	0.401275	0.284427	0.505094	0.165458	-0.488568	0.182032	0.00870278	0.982272	-0.150151	0.699803	0.19038	0.623686	-0.0810529	0.835782	0.264321	0.491903	-0.205284	0.596208	0.0155669
Solyc01g057900.2.1	Solyc01g057900.2.1	Ubiquitin-protein ligase (AHRD V1 *-** Q17BV9_AEDAE)";" contains Interpro domain(s) IPR000569 HECT	GO:0004842GO:0005622	blue	0.451199	0.222832	0.554918	0.120945	0.333684	0.380182	0.0204156	0.958424	0.172422	0.65733	0.067608	0.862794	0.0843742	0.829131	-0.163391	0.67446	0.789388	0.01141	-0.319162	0.402502	-0.895741	0.00108661	-0.478082	0.193016	0.151551	0.697111	-0.0677357	0.862537	-0.232951	0.546377	0.24488	0.525395	-0.68413	0.0421065	0.588716	0.0953552	0.579983	0.101617	0.413497	0.268611	0.328992	0.387329	-0.576348	0.104294	-0.0638491
Solyc06g051800.2.1	Solyc06g051800.2.1	Expansin (AHRD V1 ***- O04359_SOLLC)";" contains Interpro domain(s) IPR007112 Expansin 45 endoglucanase-like IPR007117 Pollen allergen/expansin C-terminal	GO:0005576GO:0009664	blue	0.450122	0.224074	0.506851	0.163749	0.535769	0.137088	0.32885	0.387545	0.317125	0.40568	-0.0558862	0.886445	0.0358693	0.927006	-0.342366	0.367123	0.786302	0.011967	-0.626105	0.0712512	-0.962047	3.37877e-05	-0.274152	0.475311	-0.13216	0.734653	-0.000704349	0.998565	-0.152645	0.69501	-0.153707	0.69297	-0.469075	0.202741	0.457473	0.215661	0.812727	0.00775105	0.581557	0.10047	0.153957	0.692491	-0.449173	0.225174	0.162305
Solyc03g093390.2.1	Solyc03g093390.2.1	Expansin protein (AHRD V1 ***- Q14F61_WHEAT)";" contains Interpro domain(s) IPR007117 Pollen allergen/expansin C-terminal	GO:0005576	blue	0.450041	0.224168	0.399792	0.28638	0.507367	0.16325	0.274608	0.474546	0.383426	0.308368	0.0926664	0.812567	-0.12828	0.742228	-0.49094	0.179597	0.919655	0.000447173	-0.318583	0.403404	-0.888426	0.00136751	-0.353329	0.350944	0.108588	0.780949	0.184474	0.634688	0.0548517	0.888537	0.224174	0.562011	-0.492502	0.178004	0.530273	0.141942	0.390161	0.299219	0.103083	0.791852	0.495473	0.174998	-0.601483	0.0866363	-0.0755201
Solyc02g067840.2.1	Solyc02g067840.2.1	Sucrase/ferredoxin domain protein (AHRD V1 *--- A1CK27_ASPCL)";" contains Interpro domain(s) IPR009737 Sucraseferredoxin-like		blue	0.449308	0.225018	0.380873	0.311873	0.573717	0.106259	0.315879	0.407629	0.334116	0.379526	-0.17247	0.65724	0.101081	0.795825	-0.259902	0.499438	0.529572	0.142569	-0.709963	0.0321273	-0.766349	0.0160147	-0.117295	0.763772	-0.254123	0.509362	0.0218934	0.955417	-0.0433842	0.911757	-0.547517	0.127042	-0.255467	0.507047	0.194283	0.61645	0.833408	0.00525788	0.677399	0.0449984	0.00122781	0.997499	-0.30188	0.429825	0.20897
Solyc06g083830.2.1	Solyc06g083830.2.1	Serine/threonine kinase (AHRD V1 **** D8UCQ6_VOLCA)";" contains Interpro domain(s) IPR002290 Serine/threonine protein kinase	GO:0004674GO:0006468	blue	-0.449235	0.225102	-0.68364	0.0423127	-0.235372	0.542092	-0.497707	0.172755	-0.432804	0.244594	-0.182869	0.637688	0.400722	0.285155	0.406154	0.278057	-0.288292	0.451866	0.587694	0.0960756	0.459128	0.213791	-0.383337	0.30849	0.306633	0.42223	0.699253	0.0360529	-0.0223974	0.954391	0.0968319	0.804271	0.567853	0.110718	-0.288148	0.452103	-0.347424	0.359615	-0.471252	0.200366	0.148242	0.70348	-0.0132189	0.973075	-0.532203
Solyc08g065450.1.1	Solyc08g065450.1.1	Unknown Protein (AHRD V1)		blue	-0.448356	0.226122	-0.211104	0.585595	-0.567473	0.11101	-0.591715	0.0932614	-0.832963	0.00530472	-0.114647	0.768987	0.0310672	0.936761	0.688236	0.0404028	-0.355494	0.347791	0.798444	0.0098765	0.674933	0.0460888	-0.20129	0.603529	-0.0549827	0.888272	0.02528	0.948527	-0.21035	0.586966	0.317187	0.405584	0.222261	0.565441	0.251824	0.513331	-0.223331	0.563522	-0.265468	0.489954	0.190849	0.622813	0.359653	0.341772	-0.635345
Solyc10g081440.1.1	Solyc10g081440.1.1	NADH cytochrome b5 reductase (AHRD V1 ***- Q5PY86_VERFO)";" contains Interpro domain(s) IPR008333 Oxidoreductase FAD-binding region	GO:0055114	blue	0.44708	0.227609	0.320117	0.401016	0.386006	0.304847	0.555606	0.120388	0.197575	0.610368	0.362056	0.338319	0.14399	0.711687	-0.298719	0.434909	0.484726	0.186014	-0.69964	0.0359061	-0.765273	0.0162557	-0.0730835	0.851777	-0.273092	0.477087	-0.0640046	0.870055	-0.369003	0.328431	-0.22081	0.568049	-0.139573	0.720241	0.226157	0.558466	0.836669	0.00492291	0.564441	0.113363	-0.237904	0.537627	-0.192289	0.620143	0.452592
Solyc02g082220.2.1	Solyc02g082220.2.1	Protein transport protein SEC24 (AHRD V1 ***- C5FL43_NANOT)";" contains Interpro domain(s) IPR006896 Sec23/Sec24 trunk region	GO:0005515GO:0030127	blue	-0.445891	0.228998	-0.722996	0.0277398	-0.470964	0.200679	-0.298395	0.435431	-0.231979	0.548099	0.0382898	0.922092	0.238449	0.536667	0.269678	0.482832	-0.829015	0.00573319	0.392824	0.29564	0.835515	0.00503967	0.155219	0.690071	0.255671	0.506695	0.239224	0.535304	0.0660253	0.865982	-0.0299486	0.939035	0.626057	0.0712798	-0.74167	0.0221681	-0.680567	0.0436219	-0.530422	0.141809	-0.340409	0.370046	0.41949	0.261028	-0.0758747
Solyc01g103540.2.1	Solyc01g103540.2.1	YTH domain family 2 (Predicted) (AHRD V1 *-*- B2GUU1_RAT)";" contains Interpro domain(s) IPR007275 YT521-B-like protein		blue	0.445788	0.229119	0.437058	0.239463	0.734215	0.0242943	0.343844	0.36492	0.711482	0.0315943	-0.170564	0.660844	0.122386	0.753768	-0.233135	0.54605	0.332776	0.38156	-0.641798	0.0624059	-0.661703	0.0522282	0.164173	0.67297	-0.101287	0.795416	-0.131222	0.736483	0.201877	0.602452	-0.569723	0.109284	-0.287298	0.453499	-0.0986995	0.800556	0.422758	0.256942	0.706113	0.0335046	-0.130472	0.737946	-0.629318	0.0693805	0.622779
Solyc02g092440.2.1	Solyc02g092440.2.1	Mitochondrial porin (Voltage-dependent anion channel) outer membrane protein (AHRD V1 **** C4R1Z2_PICPG)";" contains Interpro domain(s) IPR001925 Porin eukaryotic type	GO:0005741GO:0008308	blue	-0.445777	0.229131	-0.0803882	0.837114	-0.517263	0.153832	-0.28062	0.464524	-0.592146	0.0929623	-0.140035	0.719344	-0.336395	0.376081	0.367738	0.33022	-0.340677	0.369646	0.63609	0.0655385	0.699999	0.0357701	0.145564	0.708646	-0.2378	0.537811	-0.201515	0.603117	-0.00238637	0.995139	0.287914	0.452487	0.153498	0.693371	0.261688	0.496387	-0.337151	0.37494	-0.326856	0.390602	0.144342	0.711006	0.541457	0.132167	-0.409709
Solyc06g070900.2.1	Solyc06g070900.2.1	TCP family transcription factor (AHRD V1 *-** A6MCZ2_9ORYZ)";" contains Interpro domain(s) IPR005333 Transcription factor TCP	GO:0003700	blue	-0.445435	0.229532	-0.374197	0.321132	-0.762149	0.0169693	-0.520232	0.15107	-0.902399	0.000868317	0.24827	0.519492	0.26785	0.485918	0.689992	0.0396878	-0.529838	0.142331	0.679784	0.0439595	0.672355	0.0472467	-0.24342	0.527946	0.0863137	0.825251	0.00766912	0.984377	-0.518934	0.152274	0.454139	0.219455	0.328464	0.388136	0.0352821	0.928198	-0.203638	0.599221	-0.299752	0.433244	-0.147846	0.704244	0.470076	0.201647	-0.424482
Solyc04g015370.2.1	Solyc04g015370.2.1	Acyl carrier protein (AHRD V1 ***- Q3HRX1_SOLTU)";" contains Interpro domain(s) IPR003231 Acyl carrier protein (ACP)	GO:0000036GO:0006633GO:0031177GO:0048037GO:0050897	blue	-0.445417	0.229554	-0.406927	0.277054	-0.384654	0.306689	-0.218043	0.57303	-0.544727	0.129387	0.203612	0.59927	0.314001	0.410576	0.718335	0.0292606	-0.760309	0.0173992	0.572849	0.106912	0.790881	0.0111468	0.211556	0.584774	-0.150587	0.698964	-0.00463445	0.990559	-0.254127	0.509355	-0.0274234	0.944169	0.661281	0.0524323	-0.328781	0.387652	-0.305315	0.424329	-0.06225	0.873594	-0.427788	0.250718	0.242893	0.528869	0.149461
Solyc02g079170.2.1	Solyc02g079170.2.1	NADH dehydrogenase like protein (AHRD V1 **** O65414_ARATH)";" contains Interpro domain(s) IPR013027 FAD-dependent pyridine nucleotide-disulphide oxidoreductase	GO:0005509GO:0008137	blue	-0.443834	0.231413	-0.58068	0.101108	0.0724147	0.853121	-0.246886	0.521899	0.0411045	0.91638	-0.395129	0.292559	0.290705	0.447918	0.242206	0.530071	-0.40701	0.276947	0.36276	0.33731	0.45964	0.213214	0.0328799	0.933078	0.190172	0.624072	0.545558	0.128686	0.30563	0.423828	-0.251678	0.513584	0.593552	0.0919924	-0.574063	0.105999	-0.491668	0.178855	-0.275666	0.472775	-0.0460253	0.906403	-0.164685	0.671996	-0.0387411
Solyc02g080800.2.1	Solyc02g080800.2.1	Deoxyhypusine synthase (AHRD V1 ***- Q5ZN61_9ASTE)";" contains Interpro domain(s) IPR002773 Deoxyhypusine synthase	GO:0005515GO:0008612	blue	-0.443658	0.231619	-0.772335	0.0147171	-0.199071	0.607611	-0.0987592	0.800437	-0.0355696	0.927615	-0.0140276	0.971428	0.253036	0.511238	0.116214	0.765899	-0.65063	0.0577483	0.308288	0.419599	0.661945	0.0521117	0.172275	0.657609	0.211585	0.584721	0.464201	0.208114	0.17957	0.64387	-0.129336	0.740164	0.753853	0.0189646	-0.771596	0.0148733	-0.634673	0.066331	-0.520729	0.150609	-0.291548	0.446541	0.192601	0.619564	0.0603717
Solyc08g076860.2.1	Solyc08g076860.2.1	Zinc-binding family protein (AHRD V1 **** D7MDD4_ARALY)";" contains Interpro domain(s) IPR006734 Protein of unknown function DUF597	GO:0005488	blue	-0.443176	0.232188	-0.383878	0.307749	0.114651	0.768979	-0.463047	0.209399	-0.0996765	0.798614	-0.596488	0.0899862	0.477973	0.193132	0.450515	0.22362	-0.186848	0.630258	0.350957	0.354414	0.184826	0.63403	-0.277829	0.469165	0.239165	0.535408	0.535342	0.137461	0.0882274	0.821426	-0.19585	0.613551	0.348742	0.35767	-0.312711	0.412606	-0.166604	0.668349	0.0336643	0.931484	0.0455391	0.907389	-0.375294	0.319602	-0.163114
Solyc02g079280.2.1	Solyc02g079280.2.1	MYB transcription factor (AHRD V1 **-* Q9LDR8_ARATH)";" contains Interpro domain(s) IPR015495 Myb transcription factor	GO:0003677GO:0003700GO:0045449	blue	-0.441014	0.234745	-0.201667	0.602837	-0.675182	0.0459777	-0.621158	0.0741937	-0.594343	0.0914492	0.0676285	0.862752	0.0910963	0.815699	0.692668	0.0386144	-0.650733	0.0576953	0.807741	0.00845365	0.816307	0.00727182	0.0034629	0.992946	0.206049	0.59481	-0.238151	0.537192	-0.168588	0.664585	0.465591	0.206574	0.113599	0.771052	-0.0716794	0.8546	-0.622102	0.073626	-0.322605	0.397158	-0.0672014	0.863613	0.275092	0.473736	-0.28194
Solyc05g018650.2.1	Solyc05g018650.2.1	Ferrochelatase (AHRD V1 **** O64391_SOLTU)";" contains Interpro domain(s) IPR001015 Ferrochelatase	GO:0004325GO:0006783	blue	0.439839	0.236141	0.600991	0.0869628	0.322669	0.397058	0.0553862	0.887456	0.142387	0.714787	-0.033155	0.932519	0.0542911	0.88967	-0.164538	0.672276	0.753899	0.0189532	-0.438769	0.237416	-0.895723	0.00108724	-0.421321	0.258735	0.0241887	0.950747	-0.150428	0.699271	-0.260818	0.497871	0.0991306	0.799699	-0.689334	0.0399547	0.595128	0.090912	0.725065	0.0270817	0.543433	0.130483	0.247476	0.520873	-0.434834	0.242139	-0.0358712
Solyc11g007070.1.1	Solyc11g007070.1.1	Mitochondrial substrate carrier family protein (AHRD V1 ***- D7MB92_ARALY)";" contains Interpro domain(s) IPR001993 Mitochondrial substrate carrier	GO:0016020	blue	0.438651	0.237558	0.205229	0.596309	0.787936	0.0116699	0.639795	0.0634945	0.596473	0.089997	-0.0499369	0.898481	-0.0301005	0.938726	-0.55379	0.121863	0.604624	0.0845696	-0.716953	0.0297219	-0.762091	0.0169827	0.0654827	0.867075	-0.290313	0.448557	0.26606	0.48895	0.201047	0.603975	-0.567933	0.110656	0.00632487	0.987116	0.0510848	0.896157	0.61563	0.0775688	0.413699	0.268354	0.0482251	0.901947	-0.417131	0.263999	0.382047
Solyc02g089200.2.1	Solyc02g089200.2.1	MADS-box transcription factor (AHRD V1 **** Q3KSZ0_PRUDU)";" contains Interpro domain(s) IPR002100 Transcription factor MADS-box IPR002487 Transcription factor K-box	GO:0003700GO:0005515GO:0005634	blue	0.437282	0.239195	0.0741167	0.8497	0.306311	0.422742	0.495755	0.174714	0.685501	0.0415325	0.26141	0.496861	-0.0860164	0.825846	-0.822802	0.00645432	0.398452	0.288148	-0.736021	0.0237674	-0.643207	0.0616479	0.0110979	0.977394	0.248005	0.519952	0.0612444	0.875623	0.122992	0.752581	-0.0161282	0.967151	-0.28446	0.45817	-0.200068	0.605777	0.11901	0.760398	-0.0694406	0.859104	-0.0745278	0.848874	-0.145395	0.708971	0.331706
Solyc02g087770.2.1	Solyc02g087770.2.1	Aldose-1-epimerase-like protein (AHRD V1 **** O48971_TOBAC)";" contains Interpro domain(s) IPR015443 Aldose-1-epimerase	GO:0004034GO:0005515GO:0005975GO:0019318	blue	0.435032	0.241899	0.59586	0.090413	0.617025	0.0767085	0.262874	0.494366	0.292757	0.444571	-0.171089	0.659851	0.0718527	0.854251	-0.10477	0.788507	0.644545	0.060933	-0.544388	0.129673	-0.832326	0.00537231	-0.139717	0.71996	-0.279531	0.466332	-0.117997	0.762389	-0.0955998	0.806723	-0.367545	0.330494	-0.416705	0.264538	0.435023	0.24191	0.833587	0.00523909	0.799753	0.00966711	0.0968392	0.804256	-0.519109	0.152111	0.261416
Solyc05g054310.2.1	Solyc05g054310.2.1	Translation initiation factor 2 gamma subunit (AHRD V1 **** Q684L1_9INSE)";" contains Interpro domain(s) IPR015256 Initiation factor eIF2 gamma C-terminal	GO:0003743GO:0005525	blue	0.433932	0.243227	0.0373979	0.923902	0.482863	0.187963	0.563476	0.114118	0.743325	0.0217134	0.214996	0.578536	0.100577	0.796826	-0.668577	0.0489771	0.270193	0.481964	-0.813194	0.00768742	-0.626995	0.0707302	0.120313	0.757838	0.118036	0.762313	0.103522	0.79098	0.114433	0.769408	-0.331897	0.382896	-0.082787	0.832308	-0.375843	0.318837	0.242354	0.529812	0.186745	0.630449	-0.271727	0.479381	-0.27262	0.477881	0.580858
Solyc01g104660.2.1	Solyc01g104660.2.1	Exocyst subunit Exo70-interacting protein Roh1 (Fragment) (AHRD V1 *-*- C1IJU1_TOBAC)";" contains Interpro domain(s) IPR008511 Protein of unknown function DUF793		blue	0.431717	0.245914	0.637178	0.0649341	0.317257	0.405473	0.194296	0.616425	0.13924	0.720886	-0.164494	0.67236	-0.138966	0.721417	-0.18772	0.628632	0.545244	0.12895	-0.580556	0.101198	-0.683645	0.0423108	-0.100146	0.797681	-0.311004	0.415299	-0.343431	0.365536	-0.133064	0.732891	-0.272187	0.478608	-0.566553	0.111721	0.511646	0.159137	0.810876	0.00800715	0.67248	0.0471902	0.0993549	0.799253	-0.0869675	0.823944	0.0548641
Solyc07g055860.2.1	Solyc07g055860.2.1	Serine/threonine-protein phosphatase 5 (AHRD V1 **** B6TKH0_MAIZE)";" contains Interpro domain(s) IPR011236 Protein phosphatase 5	GO:0004722GO:0005488GO:0005737GO:0016787GO:0019904GO:0023034GO:0046872	blue	-0.430617	0.247255	-0.437877	0.238482	-0.481027	0.189894	-0.170468	0.661026	-0.326543	0.391084	0.0337311	0.931349	-0.133131	0.732763	0.319029	0.40271	-0.810493	0.00806075	0.512205	0.158605	0.982209	2.43057e-06	0.435139	0.24177	-0.114965	0.768359	-0.0984487	0.801055	0.16031	0.680333	-0.037612	0.923468	0.538572	0.13465	-0.419939	0.260464	-0.656334	0.0548607	-0.441916	0.233677	-0.241478	0.531346	0.586262	0.0970904	-0.0539194
Solyc01g098760.2.1	Solyc01g098760.2.1	Heavy metal-associated domain containing protein expressed (AHRD V1 *--- Q2RAL3_ORYSJ)";" contains Interpro domain(s) IPR006121 Heavy metal transport/detoxification protein	GO:0030001	blue	-0.430607	0.247267	-0.16404	0.673223	-0.479082	0.191953	-0.518652	0.152536	-0.602355	0.0860591	-0.152247	0.695774	-0.0861767	0.825525	0.671723	0.0475336	-0.560893	0.116154	0.804862	0.00887833	0.858227	0.00306677	0.120285	0.757894	-0.105585	0.786893	-0.149474	0.701106	0.0377882	0.92311	0.153933	0.692536	0.251366	0.514124	0.0503511	0.897642	-0.476847	0.194333	-0.246601	0.522395	0.0955701	0.806782	0.330093	0.385646	-0.393561
Solyc03g031860.2.1	Solyc03g031860.2.1	Phytoene synthase 1	GO:0009058GO:0016765GO:0016767GO:0046905	blue	-0.430249	0.247703	-0.463265	0.209156	-0.564387	0.113405	-0.102145	0.793712	-0.492565	0.17794	0.170068	0.661783	-0.0738934	0.850149	0.350424	0.355197	-0.800054	0.00961935	0.45195	0.221966	0.945114	0.000120847	0.379302	0.31404	-0.211181	0.585456	-0.0968132	0.804308	-0.046752	0.904931	-0.0188948	0.961519	0.60977	0.0812497	-0.350138	0.355617	-0.457852	0.215232	-0.386381	0.304336	-0.34132	0.368683	0.718972	0.0290498	-0.0503915
Solyc06g009330.2.1	Solyc06g009330.2.1	Outward rectifying potassium channel (AHRD V1 **** B9GT93_POPTR)";" contains Interpro domain(s) IPR013099 Ion transport 2	GO:0015271GO:0016020	blue	-0.429354	0.248798	-0.151012	0.698148	-0.274072	0.475444	-0.190738	0.623019	-0.495879	0.174589	-0.0648013	0.868449	-0.102947	0.792122	0.635983	0.0655979	-0.586645	0.0968184	0.682335	0.0428656	0.83898	0.00469459	0.371605	0.324764	-0.387275	0.303123	-0.159513	0.681854	0.05068	0.896976	-0.0732159	0.85151	0.48506	0.185666	-0.0104763	0.97866	-0.350972	0.354393	-0.0740142	0.849906	-0.0969018	0.804131	0.286685	0.454505	-0.0304247
Solyc05g054960.2.1	Solyc05g054960.2.1	DAG protein (AHRD V1 **-- B6TMC1_MAIZE)		blue	0.42866	0.249648	0.0737425	0.850452	0.504289	0.166245	0.511548	0.159231	0.480132	0.190841	0.244635	0.525823	-0.139303	0.720762	-0.729259	0.0257795	0.759257	0.0176481	-0.456703	0.216534	-0.749382	0.020102	-0.198573	0.608529	0.0732008	0.851541	0.399978	0.286134	0.149348	0.701349	0.0561058	0.886002	-0.13633	0.726537	0.201638	0.602892	0.282926	0.460704	-0.141683	0.71615	0.333165	0.380968	-0.378193	0.315574	0.0174566
Solyc01g111440.2.1	Solyc01g111440.2.1	Senescence-associated protein 12 (AHRD V1 *-*- O81657_HEMSP)";" contains Interpro domain(s) IPR009686 Senescence-associated		blue	-0.42866	0.249649	-0.304738	0.42525	-0.496786	0.173677	-0.280039	0.465489	-0.372253	0.323854	-0.00474086	0.990342	-0.142071	0.715399	0.445027	0.230011	-0.783861	0.0124204	0.616732	0.0768883	0.977596	5.42256e-06	0.403668	0.281294	-0.0990052	0.799948	-0.212673	0.582745	0.138481	0.722358	0.0489674	0.900444	0.40241	0.282939	-0.295144	0.440691	-0.669054	0.0487565	-0.363334	0.336489	-0.175963	0.650651	0.493825	0.176662	-0.0826646
Solyc01g105160.2.1	Solyc01g105160.2.1	Copper-transporting P-type ATPase (AHRD V1 ***- Q12Y93_METBU)";" contains Interpro domain(s) IPR006403 ATPase P type cation/copper-transporter	GO:0006508GO:0008152GO:0016020GO:0016021	blue	0.428199	0.250214	0.386103	0.304714	0.758469	0.0178363	0.58553	0.0976113	0.383304	0.308536	-0.0441623	0.910179	-0.0664015	0.865224	-0.36455	0.334753	0.712309	0.0313064	-0.585395	0.0977079	-0.795359	0.0103823	-0.000315127	0.999358	-0.441457	0.23422	0.149589	0.700885	0.059304	0.87954	-0.47152	0.200075	-0.0843034	0.829272	0.361242	0.339486	0.789516	0.0113872	0.563423	0.11416	0.138269	0.722769	-0.443258	0.232092	0.302277
Solyc01g006350.2.1	Solyc01g006350.2.1	Glucan synthase like 7 (AHRD V1 ***- D8TE42_SELML)";" contains Interpro domain(s) IPR003440 Glycosyl transferase family 48	GO:0016020GO:0016757	blue	-0.42661	0.252169	-0.378847	0.314669	-0.4056	0.278777	-0.282443	0.461502	-0.439499	0.236547	0.108102	0.78191	0.117902	0.762578	0.636803	0.0651419	-0.812789	0.00774264	0.655423	0.0553158	0.931949	0.000253148	0.324633	0.394024	-0.1049	0.78825	-0.0809566	0.835975	-0.00995611	0.979719	-0.0211967	0.956835	0.57327	0.106595	-0.357846	0.344381	-0.550924	0.124213	-0.221124	0.567484	-0.286564	0.454705	0.297856	0.436302	0.040154
Solyc01g087570.2.1	Solyc01g087570.2.1	Unknown Protein (AHRD V1)		blue	-0.425598	0.253418	-0.221321	0.567129	-0.566225	0.111975	-0.368461	0.329197	-0.517587	0.153529	0.084534	0.828811	-0.224346	0.561704	0.430251	0.247701	-0.498553	0.17191	0.819449	0.00686812	0.844376	0.00418981	0.158173	0.684415	0.00709574	0.985545	-0.143422	0.712785	0.051994	0.894317	0.444441	0.230699	0.226907	0.557125	0.0526095	0.893072	-0.680683	0.0435719	-0.53497	0.137787	0.121341	0.755818	0.380729	0.312072	-0.351525
Solyc01g088170.2.1	Solyc01g088170.2.1	Aldehyde oxidase (AHRD V1 ***- Q9FV24_SOLLC)";" contains Interpro domain(s) IPR002346 Molybdopterin dehydrogenase FAD-binding	GO:0009055GO:0050660GO:0051536GO:0055114	blue	-0.424317	0.255004	-0.526017	0.14577	-0.58894	0.0951978	-0.0924953	0.812908	-0.378518	0.315125	0.0756062	0.846708	0.0152853	0.968867	0.228565	0.554169	-0.870734	0.00224829	0.200733	0.604554	0.869791	0.00230401	0.368475	0.329177	-0.120715	0.757048	-0.0996845	0.798598	-0.072502	0.852946	-0.147759	0.704412	0.574703	0.10552	-0.555516	0.120461	-0.390882	0.298248	-0.324793	0.393777	-0.509707	0.160993	0.822883	0.00644459	0.0300812
Solyc02g093640.2.1	Solyc02g093640.2.1	3-ketoacyl-CoA reductase 1 (AHRD V1 **-- Q0VH88_GOSHI)";" contains Interpro domain(s) IPR002347 Glucose/ribitol dehydrogenase	GO:0008152GO:0045703GO:0055114	blue	-0.424154	0.255206	-0.523613	0.147959	-0.531513	0.140839	-0.112736	0.772754	-0.391587	0.297299	0.114047	0.77017	-0.0845869	0.828705	0.273321	0.476704	-0.821431	0.00662138	0.425624	0.253385	0.961995	3.39489e-05	0.396166	0.291179	-0.139931	0.719546	-0.0360662	0.926606	0.0625443	0.873	-0.0648281	0.868395	0.622701	0.0732675	-0.4564	0.216878	-0.553099	0.122427	-0.461293	0.211358	-0.31723	0.405516	0.704179	0.0342108	-0.0672117
Solyc12g006920.1.1	Solyc12g006920.1.1	Serine/threonine-protein phosphatase 2A regulatory subunit delta 1 isoform (AHRD V1 ***- Q0CAR1_ASPTN)";" contains Interpro domain(s) IPR002554 Protein phosphatase 2A regulatory B subunit B56	GO:0000159	blue	-0.419599	0.260891	-0.352185	0.352616	-0.350454	0.355153	-0.254078	0.50944	-0.210461	0.586765	-0.051562	0.895191	0.112662	0.772901	0.514946	0.156008	-0.894449	0.00113298	0.454999	0.218472	0.89583	0.00108346	0.437738	0.238649	-0.0417168	0.915138	-0.17267	0.656863	0.102867	0.79228	-0.170042	0.661833	0.487024	0.183627	-0.557986	0.11847	-0.602461	0.0859892	-0.137852	0.723579	-0.414538	0.267286	0.309785	0.417227	0.205824
Solyc06g060620.2.1	Solyc06g060620.2.1	Nitrate transporter (AHRD V1 **** Q852P5_TOBAC)";" contains Interpro domain(s) IPR000109 TGF-beta receptor type I/II extracellular region	GO:0016020GO:0042936	blue	-0.419583	0.260912	-0.279958	0.465623	-0.726428	0.0266538	-0.40718	0.276727	-0.558885	0.117751	0.115663	0.766984	-0.1975	0.610506	0.326239	0.39155	-0.520424	0.150892	0.690333	0.0395499	0.805271	0.00881711	0.0632408	0.871596	0.117771	0.762834	-0.160273	0.680402	-0.0551493	0.887935	0.517706	0.153418	0.149334	0.701376	-0.00169801	0.996541	-0.637896	0.0645368	-0.604653	0.0845506	0.0524908	0.893312	0.567467	0.111015	-0.433398
Solyc03g019940.2.1	Solyc03g019940.2.1	Asparaginyl-tRNA synthetase (AHRD V1 **** D6YS69_WADCW)";" contains Interpro domain(s) IPR004522 Asparaginyl-tRNA synthetase class IIb	GO:0003676GO:0004816GO:0005737GO:0042802	blue	-0.419205	0.261386	-0.508131	0.162511	-0.54522	0.12897	-0.274891	0.474072	-0.277638	0.469483	0.0132663	0.972978	-0.180851	0.641468	0.162271	0.676592	-0.692299	0.0387614	0.556176	0.119927	0.923946	0.000370604	0.270452	0.481527	0.119373	0.759684	0.0283148	0.942356	0.235924	0.541118	0.167	0.667598	0.417551	0.263469	-0.404325	0.280436	-0.810802	0.00801743	-0.695495	0.0375008	-0.0506911	0.896954	0.564664	0.113189	-0.281929
Solyc05g056620.1.1	Solyc05g056620.1.1	Myocyte-specific enhancer factor 2D (AHRD V1 *-*- MEF2D_HUMAN)";" contains Interpro domain(s) IPR002100 Transcription factor MADS-box IPR002487 Transcription factor K-box	GO:0005634GO:0046982	blue	0.41919	0.261405	0.483914	0.186862	0.491847	0.178671	0.300599	0.431882	0.160056	0.680817	0.0505573	0.897225	0.0866674	0.824544	-0.206644	0.593723	0.782326	0.0127112	-0.488127	0.182486	-0.91162	0.000619229	-0.325338	0.392937	-0.176174	0.650255	0.0339942	0.930814	-0.256185	0.505812	-0.0748255	0.848276	-0.388122	0.301974	0.546602	0.127808	0.842081	0.00439975	0.573027	0.106778	0.171554	0.658971	-0.470231	0.201478	0.11884
Solyc01g049910.2.1	Solyc01g049910.2.1	Unknown Protein (AHRD V1)		blue	-0.418518	0.26225	-0.603189	0.08551	0.158229	0.684309	-0.00884179	0.981989	0.0229212	0.953326	-0.2526	0.51199	0.232462	0.547243	0.181916	0.639473	-0.371644	0.32471	0.309402	0.417833	0.451841	0.222091	0.15134	0.697517	-0.0252385	0.948612	0.585919	0.0973342	0.280232	0.465167	-0.342827	0.366435	0.775803	0.0139984	-0.533187	0.139356	-0.373676	0.321861	-0.251651	0.513631	-0.106466	0.785148	-0.111109	0.775965	0.0851918
[truncated: 6,978 more rows]
[truncated: 35 more columns]
