# Supplementary material for: A Systems Biology Study in Tomato Fruit Reveals Correlations between the Ascorbate Pool and Genes Involved in Ribosome Biogenesis, Translation, and the Heat-Shock Response
Source: Front Plant Sci. 2018 Feb 14;9:137. doi: 10.3389/fpls.2018.00137 (PMC5817626; doi:10.3389/fpls.2018.00137)
Supplement: Supplementary Table S5 — Transcriptome raw data. For each of the 7633 genes mean expression (normalized) in each of the three transgenic lines and wild type with standard error (SE). F values, p-values, false discovery rate corrected p-values and fold change (FC) are also given for each comparison as follows: 1: AO vs. WT, 2: GLD vs. WT, 3: MDHAR vs. WT, 4: AO vs. MDHAR, 5: AO + MDHAR/(2 × WT) = myModel, 6: AO vs. GLD, 7: GLD vs. MDHAR, 8: AO + GLD/(2 × WT) = myModel2, 9: GLD + MDHAR/(2 × WT) = myModel3. [file Table5.XLSX]

## Sheet: agrobi_maanova_analysis_withGLD
Probe	agrobiSolycWide2...agrobi.out.	Mean.AO	Mean.GalLDH	Mean.MDHAR	Mean.WT	SE.AO	SE.GalLDH	SE.MDHAR	SE.WT	F_val.1	F_val.2	F_val.3	F_val.4	F_val.5	F_val.6	F_val.7	F_val.8	F_val.9	P_val.1	P_val.2	P_val.3	P_val.4	P_val.5	P_val.6	P_val.7	P_val.8	P_val.9	FDR.1	FDR.2	FDR.3	FDR.4	FDR.5	FDR.6	FDR.7	FDR.8	FDR.9	FC.WTAO	FC.WTGLD	FC.WTMD	FC.AOMD	FC.myModel	FC.AOGLD	FC.MDGLD	FC.myModel2	FC.myModel3
Solyc03g096390.2.1	Solyc03g096390.2.1	10.3141	10.6956	10.4117	10.4441	0.0978359	0.0564486	0.0735528	0.0501052	1.17207	4.38792	0.0726578	0.661088	0.609459	10.0956	5.58986	0.341457	1.11043	0.279796	0.0481993	0.785083	0.412356	0.435504	0.00691425	0.0300364	0.55338	0.296522	0.553484	0.248178	0.915436	0.401092	0.997995	0.0194673	0.166487	0.999924	0.691716	-1.09429	1.19045	-1.02269	-1.07001	-1.11911	-1.3027	1.21746	1.08788	1.16405
Solyc04g082030.1.1	Solyc04g082030.1.1	8.33973	8.35155	8.43732	8.54077	0.0462301	0.0549345	0.107566	0.0352241	3.08862	2.73624	0.817764	0.727853	2.36164	0.0106684	0.562283	3.87968	2.18191	0.0903992	0.108808	0.367954	0.390508	0.135388	0.916494	0.449937	0.0597037	0.149402	0.315165	0.367952	0.7392	0.386815	0.997995	0.648247	0.618139	0.999924	0.526537	-1.14952	-1.14015	-1.07433	-1.06999	-1.23497	-1.00822	-1.06126	-1.31062	-1.2249
Solyc12g005950.1.1	Solyc12g005950.1.1	8.48032	8.50461	8.24112	8.39892	0.0371132	0.42607	0.169071	0.0943225	0.0899878	0.151724	0.338215	0.777117	0.0264297	0.00801703	0.942997	0.158469	0.0122938	0.758966	0.69124	0.558396	0.375376	0.870007	0.927564	0.331968	0.68566	0.911326	0.849579	0.819602	0.826466	0.376292	0.997995	0.653426	0.535474	0.999924	0.939562	1.05804	1.07601	-1.11558	1.18033	-1.05439	-1.01698	1.20038	1.13846	-1.03678
Solyc10g081510.1.1	Solyc10g081510.1.1	13.1214	11.9587	12.7053	12.8488	0.286288	0.155339	0.0931318	0.0775043	1.5277	16.2904	0.423768	3.56068	0.114086	27.7954	11.4593	2.61358	7.323	0.220479	0.00125934	0.51324	0.0723113	0.734101	0.000226695	0.00452445	0.113992	0.0147272	0.493172	0.0357792	0.805805	0.11946	0.997995	0.00202628	0.0717661	0.999924	0.181932	1.20798	-1.85338	-1.10464	1.33438	1.09356	2.23885	-1.67782	-1.53428	-2.04731
Solyc05g053410.2.1	Solyc05g053410.2.1	9.10889	8.34279	8.21746	8.73718	0.0107832	0.0213206	0.0566183	0.0455552	22.8739	25.7503	44.7155	131.553	1.20878	97.1632	2.60014	0.0283827	46.1105	0.000532319	0.000248722	3.78917e-05	3.93339e-07	0.276355	2.75338e-06	0.118831	0.863712	2.75338e-05	0.0285814	0.013544	0.014037	5.67791e-05	0.997995	0.00017744	0.324261	0.999924	0.00594243	1.29389	-1.31439	-1.43367	1.85501	-1.10803	1.70067	1.09075	-1.01584	-1.8844
Solyc04g074180.2.1	Solyc04g074180.2.1	8.3824	8.66863	8.59009	8.66812	0.0694863	0.0737308	0.157961	0.00795949	3.91877	1.26242e-05	0.292293	2.07057	2.11718	3.93285	0.296147	1.30157	0.0961545	0.0601622	0.997124	0.586003	0.159019	0.155666	0.0628903	0.58126	0.254008	0.755753	0.261702	0.940347	0.840673	0.208832	0.997995	0.0958503	0.702636	0.999924	0.897686	-1.21902	1.00036	-1.05558	-1.15483	-1.28677	-1.21945	1.05595	-1.21858	-1.0552
Solyc09g090100.2.1	Solyc09g090100.2.1	8.54086	8.63827	8.82321	8.67931	0.0349271	0.116564	0.13465	0.072273	0.87179	0.0766177	0.941579	3.6254	0.00044781	0.431515	1.55538	0.488434	0.160338	0.348168	0.777334	0.33519	0.0700857	0.983005	0.509168	0.218583	0.479395	0.688087	0.613347	0.858555	0.718596	0.117403	0.997995	0.434402	0.442019	0.999924	0.876652	-1.10073	-1.02886	1.10488	-1.21617	1.00377	-1.06985	-1.13677	-1.13249	1.07389
Solyc01g067890.2.1	Solyc01g067890.2.1	10.2368	9.06811	9.21547	9.65841	0.107262	0.0772634	0.0516057	0.0924492	18.5197	19.2906	10.8616	57.747	0.33852	75.6127	1.20212	0.00262029	19.7008	0.00104471	0.000704995	0.00514344	1.14068e-05	0.559663	6.81788e-06	0.275849	0.95839	0.000663826	0.0381692	0.0247195	0.139999	0.000490744	0.997995	0.000273764	0.493222	0.999924	0.0357836	1.49317	-1.50556	-1.35937	2.02978	1.09843	2.24806	-1.10754	-1.00829	-2.04661
Solyc02g071260.2.1	Solyc02g071260.2.1	8.53969	8.59807	8.39052	8.41738	0.0495221	0.0946768	0.0670162	0.0545151	1.10483	2.41134	0.0532765	1.64333	0.224292	0.251743	3.18146	2.26019	0.582588	0.293387	0.13	0.81528	0.205755	0.634431	0.61244	0.0878269	0.13923	0.446511	0.564012	0.396437	0.92342	0.249986	0.997995	0.493888	0.279799	0.999924	0.784226	1.08847	1.13343	-1.01879	1.10893	1.0684	-1.0413	1.15472	1.2337	1.11252
Solyc07g056480.2.1	Solyc07g056480.2.1	12.3558	13.0667	13.164	12.684	0.521392	0.210527	0.0863547	0.116248	1.09182	1.48404	2.33464	6.61958	0.0777791	5.12168	0.0959402	0.0100119	2.5138	0.296079	0.227126	0.139177	0.0197923	0.778911	0.0375964	0.752427	0.918794	0.123652	0.565308	0.510023	0.532417	0.0480941	0.997995	0.0660786	0.791034	0.999924	0.48522	-1.25548	1.30376	1.39473	-1.75105	1.11091	-1.63685	-1.06977	1.03846	1.81839
Solyc01g097810.2.1	Solyc01g097810.2.1	10.3597	9.29731	10.1915	10.129	0.10171	0.14443	0.128687	0.0919468	1.85401	24.0845	0.136169	0.985276	0.998362	39.303	27.8425	4.1913	6.86624	0.17972	0.000319916	0.709175	0.320448	0.321003	6.31965e-05	0.00022735	0.0516135	0.0173923	0.44532	0.0155375	0.885901	0.338555	0.997995	0.000896429	0.0171042	0.999924	0.200177	1.17345	-1.77975	1.0443	1.12367	1.22543	2.08844	-1.8586	-1.51669	-1.70426
Solyc06g074240.1.1	Solyc06g074240.1.1	8.46533	8.47414	8.72168	8.51596	0.012256	0.0945773	0.141438	0.0068661	0.140363	0.0958042	2.31706	3.598	0.438949	0.00424159	3.35517	0.156031	0.490187	0.702082	0.751991	0.140555	0.0710113	0.5071	0.947288	0.0805263	0.687925	0.484518	0.825688	0.849222	0.534778	0.1181	0.997995	0.662049	0.269827	0.999924	0.807493	-1.03572	-1.02942	1.15325	-1.19445	1.11348	-1.00612	-1.18718	-1.06619	1.1203
Solyc01g009010.2.1	Solyc01g009010.2.1	10.3422	10.662	10.8139	10.6794	0.255586	0.22133	0.0719958	0.0548458	2.31455	0.00616092	0.368177	4.52899	0.278825	2.08189	0.469591	0.853181	0.093028	0.137317	0.936096	0.541743	0.0461124	0.596242	0.161382	0.489076	0.352588	0.759619	0.391932	0.921734	0.821317	0.0869041	0.997995	0.190137	0.644834	0.999924	0.8991	-1.26329	-1.01213	1.0977	-1.38671	-1.15085	-1.24815	-1.11101	-1.27861	1.08454
Solyc12g009470.1.1	Solyc12g009470.1.1	10.548	11.692	11.5074	11.1853	0.486735	0.0300555	0.182481	0.155687	4.50843	2.84993	1.15173	10.2176	0.367583	14.5274	0.378209	0.0631132	2.54171	0.0459199	0.102362	0.288441	0.00603225	0.543402	0.00222538	0.533931	0.79803	0.121729	0.226469	0.355791	0.685394	0.0215507	0.997995	0.00864323	0.673554	0.999924	0.481274	-1.55539	1.42077	1.25015	-1.94447	-1.24416	-2.20986	1.13648	-1.09475	1.77618
Solyc04g079290.2.1	Solyc04g079290.2.1	8.25229	8.22547	8.39291	8.42825	0.0141085	0.0406785	0.093601	0.10408	2.09445	2.78145	0.0844721	1.33768	1.00672	0.0486416	1.89648	3.23439	1.27846	0.155756	0.1062	0.768684	0.250629	0.319059	0.822867	0.177118	0.0819748	0.263713	0.415168	0.363652	0.909064	0.285053	0.997995	0.602774	0.396343	0.999924	0.662909	-1.12972	-1.15091	-1.0248	-1.10238	-1.15773	1.01876	-1.12307	-1.30021	-1.17945
Solyc03g114340.2.1	Solyc03g114340.2.1	8.74457	8.31705	8.30525	8.4875	0.033242	0.023074	0.0296623	0.0340584	15.0684	6.62446	7.57298	44.006	0.425555	41.6748	0.03172	0.570286	9.45439	0.0019743	0.0191303	0.0142495	3.36961e-05	0.513562	5.15275e-05	0.855814	0.445224	0.00723758	0.0496633	0.153832	0.229261	0.000842924	0.997995	0.000807728	0.834274	0.999924	0.126794	1.19505	-1.12541	-1.13465	1.35596	1.05323	1.34492	1.00821	1.06188	-1.27694
Solyc04g050930.2.1	Solyc04g050930.2.1	8.34866	8.16565	8.39363	8.31984	0.0796855	0.136193	0.0946973	0.0587877	0.0383489	1.0979	0.251427	0.0933888	0.162054	1.54663	2.40011	0.241955	0.0995106	0.840971	0.295077	0.613225	0.754672	0.685807	0.222443	0.132574	0.617411	0.751685	0.883019	0.574422	0.852081	0.591793	0.997995	0.240354	0.340353	0.999924	0.897022	1.02018	-1.1128	1.05248	-1.03166	1.07371	1.13525	-1.17119	-1.09079	-1.05731
Solyc10g078550.1.1	Solyc10g078550.1.1	8.85522	8.7707	8.84265	8.79328	0.0359602	0.132316	0.101352	0.065852	0.191213	0.0254147	0.121486	0.00787322	0.205842	0.35605	0.258031	0.0257353	0.0119232	0.655672	0.870496	0.724519	0.927531	0.648607	0.547948	0.60633	0.870153	0.912668	0.803159	0.896436	0.892673	0.670468	0.997995	0.45838	0.714576	0.999924	0.939562	1.04387	-1.01578	1.03481	1.00875	1.08021	1.06034	-1.05114	1.02766	1.01874
Solyc11g018550.2.1	Solyc11g018550.2.1	8.71067	9.43039	9.45196	8.99596	0.082213	0.245624	0.0689958	0.00980734	2.391	5.54426	6.10846	16.1429	0.285359	15.2171	0.0136669	0.217804	7.76393	0.131572	0.0293355	0.0243541	0.00139872	0.591985	0.00191373	0.9051	0.635439	0.0125827	0.384251	0.197053	0.285958	0.00811665	0.997995	0.00779385	0.853319	0.999924	0.168181	-1.21865	1.35137	1.37173	-1.67166	1.12561	-1.64686	-1.01506	1.10891	1.85372
Solyc10g081650.1.1	Solyc10g081650.1.1	13.4787	13.7029	13.676	13.7459	0.170542	0.0509812	0.0921183	0.0596072	2.95523	0.0763179	0.202439	1.61073	1.5682	2.08173	0.030163	1.32712	0.175783	0.0968509	0.777763	0.649735	0.209986	0.21767	0.161398	0.859352	0.249584	0.67437	0.3273	0.858659	0.865806	0.253454	0.997995	0.190137	0.835663	0.999924	0.872008	-1.20343	-1.03021	-1.04966	-1.1465	-1.26319	-1.16815	1.01888	-1.23978	-1.08137
Solyc12g008350.1.1	Solyc12g008350.1.1	8.05064	8.54527	8.28239	8.31768	0.133233	0.0265574	0.0790692	0.0488205	4.1065	2.98268	0.0717412	3.09269	1.7546	14.0887	3.97958	0.0298816	0.709753	0.0550884	0.0954459	0.786421	0.0912898	0.193573	0.00246008	0.0597477	0.860218	0.401643	0.249414	0.342861	0.916419	0.140959	0.997995	0.00928532	0.234455	0.999924	0.763142	-1.20334	1.17088	-1.02477	-1.17426	-1.23314	-1.40896	1.19988	-1.02773	1.14258
Solyc04g072900.1.1	Solyc04g072900.1.1	11.7889	11.8448	11.9721	11.8417	0.252271	0.112781	0.0207949	0.0818698	0.0741327	0.000241215	0.450754	0.890486	0.0530961	0.0828314	0.430141	0.0219722	0.157283	0.780489	0.98736	0.500379	0.343857	0.816517	0.770384	0.507595	0.879913	0.690918	0.85943	0.937307	0.800671	0.355643	0.997995	0.575473	0.657476	0.999924	0.876852	-1.03733	1.00209	1.09459	-1.13545	1.0552	-1.0395	-1.0923	-1.03517	1.09688
Solyc10g044670.1.1	Solyc10g044670.1.1	10.1095	10.5708	10.6315	10.4514	0.0563096	0.0508397	0.0997653	0.0213984	9.60588	1.17188	2.66719	22.3965	0.716562	17.488	0.303185	1.35583	2.45832	0.00739439	0.280098	0.115955	0.000448407	0.398545	0.00119601	0.576865	0.244738	0.127554	0.0935534	0.561435	0.499484	0.00394785	0.997995	0.00578074	0.700952	0.999924	0.492109	-1.2674	1.08629	1.133	-1.43596	-1.11863	-1.37676	-1.043	-1.16672	1.23076
Solyc01g059870.2.1	Solyc01g059870.2.1	8.83641	8.68128	8.65374	8.78301	0.0478998	0.0610541	0.077442	0.0369171	0.267025	0.968919	1.56437	3.12403	0.179587	2.25325	0.0709748	0.0728807	1.6652	0.598884	0.324009	0.219796	0.0898499	0.670275	0.146459	0.786012	0.783341	0.204332	0.772133	0.596408	0.627058	0.139439	0.997995	0.176726	0.806473	0.999924	0.596098	1.03771	-1.07306	-1.09374	1.13498	-1.05399	1.11353	1.01927	-1.03406	-1.17364
Solyc05g005710.2.1	Solyc05g005710.2.1	10.7831	11.3526	11.1347	11.1418	0.220885	0.166753	0.0847541	0.0403784	3.3592	1.16028	0.00131611	3.22754	1.1645	8.46797	1.23975	0.190335	0.361148	0.0788689	0.282387	0.970673	0.0852692	0.285005	0.0112685	0.26888	0.657566	0.547889	0.296573	0.563168	0.964037	0.134328	0.997995	0.0274999	0.48694	0.999924	0.831171	-1.28231	1.15736	-1.00493	-1.27601	-1.28863	-1.48409	1.16307	-1.10796	1.15168
Solyc01g056340.2.1	Solyc01g056340.2.1	8.42052	8.3434	8.54412	8.49258	0.185156	0.104161	0.0196919	0.159396	0.154056	0.66027	0.0787922	0.453197	0.00416644	0.176459	1.19524	0.484065	0.0942955	0.68865	0.412497	0.776404	0.495125	0.948222	0.67083	0.277179	0.481313	0.758039	0.821494	0.661247	0.912062	0.451781	0.997995	0.524212	0.494555	0.999924	0.898334	-1.05122	-1.10894	1.03637	-1.08945	-1.01433	1.05491	-1.14927	-1.16574	-1.07003
Solyc03g007890.2.1	Solyc03g007890.2.1	13.4361	14.2238	14.0872	14.0002	0.136636	0.111778	0.147735	0.0673877	10.9081	1.71204	0.258866	14.5278	2.60206	21.2631	0.639457	1.32574	1.10079	0.00516389	0.196481	0.608057	0.00199043	0.118585	0.000602072	0.421227	0.249839	0.298583	0.0790142	0.479398	0.850482	0.0101731	0.997995	0.00364596	0.597982	0.999924	0.692181	-1.47854	1.16757	1.06209	-1.57034	-1.3921	-1.72629	1.09931	-1.26634	1.24007
Solyc10g086220.1.1	Solyc10g086220.1.1	8.30356	8.24121	7.99675	8.17596	0.0180297	0.0509022	0.0771874	0.0392405	1.81204	0.473791	3.57408	10.4759	0.0987918	0.432696	6.65046	1.37966	0.481762	0.184382	0.485643	0.0729546	0.00559237	0.751849	0.508588	0.0200434	0.240804	0.488224	0.451869	0.707568	0.433345	0.0204862	0.997995	0.434206	0.139378	0.999924	0.809198	1.09248	1.04627	-1.13227	1.23698	-1.03642	1.04417	1.18465	1.14302	-1.0822
Solyc04g056600.2.1	Solyc04g056600.2.1	9.54936	10.3325	10.0627	10.0054	0.308255	0.135316	0.112439	0.0901299	3.97835	2.04598	0.0626986	5.03992	1.01406	11.7303	1.39236	0.106107	0.941669	0.0584931	0.160455	0.800075	0.0369765	0.317338	0.00441812	0.242836	0.740308	0.335443	0.258628	0.437207	0.921231	0.0752923	0.997995	0.0141522	0.46476	0.999924	0.721419	-1.37178	1.25445	1.04048	-1.42732	-1.31841	-1.72083	1.20564	-1.09354	1.30523
Solyc08g061970.2.1	Solyc08g061970.2.1	8.28666	8.24869	8.39315	8.17241	0.0689873	0.0691978	0.0948277	0.0465181	0.904616	0.40333	3.37721	0.78607	2.59253	0.0998755	1.44633	0.838672	2.03825	0.339585	0.51945	0.0804257	0.37273	0.119209	0.748649	0.234432	0.356608	0.162626	0.60734	0.728792	0.447088	0.374553	0.997995	0.564651	0.455561	0.999924	0.545988	1.08241	1.0543	1.16533	-1.07661	1.26137	1.02666	-1.10532	1.14118	1.22861
Solyc01g099160.2.1	Solyc01g099160.2.1	9.43659	9.98919	9.66185	9.87268	0.0290235	0.130881	0.190658	0.0739289	6.34699	0.453067	1.48342	1.69356	4.65575	10.1916	3.5761	1.13618	0.0989551	0.021671	0.495204	0.231393	0.199432	0.0437463	0.00672414	0.0722685	0.285304	0.75236	0.159821	0.712556	0.638746	0.244585	0.997995	0.0190972	0.256269	0.999924	0.897022	-1.35293	1.08411	-1.15735	-1.16899	-1.56582	-1.46673	1.2547	-1.24797	-1.06756
Solyc10g007500.2.1	Solyc10g007500.2.1	8.28347	8.9383	8.61704	8.54964	0.152712	0.0694614	0.108254	0.0981572	2.69299	5.74189	0.172675	4.2295	0.50061	16.2994	3.9231	0.190104	2.63534	0.111369	0.0270547	0.674713	0.0527315	0.479036	0.00152117	0.0613345	0.65776	0.115593	0.351977	0.187411	0.875514	0.0956004	0.997995	0.00675215	0.237741	0.999924	0.474133	-1.20261	1.30917	1.04783	-1.26012	-1.14772	-1.57442	1.24942	1.08861	1.37179
Solyc03g007240.2.1	Solyc03g007240.2.1	11.354	11.4707	11.5102	11.4703	0.142364	0.106055	0.131737	0.0892605	0.467861	5.39527e-06	0.0547844	0.842842	0.0674828	0.471043	0.0537025	0.154896	0.0186257	0.488311	0.998114	0.812754	0.356607	0.793707	0.490781	0.81322	0.689002	0.890958	0.706192	0.940638	0.923165	0.364524	0.997995	0.423871	0.817685	0.999924	0.935529	-1.08399	1.00027	1.02798	-1.11432	-1.05448	-1.08429	-1.0277	-1.08369	1.02826
Solyc05g052620.2.1	Solyc05g052620.2.1	8.49277	8.75995	8.60811	9.1582	0.238182	0.0914072	0.0703308	0.264757	8.21721	2.94332	5.61537	0.246901	9.13942	1.3247	0.4278	6.99879	5.56319	0.0113033	0.0974295	0.0296043	0.612722	0.00837551	0.256663	0.508716	0.0164914	0.028957	0.114975	0.345448	0.310331	0.516419	0.997995	0.267796	0.658424	0.999924	0.263958	-1.58605	-1.31792	-1.46418	-1.08324	-2.32226	-1.20345	1.11098	-2.09028	-1.92966
Solyc09g082690.2.1	Solyc09g082690.2.1	15.6664	15.6845	15.6986	15.8186	0.172983	0.138938	0.148799	0.0500263	0.667901	0.518543	0.415391	0.0298405	0.712247	0.00943859	0.0057141	0.787817	0.620718	0.409624	0.466219	0.51736	0.859455	0.39994	0.921413	0.93855	0.371247	0.432265	0.655343	0.694787	0.807766	0.6401	0.997995	0.650409	0.866147	0.999924	0.779071	-1.11123	-1.09739	-1.08673	-1.02254	-1.20761	-1.01262	-1.0098	-1.21945	-1.19257
Solyc01g087250.2.1	Solyc01g087250.2.1	9.88648	10.2187	10.1309	9.91217	0.276913	0.127209	0.0935034	0.0613672	0.0148987	2.12208	1.08039	1.34903	0.280514	2.4926	0.174155	0.593786	2.07692	0.900289	0.153451	0.303267	0.24872	0.595132	0.128425	0.671413	0.436149	0.158932	0.903548	0.429838	0.69542	0.283486	0.997995	0.161585	0.748764	0.999924	0.541054	-1.01796	1.23673	1.1637	-1.1846	1.14316	-1.25894	1.06276	1.21491	1.43918
Solyc01g087260.2.1	Solyc01g087260.2.1	9.01866	9.08799	8.77683	9.00164	0.0612352	0.137002	0.0910104	0.054413	0.014326	0.368884	2.50078	2.89366	0.712183	0.237819	4.7906	0.1762	0.316243	0.902219	0.537496	0.126939	0.101176	0.399963	0.62233	0.0417429	0.669626	0.573685	0.903815	0.740848	0.514212	0.152521	0.997995	0.498705	0.194848	0.999924	0.838737	1.01186	1.06168	-1.16863	1.18249	-1.15493	-1.04923	1.2407	1.07427	-1.10074
Solyc01g091160.2.1	Solyc01g091160.2.1	9.597	9.82926	9.68067	9.70754	0.165737	0.151995	0.0615428	0.08489	0.39971	0.484595	0.0236165	0.22901	0.205881	1.76453	0.722169	0.00136115	0.0980847	0.521179	0.480848	0.876218	0.625742	0.648577	0.194467	0.393619	0.96999	0.753404	0.727302	0.7046	0.939895	0.522937	0.997995	0.21723	0.579436	0.999924	0.897384	-1.07964	1.08803	-1.0188	-1.05972	-1.09994	-1.17468	1.10849	1.00777	1.06795
Solyc03g122360.2.1	Solyc03g122360.2.1	8.29095	8.30668	8.15669	8.32653	0.0297898	0.0382632	0.031774	0.0205289	0.283153	0.0881605	6.45042	4.03065	3.1455	0.0553205	5.03038	0.229102	2.68226	0.588235	0.761703	0.0213775	0.0578284	0.0891227	0.811352	0.0377091	0.626871	0.112667	0.766821	0.853372	0.273271	0.102476	0.997995	0.596599	0.18629	0.999924	0.470577	-1.02497	-1.01386	-1.12493	1.09753	-1.15302	-1.01096	1.10956	-1.03918	-1.14052
Solyc10g005080.2.1	Solyc10g005080.2.1	9.58614	9.99233	9.9157	9.76027	0.160701	0.218722	0.152909	0.0642864	0.704263	1.25069	0.561075	2.52255	0.00270929	3.83199	0.136378	0.025973	1.16239	0.397559	0.265289	0.453279	0.123272	0.958198	0.0659466	0.707119	0.869564	0.285801	0.646509	0.549697	0.780117	0.174456	0.997995	0.0993314	0.768325	0.999924	0.684467	-1.12829	1.17451	1.11375	-1.25663	-1.01305	-1.32518	1.05455	1.04096	1.30811
Solyc06g076360.2.1	Solyc06g076360.2.1	7.94663	7.94788	7.92773	7.96262	0.0701249	0.0405827	0.0383749	0.013824	0.0334346	0.0284381	0.159306	0.0467769	0.112901	0.000202071	0.0531279	0.0411811	0.107453	0.851347	0.863114	0.686765	0.824812	0.735432	0.988588	0.814184	0.836289	0.742321	0.885295	0.893314	0.879406	0.625046	0.997995	0.679129	0.81817	0.999924	0.894532	-1.01114	-1.01027	-1.02448	1.01319	-1.03589	-1.00086	1.01406	-1.02152	-1.035
Solyc02g071620.2.1	Solyc02g071620.2.1	12.5901	13.0294	12.6699	12.4865	0.240772	0.219927	0.0732503	0.284604	0.159814	4.39128	0.500751	0.094784	0.408782	2.87564	1.92627	2.07552	2.61926	0.68319	0.0481298	0.478025	0.752931	0.521856	0.104976	0.174	0.155177	0.1166	0.817324	0.248178	0.792147	0.590948	0.997995	0.139968	0.39218	0.999924	0.474278	1.07443	1.45689	1.1355	-1.05684	1.22001	-1.35597	1.28304	1.56532	1.6543
Solyc09g092480.1.1	Solyc09g092480.1.1	10.1858	8.63666	8.57258	9.53531	0.268112	0.130402	0.265627	0.0245545	7.16389	13.6743	15.6942	44.0648	0.550447	40.6333	0.069544	0.347707	19.5558	0.016069	0.0022815	0.00156772	3.3565e-05	0.458268	5.66409e-05	0.788118	0.549801	0.000678511	0.136322	0.04929	0.0815787	0.000842924	0.997995	0.000844758	0.807675	0.999924	0.0357836	1.56965	-1.86431	-1.949	3.05924	-1.24167	2.92632	1.04542	-1.18772	-3.63354
Solyc08g082820.2.1	Solyc08g082820.2.1	10.0894	9.97014	9.60526	9.90803	0.0921643	0.122231	0.170918	0.0748657	1.11813	0.131097	3.11476	7.96528	0.16683	0.483499	4.52388	0.671649	0.655944	0.290614	0.711846	0.0917323	0.0122794	0.681455	0.485198	0.0468343	0.408149	0.419723	0.562608	0.829313	0.468702	0.0345362	0.997995	0.420892	0.207232	0.999924	0.775554	1.13399	1.044	-1.23351	1.39878	-1.08776	1.0862	1.28778	1.18388	-1.18153
Solyc07g052510.2.1	Solyc07g052510.2.1	8.26858	8.03613	8.00525	8.17875	0.0474519	0.0978618	0.0371961	0.0559706	0.658089	1.65931	2.45559	5.65611	0.190414	4.40735	0.0777801	0.0758156	2.71734	0.413042	0.20312	0.13015	0.0286918	0.661128	0.0508534	0.776261	0.779122	0.110551	0.657434	0.485369	0.52011	0.0629075	0.997995	0.0825676	0.80171	0.999924	0.465358	1.06424	-1.10391	-1.1278	1.20024	-1.05972	1.17483	1.02163	-1.03728	-1.24499
Solyc01g110430.2.1	Solyc01g110430.2.1	13.08	13.1542	13.5087	13.2843	0.226397	0.230575	0.135821	0.0480097	0.837441	0.339466	1.0098	3.68643	0.00268635	0.110544	2.52024	0.747757	0.0594327	0.357511	0.553878	0.318878	0.0680433	0.958369	0.736106	0.124132	0.383403	0.806698	0.620187	0.749487	0.706662	0.115051	0.997995	0.558905	0.330612	0.999924	0.914503	-1.15215	-1.09436	1.16827	-1.34603	1.01399	-1.0528	-1.27851	-1.26087	1.06753
Solyc02g081330.2.1	Solyc02g081330.2.1	10.4219	10.1436	10.4859	10.3797	0.0189242	0.0679469	0.0503459	0.0914751	0.148689	4.63616	0.940139	0.341063	0.612198	6.44538	9.75177	1.04144	0.466943	0.693869	0.0431177	0.335553	0.552813	0.434511	0.02251	0.00728517	0.305677	0.494862	0.823674	0.236227	0.718596	0.484584	0.997995	0.0454907	0.0891515	0.999924	0.812007	1.02973	-1.17775	1.07646	-1.04537	1.10846	1.21277	-1.2678	-1.14374	-1.0941
Solyc01g068210.2.1	Solyc01g068210.2.1	8.49944	8.21664	8.23466	8.3403	0.278409	0.0161948	0.0586843	0.111707	0.620222	0.374459	0.273271	1.71687	0.0233711	1.95852	0.0079527	0.0102797	0.429169	0.426459	0.534487	0.59833	0.196589	0.87766	0.173293	0.927498	0.91772	0.512685	0.666532	0.738805	0.845648	0.242266	0.997995	0.200219	0.861366	0.999924	0.818231	1.11662	-1.08949	-1.07597	1.20145	1.03779	1.21656	-1.01257	1.0249	-1.17226
Solyc08g069030.2.1	Solyc08g069030.2.1	10.7289	10.9187	10.694	10.7678	0.126939	0.0313	0.0619367	0.0517006	0.0956653	1.44105	0.345013	0.0773286	0.26801	2.2793	3.19628	0.264709	0.12528	0.751827	0.233555	0.554517	0.776036	0.603386	0.14434	0.0871701	0.601441	0.722591	0.848287	0.51563	0.825985	0.601373	0.997995	0.175222	0.279524	0.999924	0.887872	-1.02731	1.11023	-1.05249	1.02452	-1.08124	-1.14054	1.16851	1.08071	1.05485
Solyc04g009200.2.1	Solyc04g009200.2.1	8.41185	8.66751	8.62668	8.75722	0.0421224	0.143337	0.129444	0.051565	5.09998	0.344088	0.728669	1.97316	3.22805	2.79466	0.0713056	2.69783	0.691403	0.0355758	0.551239	0.394462	0.168373	0.0855065	0.109473	0.785526	0.10885	0.407679	0.20061	0.747463	0.750723	0.21748	0.997995	0.144089	0.806473	0.999924	0.769036	-1.27048	-1.06416	-1.09471	-1.16056	-1.39081	-1.19389	1.02871	-1.35199	-1.16494
Solyc09g084470.2.1	Solyc09g084470.2.1	9.54553	10.3828	10.6624	10.4377	0.262204	0.0772289	0.253737	0.302399	10.4802	0.0395861	0.66504	16.4253	1.95507	9.23159	1.02913	3.936	0.126706	0.00578235	0.838824	0.415277	0.00131664	0.171341	0.00891884	0.311592	0.0581208	0.721093	0.0830391	0.883581	0.756981	0.00785717	0.997995	0.0233717	0.521018	0.999924	0.887249	-1.85592	-1.03874	1.16856	-2.16876	-1.58821	-1.78671	-1.21383	-1.92781	1.12498
Solyc02g071020.2.1	Solyc02g071020.2.1	8.33086	8.23316	8.39556	8.58767	0.318931	0.430256	0.362665	0.659824	0.35233	0.6714	0.19716	0.022364	0.358872	0.0509931	0.140897	0.665489	0.532075	0.546508	0.408682	0.653997	0.878128	0.548188	0.818726	0.702521	0.410271	0.466671	0.741739	0.659104	0.868052	0.647981	0.997995	0.600362	0.765324	0.999924	0.797684	-1.19484	-1.27855	-1.14243	-1.04587	-1.36502	1.07007	-1.11915	-1.52766	-1.46066
Solyc01g105050.2.1	Solyc01g105050.2.1	8.92858	9.12316	9.07128	9.08096	0.0805679	0.18878	0.240265	0.322868	0.332557	0.0254937	0.00134342	0.291627	0.125391	0.542205	0.0385416	0.0579659	0.00504421	0.557806	0.870305	0.970367	0.582691	0.721803	0.460484	0.841319	0.806281	0.943198	0.748865	0.896418	0.963974	0.500279	0.997995	0.405719	0.830044	0.999924	0.946025	-1.11141	1.02968	-1.00674	-1.10397	-1.11889	-1.14439	1.03661	-1.07937	1.02279
Solyc01g067740.2.1	Solyc01g067740.2.1	15.9527	15.9772	15.9531	15.9024	0.0153157	0.0260599	0.00460399	0.0344728	0.842537	1.86465	0.857204	6.32825e-05	1.13314	0.200367	0.193308	1.738	1.75013	0.356102	0.178859	0.356988	0.993512	0.291368	0.650882	0.655163	0.190668	0.193762	0.619348	0.463245	0.732355	0.696738	0.997995	0.514518	0.740681	0.999924	0.585137	1.03549	1.05324	1.0358	-1.0003	1.07255	-1.01715	1.01684	1.09062	1.09095
Solyc11g066390.1.1	Solyc11g066390.1.1	11.0033	10.7603	10.5409	11.0461	0.126147	0.030453	0.051449	0.100513	0.0991869	4.42577	13.8309	11.5875	5.42419	3.19985	2.60899	1.95002	11.3014	0.747468	0.0473821	0.00237118	0.00410882	0.0315446	0.0892002	0.11826	0.167325	0.00419903	0.846666	0.246442	0.0983386	0.0168163	0.997995	0.124665	0.324217	0.999924	0.0993951	-1.0301	-1.21908	-1.41933	1.37786	-1.46205	1.18345	1.16427	-1.25577	-1.73027
Solyc03g031860.2.1	Solyc03g031860.2.1	15.6236	12.276	15.2617	14.8214	0.0582304	0.75536	0.560894	0.243635	3.19814	32.2056	0.963286	0.651027	2.55727	55.7014	44.3086	5.0354	7.34307	0.0855394	0.000106595	0.329877	0.415843	0.121519	2.0847e-05	4.10384e-05	0.0354624	0.0146204	0.307195	0.00961744	0.713974	0.403235	0.997995	0.000522228	0.0092133	0.999924	0.181224	1.74369	-5.83798	1.35682	1.28513	2.36587	10.1796	-7.92109	-3.34807	-4.30269
Solyc05g051750.2.1	Solyc05g051750.2.1	10.4218	11.0927	10.923	10.7835	0.103222	0.172403	0.0343455	0.141113	4.2833	3.12995	0.637251	8.22482	0.538764	14.7362	0.94262	0.0300897	2.19726	0.0508012	0.0883948	0.424914	0.0112426	0.462997	0.00213033	0.332062	0.859729	0.148069	0.238466	0.329988	0.761536	0.0327944	0.997995	0.00844366	0.535474	0.999924	0.524642	-1.28493	1.23901	1.10153	-1.41539	-1.1665	-1.59203	1.1248	-1.03707	1.3648
Solyc01g094950.2.1	Solyc01g094950.2.1	13.3179	12.6589	12.1906	12.9045	0.0173357	0.189219	0.105835	0.0230475	6.652	2.34772	19.8364	49.4625	1.17145	16.9034	8.53565	0.365348	11.9442	0.0193412	0.134755	0.000701455	2.15026e-05	0.28363	0.00134706	0.0105446	0.539991	0.00351672	0.150056	0.401892	0.0570708	0.000652529	0.997995	0.00620863	0.10533	0.999924	0.0899152	1.33185	-1.18559	-1.64027	2.18459	-1.23157	1.57903	1.3835	1.12336	-1.94469
Solyc02g083810.2.1	Solyc02g083810.2.1	10.1337	10.2062	9.96799	10.3418	0.0697915	0.125387	0.0782882	0.0242207	2.48045	1.0529	8.00147	1.57187	6.46399	0.301219	3.24928	2.25516	4.95316	0.125137	0.304704	0.0123106	0.2152	0.020974	0.580013	0.0848939	0.139628	0.0374673	0.374849	0.581038	0.213605	0.257478	0.997995	0.476841	0.27617	0.999924	0.290936	-1.15518	-1.09854	-1.29575	1.12169	-1.49682	-1.05155	1.17952	-1.26901	-1.42344
Solyc11g011920.1.1	Solyc11g011920.1.1	8.25235	8.03858	7.92656	8.15508	0.103549	0.118426	0.0763208	0.0503039	0.474551	0.680711	2.61923	5.32354	0.288007	2.29198	0.629405	0.00618129	1.99016	0.485277	0.405558	0.118964	0.0328855	0.590275	0.143308	0.424826	0.936087	0.167326	0.703882	0.656534	0.503373	0.069123	0.997995	0.174335	0.600073	0.999924	0.551342	1.06975	-1.0841	-1.17163	1.25335	-1.09524	1.15971	1.08074	-1.01342	-1.27016
Solyc06g084360.2.1	Solyc06g084360.2.1	8.71316	8.4455	8.68737	8.67907	0.0150644	0.0629586	0.0776709	0.0434028	0.116597	5.47211	0.0069057	0.0667512	0.0600848	7.18624	5.8678	1.33039	1.69674	0.727221	0.0301977	0.932911	0.791434	0.805043	0.0172559	0.0269338	0.24902	0.200327	0.835641	0.200284	0.954029	0.609876	0.997995	0.0372985	0.158264	0.999924	0.592339	1.02391	-1.17574	1.00577	1.01804	1.02982	1.20385	-1.18252	-1.14828	-1.16899
Solyc09g097770.2.1	Solyc09g097770.2.1	10.1838	10.1801	10.8224	10.8853	0.392763	0.101542	0.19229	0.0951981	6.89617	6.96911	0.0553599	5.71578	2.7291	0.000191819	5.7822	9.24346	2.75558	0.0176792	0.0168303	0.811803	0.0280172	0.11073	0.9889	0.0278457	0.00784437	0.108286	0.142729	0.146496	0.923165	0.0618842	0.997995	0.679129	0.160871	0.999924	0.46082	-1.62618	-1.63035	-1.04453	-1.55686	-1.69859	1.00257	-1.56085	-2.65125	-1.70295
Solyc10g007980.2.1	Solyc10g007980.2.1	12.4227	11.2739	11.2881	11.9169	0.0516869	0.0376654	0.0847415	0.0802138	19.748	31.9208	30.53	99.3864	0.389895	101.883	0.0154879	0.484788	41.6287	0.000852235	0.000110266	0.000152878	1.44224e-06	0.531544	2.49115e-06	0.898982	0.480993	4.18251e-05	0.0355426	0.00961744	0.0265897	0.000118508	0.997995	0.000166715	0.851509	0.999924	0.00767281	1.41989	-1.56162	-1.54636	2.19567	-1.08907	2.21733	-1.00987	-1.09981	-2.41482
Solyc05g054050.2.1	Solyc05g054050.2.1	8.50429	8.14336	8.22494	8.25189	0.101027	0.0210428	0.0172251	0.018164	6.71116	1.241	0.0765331	8.22105	1.78478	13.724	0.701164	0.726772	0.644634	0.0189233	0.267045	0.779567	0.0112554	0.190025	0.00268703	0.400334	0.389977	0.423687	0.148423	0.550795	0.912872	0.0327979	0.997995	0.00994625	0.583989	0.999924	0.776477	1.19118	-1.07813	-1.01886	1.21365	1.16914	1.28426	-1.05818	1.10486	-1.09846
Solyc01g005000.2.1	Solyc01g005000.2.1	8.11339	8.47593	8.40066	8.31015	0.0933255	0.0206241	0.0324487	0.0405051	3.94619	2.80127	0.835077	8.41189	0.383544	13.3971	0.577411	0.0326146	2.23176	0.0593897	0.105076	0.363078	0.0105713	0.53488	0.00290757	0.444039	0.854024	0.145126	0.260791	0.361379	0.73484	0.0314371	0.997995	0.0104962	0.614864	0.999924	0.518502	-1.14612	1.12177	1.06475	-1.22033	-1.07642	-1.28568	1.05355	-1.02171	1.1944
Solyc04g025530.2.1	Solyc04g025530.2.1	7.94461	7.77866	7.55912	7.72471	0.0524644	0.116575	0.0619538	0.0255579	3.33703	0.200895	1.89219	10.2549	0.0678551	1.90037	3.32618	1.72516	0.286664	0.0797467	0.647941	0.179692	0.00596447	0.793152	0.179293	0.0816784	0.192205	0.592099	0.298051	0.796817	0.582644	0.0213852	0.997995	0.205108	0.271358	0.999924	0.847033	1.16465	1.03811	-1.12162	1.3063	1.03836	1.1219	1.16436	1.20903	-1.08045
Solyc01g110360.2.1	Solyc01g110360.2.1	9.0097	8.89372	8.90763	8.9025	0.145734	0.266087	0.0979644	0.121724	0.242248	0.00162814	0.000553311	0.219646	0.088652	0.283595	0.00407974	0.068052	9.43904e-05	0.616177	0.967149	0.980971	0.632797	0.764453	0.591112	0.948127	0.790452	0.992226	0.781695	0.933356	0.965991	0.526443	0.997995	0.481674	0.869151	0.999924	0.958777	1.07713	-1.00611	1.00356	1.07332	1.08097	1.08372	-1.00969	1.07059	-1.00254
Solyc08g081190.2.1	Solyc08g081190.2.1	10.1799	8.67283	8.70189	9.66664	0.192007	0.0407028	0.0608792	0.0640567	10.4817	39.2927	37.0282	86.9114	2.7028	90.3629	0.0336033	3.06199	50.8694	0.00578091	4.78563e-05	7.82746e-05	1.70447e-06	0.112299	3.27783e-06	0.851692	0.0896494	2.07159e-05	0.0830391	0.00619086	0.0193312	0.000123021	0.997995	0.000190114	0.83372	0.999924	0.00560084	1.4273	-1.99143	-1.95172	2.78569	-1.36742	2.84237	-1.02035	-1.39524	-3.88671
Solyc08g008050.2.1	Solyc08g008050.2.1	8.06123	8.00233	8.05959	8.12022	0.148655	0.0471262	0.0951491	0.09205	0.14851	0.59311	0.156864	0.000114279	0.203545	0.148045	0.139933	0.445065	0.453338	0.694033	0.436735	0.689021	0.9913	0.650424	0.696743	0.703497	0.499255	0.501112	0.823674	0.677438	0.881076	0.696135	0.997995	0.538315	0.765797	0.999924	0.81496	-1.04174	-1.08515	-1.04292	1.00113	-1.08645	1.04167	-1.04049	-1.13044	-1.13172
Solyc12g008720.1.1	Solyc12g008720.1.1	9.30396	9.24745	9.46213	9.3784	0.130822	0.072927	0.130773	0.183708	0.160744	0.497387	0.203341	0.725669	0.000833458	0.0926151	1.33677	0.407882	0.0215602	0.682322	0.475248	0.649022	0.391216	0.976807	0.757648	0.25193	0.517484	0.882708	0.816761	0.700043	0.865806	0.387252	0.997995	0.569709	0.472273	0.999924	0.933618	-1.05295	-1.09501	1.05975	-1.11587	1.00646	1.03994	-1.16044	-1.153	-1.03327
Solyc06g066640.2.1	Solyc06g066640.2.1	8.19671	8.37425	8.34988	8.25996	0.0834449	0.0690474	0.0180061	0.0236833	0.39005	1.27373	0.788454	2.28763	0.0231282	3.07349	0.0579109	0.0846909	1.35549	0.526138	0.261115	0.376391	0.140467	0.878298	0.0949308	0.806188	0.766974	0.250282	0.730028	0.544736	0.743854	0.190511	0.997995	0.1303	0.816126	0.999924	0.649883	-1.04482	1.08245	1.06431	-1.11201	1.01866	-1.13096	1.01704	1.03602	1.15206
Solyc01g065550.2.1	Solyc01g065550.2.1	9.64458	9.52191	9.50299	9.51611	0.0237337	0.095096	0.196579	0.0611062	0.606528	0.00123484	0.00632209	0.736697	0.163001	0.553028	0.013145	0.220832	0.000656271	0.431506	0.971399	0.935809	0.3877	0.684939	0.456164	0.906916	0.63311	0.979446	0.670431	0.934719	0.955413	0.384974	0.997995	0.403931	0.854203	0.999924	0.956377	1.09313	1.00403	-1.00913	1.10311	1.08324	1.08875	1.0132	1.09753	-1.00509
Solyc01g080330.2.1	Solyc01g080330.2.1	12.9219	13.6981	13.889	13.7384	0.286531	0.27648	0.0192089	0.162934	10.1986	0.0247711	0.347326	14.3101	2.26059	9.21815	0.557609	3.74288	0.0621952	0.00624531	0.872166	0.553243	0.00209335	0.143296	0.00895896	0.451777	0.0637479	0.802381	0.0863372	0.89663	0.825985	0.0104878	0.997995	0.0234532	0.619765	0.999924	0.912875	-1.76112	-1.02828	1.11009	-1.95501	-1.58647	-1.71268	-1.14149	-1.81094	1.07956
Solyc12g044280.1.1	Solyc12g044280.1.1	8.16969	8.4088	8.20566	8.29068	0.0920184	0.0450735	0.0540308	0.0403912	1.26394	1.20477	0.624133	0.11171	1.22148	4.93671	3.56319	0.000236408	0.0315392	0.262656	0.27379	0.429586	0.732653	0.273953	0.0405925	0.0727257	0.987465	0.858441	0.536015	0.55544	0.764917	0.581355	0.997995	0.0700519	0.257083	0.999924	0.924629	-1.08748	1.08532	-1.0607	-1.02525	-1.15349	-1.18027	1.1512	-1.00199	1.02321
Solyc05g008010.2.1	Solyc05g008010.2.1	11.3793	9.45815	10.8754	10.779	0.0994199	0.197367	0.267985	0.0855835	7.11914	34.4616	0.183894	5.01466	3.19714	72.9072	39.6803	3.41809	9.87024	0.0163219	8.15524e-05	0.664961	0.0373835	0.0868408	7.47345e-06	6.16232e-05	0.074753	0.00635125	0.137233	0.00845505	0.872211	0.0758451	0.997995	0.000280658	0.0100855	0.999924	0.119808	1.51606	-2.49807	1.06917	1.41799	1.62092	3.78723	-2.67085	-1.64774	-2.33647
Solyc08g005770.2.1	Solyc08g005770.2.1	15.8855	15.9127	15.905	15.9513	0.10923	0.0108087	0.00942977	0.0230235	0.419941	0.144723	0.208099	0.0368064	0.406425	0.0716122	0.00573876	0.352572	0.233302	0.510957	0.698065	0.645236	0.844177	0.523058	0.786071	0.938423	0.547061	0.628563	0.720614	0.823112	0.864996	0.633429	0.997995	0.5835	0.866147	0.999924	0.857056	-1.04661	-1.0271	-1.03259	-1.01358	-1.08071	-1.01899	1.00534	-1.07497	-1.06057
Solyc08g006900.2.1	Solyc08g006900.2.1	10.9486	12.1808	11.5289	11.4138	0.0271362	0.160181	0.0356872	0.0810102	10.6074	28.835	0.648523	16.5016	2.00344	74.4205	20.8348	1.48814	12.7108	0.00559879	0.00016376	0.42095	0.0012975	0.166487	6.949e-06	0.000634194	0.223975	0.0028837	0.0819955	0.0113365	0.759761	0.00778643	0.997995	0.000273764	0.0270151	0.999924	0.0829697	-1.38052	1.70175	1.083	-1.4951	-1.27472	-2.3493	1.57133	1.23269	1.84299
Solyc07g042490.1.1	Solyc07g042490.1.1	8.18713	7.91889	8.27234	8.09906	0.107618	0.0469861	0.108021	0.0172956	0.462551	1.9354	1.79045	0.432919	1.35769	4.29028	7.44889	0.168544	0.000940271	0.490738	0.171376	0.19108	0.504677	0.249772	0.0535353	0.0151236	0.676431	0.975408	0.707251	0.45222	0.593277	0.457559	0.997995	0.0855647	0.12416	0.999924	0.955996	1.06295	-1.13301	1.12763	-1.06084	1.19861	1.20434	-1.27762	-1.06591	-1.00478
Solyc06g073890.2.1	Solyc06g073890.2.1	8.73982	8.39071	8.46203	8.61849	0.0678546	0.0422152	0.0851832	0.0403818	1.2581	4.43451	2.09234	6.59535	0.0351743	10.4166	0.434724	0.322869	4.20633	0.263707	0.047196	0.159779	0.0199759	0.850179	0.00631008	0.505373	0.564298	0.0523851	0.537392	0.245995	0.561071	0.048386	0.997995	0.0182891	0.655805	0.999924	0.337787	1.08773	-1.17103	-1.11455	1.21233	-1.02465	1.27377	-1.05068	-1.07658	-1.30517
Solyc08g066260.2.1	Solyc08g066260.2.1	15.672	15.234	14.9282	15.4386	0.106178	0.0880988	0.0976154	0.0441358	2.89121	2.22096	13.8203	29.3539	1.35638	10.1802	4.96076	0.0147094	9.04058	0.100195	0.144922	0.00237761	0.000172414	0.249993	0.00674525	0.038831	0.901643	0.0082503	0.331562	0.417545	0.0983386	0.0022351	0.997995	0.0191256	0.188128	0.999924	0.13697	1.17564	-1.15237	-1.42443	1.67461	-1.21162	1.35477	1.23609	1.02019	-1.64147
Solyc08g066220.2.1	Solyc08g066220.2.1	10.4382	10.2611	10.4049	10.5738	0.205042	0.115219	0.137714	0.0437817	0.519277	2.76034	0.804817	0.0311548	0.872345	0.885142	0.584174	1.89137	2.18205	0.46582	0.107412	0.371651	0.856428	0.352687	0.349224	0.441471	0.173432	0.149388	0.692125	0.36522	0.740869	0.639031	0.997995	0.333935	0.612596	0.999924	0.526537	-1.09856	-1.24199	-1.12414	1.02329	-1.23493	1.13057	-1.10484	-1.3644	-1.39618
Solyc08g066240.2.1	Solyc08g066240.2.1	15.8217	15.9544	15.9091	15.99	0.141025	0.0387456	0.0387018	0.018182	1.81425	0.0813227	0.419139	0.489344	1.32581	1.12735	0.131217	0.88793	0.289903	0.184145	0.770806	0.515525	0.478784	0.255151	0.293341	0.712425	0.343199	0.590001	0.451644	0.857098	0.806717	0.441503	0.997995	0.295037	0.770315	0.999924	0.846701	-1.12374	-1.02501	-1.05768	-1.06246	-1.18855	-1.09632	1.03187	-1.15184	-1.08413
Solyc06g071230.2.1	Solyc06g071230.2.1	9.65631	9.80215	9.61884	9.47736	0.176629	0.0349357	0.065291	0.0836869	1.3267	4.37058	0.829362	0.0581441	1.41799	0.881287	1.39216	3.50442	3.00257	0.251723	0.0485832	0.364676	0.805039	0.24	0.350248	0.242865	0.0716296	0.0948989	0.526492	0.249246	0.73661	0.615652	0.997995	0.334605	0.46476	0.999924	0.433415	1.13206	1.25249	1.10304	1.02631	1.2487	-1.10638	1.13549	1.41789	1.38154
Solyc03g113620.2.1	Solyc03g113620.2.1	8.26174	9.30771	9.0082	8.96663	0.136643	0.0844923	0.0982276	0.0408332	23.0274	5.39154	0.0800859	25.8235	6.79716	50.7037	4.15742	2.04471	2.26195	0.000522093	0.0312037	0.774592	0.000270093	0.0185209	2.76649e-05	0.0550856	0.158058	0.142639	0.0285814	0.203943	0.911155	0.00287938	0.997995	0.000564104	0.226668	0.999924	0.514595	-1.63002	1.2667	1.02923	-1.67767	-1.58372	-2.06475	1.23073	-1.28682	1.30373
Solyc01g087780.2.1	Solyc01g087780.2.1	7.62537	8.01366	8.06797	7.74472	0.0712279	0.0827277	0.011955	0.0459207	1.28198	6.51048	9.40528	17.632	1.24751	13.5704	0.265472	0.67149	10.522	0.259444	0.0199784	0.00788292	0.00103448	0.269072	0.00279192	0.601257	0.4082	0.00524203	0.532988	0.156945	0.169847	0.00676276	0.997995	0.0101844	0.711694	0.999924	0.110411	-1.08624	1.20493	1.25115	-1.35905	1.15182	-1.30884	-1.03836	1.10926	1.50754
Solyc01g087850.2.1	Solyc01g087850.2.1	8.26394	8.90377	8.68858	8.77631	0.244012	0.117565	0.175133	0.0625391	5.83113	0.360896	0.170936	4.00532	2.66627	9.09336	1.02858	1.0969	0.0116941	0.0264428	0.541863	0.676257	0.0585172	0.11452	0.00930785	0.311709	0.293488	0.913499	0.17583	0.743758	0.875894	0.103285	0.997995	0.0240411	0.521018	0.999924	0.939695	-1.42639	1.09237	-1.06269	-1.34224	-1.51581	-1.55815	1.16086	-1.30577	1.02793
Solyc03g119080.2.1	Solyc03g119080.2.1	9.26481	9.17102	9.21201	9.37245	0.199546	0.129467	0.0315523	0.108511	0.349068	1.22248	0.775511	0.0839906	0.721723	0.26506	0.0506377	0.959347	1.31512	0.548349	0.270455	0.380201	0.766873	0.39689	0.60331	0.818503	0.324979	0.257231	0.743317	0.552838	0.745188	0.597849	0.997995	0.488994	0.820353	0.999924	0.657915	-1.07746	-1.14983	-1.11762	1.03727	-1.20419	1.06717	-1.02882	-1.2389	-1.28508
Solyc07g006380.2.1	Solyc07g006380.2.1	7.94912	7.90535	7.68541	7.78343	0.038273	0.0533782	0.0265723	0.0461167	3.95986	2.14407	1.38591	10.0311	0.220156	0.276335	6.97759	3.97718	0.0274596	0.0590106	0.151491	0.246376	0.0063801	0.637525	0.595803	0.0178358	0.0570125	0.867814	0.259727	0.427025	0.65286	0.0224185	0.997995	0.484363	0.132313	0.999924	0.928553	1.1217	1.08818	-1.0703	1.20056	1.04802	1.0308	1.16469	1.22062	1.0167
Solyc02g032910.1.1	Solyc02g032910.1.1	8.26448	8.47631	8.5852	8.53197	0.0465512	0.0900798	0.0981205	0.0339582	4.90081	0.212182	0.194071	7.04538	1.04813	3.07352	0.812102	2.38416	0.000134633	0.0387275	0.638928	0.656526	0.0169333	0.309579	0.0949292	0.366636	0.129661	0.990714	0.209687	0.793465	0.868994	0.043108	0.997995	0.1303	0.559916	0.999924	0.958073	-1.20371	-1.03933	1.03759	-1.24896	-1.16011	-1.15816	-1.0784	-1.25106	-1.00168
Solyc05g012020.2.1	Solyc05g012020.2.1	15.1503	14.9155	14.8723	15.0913	0.116998	0.139523	0.0536726	0.0560316	0.155607	1.37959	2.14193	3.45218	0.380965	2.46186	0.0835053	0.202846	2.31984	0.687178	0.24316	0.155256	0.0762748	0.53624	0.130591	0.768411	0.647283	0.137956	0.820557	0.525292	0.557314	0.123562	0.997995	0.163592	0.798532	0.999924	0.508774	1.04176	-1.12956	-1.16392	1.21253	-1.11726	1.17673	1.03043	-1.08427	-1.31472
Solyc08g066250.2.1	Solyc08g066250.2.1	15.6259	15.555	15.1745	15.5781	0.200294	0.163318	0.105093	0.0765732	0.0603894	0.0141089	4.3104	5.39119	1.1168	0.132877	3.8313	0.0053731	1.60591	0.801339	0.903404	0.0516605	0.0319639	0.294766	0.711942	0.0640164	0.94043	0.212238	0.86725	0.908839	0.388604	0.0677054	0.997995	0.546601	0.241833	0.999924	0.608388	1.03366	-1.01613	-1.32275	1.36728	-1.27968	1.05034	1.30176	1.01725	-1.34409
Solyc06g005910.2.1	Solyc06g005910.2.1	8.17484	8.47091	8.80398	8.30476	0.175576	0.0825759	0.311378	0.0407026	0.319333	0.52225	4.71502	7.48846	0.860081	1.65834	2.09885	0.00827637	2.79189	0.565661	0.464657	0.0431204	0.0144675	0.35602	0.207522	0.157243	0.926092	0.106171	0.75289	0.694089	0.360179	0.0385008	0.997995	0.227624	0.371342	0.999924	0.456828	-1.09423	1.12206	1.41345	-1.54665	1.29173	-1.22779	-1.2597	1.02543	1.58598
Solyc10g086760.1.1	Solyc10g086760.1.1	8.08886	8.64285	8.97473	8.44902	0.0960643	0.136215	0.191176	0.0852047	3.82372	1.10749	8.14666	23.1329	0.269282	9.04691	3.24671	0.271839	5.0872	0.0629182	0.293049	0.0117324	0.000397011	0.602551	0.0094273	0.0850084	0.596609	0.0353739	0.267058	0.572075	0.208634	0.0036707	0.997995	0.0242655	0.276277	0.999924	0.285907	-1.28357	1.1438	1.43964	-1.84787	1.12159	-1.46814	-1.25865	-1.1222	1.64665
Solyc03g025730.2.1	Solyc03g025730.2.1	10.2746	9.57307	9.93136	9.99871	0.192853	0.0257675	0.0880101	0.070257	2.8521	6.78863	0.169981	4.41463	0.543175	18.4411	4.81019	0.280104	3.03568	0.102276	0.0179802	0.677095	0.0485187	0.461212	0.000995411	0.0413964	0.5911	0.0932763	0.3355	0.150349	0.875951	0.0902441	0.997995	0.00511557	0.1939	0.999924	0.43071	1.21074	-1.34316	-1.04779	1.2686	1.15551	1.62621	-1.2819	-1.10938	-1.40735
Solyc03g025720.2.1	Solyc03g025720.2.1	10.4828	10.7195	10.0554	10.6662	0.130053	0.275956	0.0622295	0.0884979	0.762548	0.0642596	8.46028	4.14292	4.76758	1.26953	9.9992	0.128028	2.34996	0.379168	0.795674	0.0105787	0.054866	0.0416636	0.266264	0.00677173	0.715862	0.135599	0.635447	0.86525	0.194486	0.0987995	0.997995	0.275228	0.0870319	0.999924	0.504731	-1.13555	1.03759	-1.52715	1.34486	-1.73414	-1.17823	1.58455	-1.09441	-1.47182
Solyc06g035970.2.1	Solyc06g035970.2.1	13.7877	12.43	12.7381	13.1226	0.189597	0.155008	0.198422	0.0415946	10.2825	11.1479	3.43502	25.6037	0.610431	42.8434	2.20662	0.00582717	8.98643	0.00609519	0.00441524	0.0781508	0.000278091	0.435147	4.69385e-05	0.147808	0.937951	0.00839452	0.0855836	0.0683625	0.442337	0.00294006	0.997995	0.000764189	0.35856	0.999924	0.137859	1.58572	-1.61615	-1.30535	2.06992	1.21478	2.56277	-1.2381	-1.01919	-2.10965
Solyc06g076630.2.1	Solyc06g076630.2.1	9.8803	11.0098	11.3371	10.5256	0.235312	0.123278	0.127135	0.0498071	10.5468	5.94015	16.6808	53.7552	0.233316	32.3172	2.71251	0.218884	14.1765	0.0056848	0.0249782	0.00127612	1.46847e-05	0.627691	0.000131506	0.111899	0.634614	0.00201508	0.0824066	0.178473	0.0750381	0.000522872	0.997995	0.00142114	0.317687	0.999924	0.0698572	-1.56403	1.39887	1.75504	-2.74494	1.12212	-2.18788	-1.25461	-1.11807	2.45507
Solyc04g080280.2.1	Solyc04g080280.2.1	14.4801	13.9833	14.0631	14.2606	0.178082	0.0835694	0.138514	0.14832	1.31747	2.10147	1.06591	4.75343	0.00443766	6.74677	0.17407	0.0303681	2.05356	0.253298	0.155327	0.306385	0.041791	0.946576	0.0201639	0.671489	0.859089	0.161144	0.528011	0.432079	0.698248	0.0813729	0.997995	0.0417681	0.748764	0.999924	0.543566	1.16436	-1.2119	-1.14669	1.33516	1.01541	1.4111	-1.05687	-1.04083	-1.38968
Solyc10g006070.2.1	Solyc10g006070.2.1	11.6668	11.1503	11.5086	11.5027	0.125759	0.0992671	0.125681	0.0311507	1.1381	5.25037	0.00147963	1.05751	0.407217	11.2774	5.42813	0.499841	1.69186	0.286499	0.0330979	0.96891	0.30414	0.52264	0.0049903	0.0320113	0.474396	0.200935	0.557843	0.210574	0.963747	0.326449	0.997995	0.0154687	0.171086	0.999924	0.593261	1.12046	-1.27672	1.00411	1.11587	1.12506	1.43052	-1.28197	-1.13946	-1.2715
Solyc05g007780.2.1	Solyc05g007780.2.1	8.0446	7.88963	7.70409	7.82269	0.16135	0.0328467	0.0290251	0.085179	2.3672	0.215433	0.676144	5.57361	0.171024	1.15438	1.65489	1.33696	0.042753	0.133336	0.63639	0.411517	0.0296546	0.677724	0.287894	0.205316	0.247904	0.835572	0.386723	0.791693	0.756746	0.0644427	0.997995	0.291073	0.428113	0.999924	0.922127	1.16628	1.0475	-1.08568	1.26621	1.07424	1.1134	1.13725	1.22168	-1.03645
Solyc05g010420.1.1	Solyc05g010420.1.1	15.4236	15.893	16.006	15.8657	0.0460971	0.0853626	0.00915553	0.0224382	22.378	0.0848028	2.25004	38.8197	3.47876	25.2179	1.46121	6.56921	1.06949	0.000570998	0.766121	0.14595	5.74276e-05	0.0754543	0.000323325	0.232175	0.0192822	0.305406	0.0285814	0.855476	0.542553	0.00115754	0.997995	0.00251529	0.454012	0.999924	0.697531	-1.35867	1.01905	1.10207	-1.49735	-1.23283	-1.38455	-1.08147	-1.33327	1.12306
Solyc12g015880.1.1	Solyc12g015880.1.1	11.3034	10.6172	10.6022	10.8664	0.236703	0.211374	0.0276304	0.0347542	4.39134	1.42808	1.60448	11.3046	0.229008	10.8279	0.0051352	0.270318	2.01999	0.048392	0.235559	0.21433	0.00444015	0.630868	0.00563144	0.941783	0.597635	0.16439	0.232574	0.516611	0.620302	0.0175675	0.997995	0.0168266	0.867253	0.999924	0.549056	1.35382	-1.18857	-1.20095	1.62586	1.12729	1.60911	1.01041	1.13903	-1.42741
Solyc07g065840.2.1	Solyc07g065840.2.1	8.58895	8.41932	8.32257	8.52398	0.0649308	0.074248	0.0553792	0.0774931	0.312625	0.811367	3.00456	5.25554	0.459613	2.13127	0.693238	0.0389038	2.31287	0.569729	0.36521	0.0970556	0.0337965	0.497427	0.156929	0.402919	0.840793	0.138514	0.755679	0.625857	0.476531	0.0704556	0.997995	0.186302	0.585872	0.999924	0.509259	1.04606	-1.07524	-1.14982	1.20278	-1.09919	1.12477	1.06936	-1.0279	-1.23633
Solyc08g081580.2.1	Solyc08g081580.2.1	10.1055	10.1881	9.83366	9.92695	0.200216	0.164545	0.0255304	0.126677	0.84226	1.80272	0.230063	1.95272	0.0639768	0.180544	3.32078	1.70314	0.248258	0.356182	0.185758	0.628474	0.17042	0.798943	0.667331	0.0818994	0.194882	0.617846	0.619348	0.469377	0.858158	0.21903	0.997995	0.522938	0.271515	0.999924	0.853865	1.13171	1.19843	-1.0668	1.20731	1.06084	-1.05896	1.27849	1.35628	1.12339
Solyc08g006890.2.1	Solyc08g006890.2.1	9.60157	10.2081	10.0734	10.0945	0.0381568	0.0444978	0.138352	0.0776711	13.4764	0.71529	0.0246424	12.3485	4.88452	20.4012	1.00546	2.66071	0.158134	0.00277553	0.394237	0.873546	0.00337118	0.0395933	0.000698964	0.316998	0.111086	0.690131	0.0598339	0.648314	0.939826	0.0146386	0.997995	0.0039919	0.52469	0.999924	0.876852	-1.40731	1.0819	-1.01472	-1.3869	-1.42802	-1.52257	1.09782	-1.30078	1.06621
Solyc04g077020.2.1	Solyc04g077020.2.1	11.4422	11.6973	12.1604	11.6074	0.154235	0.0280236	0.189186	0.0385246	0.889415	0.263699	9.96967	16.8146	1.63451	2.12169	6.99053	0.0615107	4.49206	0.343503	0.601239	0.00665425	0.00121752	0.208691	0.157792	0.0177559	0.800575	0.045949	0.610037	0.77363	0.153587	0.00744875	0.997995	0.187071	0.132154	0.999924	0.317893	-1.12129	1.06432	1.46711	-1.64506	1.30841	-1.19342	-1.37845	-1.05353	1.56148
Solyc12g010020.1.1	Solyc12g010020.1.1	8.19884	8.5817	8.59262	8.46511	0.0469699	0.0211837	0.0523791	0.028769	11.2457	2.15644	2.57914	24.5959	1.01791	23.2511	0.018903	1.18438	3.15075	0.00472637	0.150412	0.121556	0.000318474	0.316444	0.000433853	0.888473	0.275657	0.0878364	0.0762641	0.425207	0.507409	0.00320333	0.997995	0.00298381	0.848008	0.999924	0.423721	-1.20269	1.08417	1.09241	-1.31383	-1.10095	-1.30392	-1.0076	-1.10931	1.18436
Solyc06g082670.2.1	Solyc06g082670.2.1	14.9357	13.5043	13.6769	14.1434	0.0901248	0.0892458	0.0219228	0.0556415	45.0791	29.3305	15.6287	113.794	2.54065	147.134	2.13877	0.561889	29.2599	5.9132e-05	0.000152747	0.00158673	6.55566e-07	0.122636	2.62226e-07	0.153662	0.448575	0.000156287	0.01499	0.0110454	0.0816395	6.73342e-05	0.997995	2.91239e-05	0.366203	0.999924	0.0150899	1.73183	-1.55734	-1.38176	2.39297	1.25335	2.69704	-1.12707	1.11204	-2.15187
Solyc12g010040.1.1	Solyc12g010040.1.1	13.1401	12.5115	13.1516	13.3047	0.202364	0.198355	0.0673903	0.201215	0.543231	12.6115	0.469724	0.00267059	0.674413	7.91984	8.21337	6.12985	5.983	0.45599	0.00297286	0.491678	0.957763	0.412487	0.0134693	0.0116946	0.0227812	0.0244336	0.687296	0.0552168	0.796142	0.683479	0.997995	0.0312273	0.110961	0.999924	0.241636	-1.12089	-1.733	-1.11195	-1.00803	-1.24637	1.5461	-1.55852	-1.94249	-1.92701
Solyc11g006460.1.1	Solyc11g006460.1.1	12.7006	12.7762	13.035	12.9214	0.159657	0.168789	0.0855303	0.0617497	1.53328	0.662911	0.406468	3.51865	0.120284	0.17983	2.10755	1.40418	0.0104012	0.219676	0.41159	0.521747	0.0738214	0.727299	0.66794	0.156466	0.23686	0.918408	0.49221	0.661048	0.810379	0.121168	0.997995	0.52305	0.370151	0.999924	0.940892	-1.16532	-1.10584	1.08196	-1.26083	-1.07705	-1.05379	-1.19647	-1.28866	-1.02207
Solyc05g055160.2.1	Solyc05g055160.2.1	11.7576	12.3335	11.7102	11.9876	0.247238	0.0243495	0.161865	0.138109	1.18202	2.67397	1.7193	0.0501831	1.91748	7.41164	8.68156	0.100109	0.0349931	0.277867	0.112524	0.19956	0.818614	0.175249	0.0159625	0.0100694	0.747459	0.850999	0.552263	0.373527	0.601573	0.623	0.997995	0.0354722	0.103976	0.999924	0.923515	-1.17282	1.27095	-1.21198	1.03339	-1.42143	-1.49059	1.54036	1.08367	1.04865
Solyc07g066310.2.1	Solyc07g066310.2.1	13.5278	12.9609	13.2589	13.3315	0.148664	0.100113	0.178188	0.0496524	1.19741	4.26659	0.163607	2.24624	0.158598	9.98455	2.75921	0.31448	2.03372	0.274923	0.0509473	0.682845	0.143797	0.688988	0.00714318	0.109138	0.569348	0.163062	0.548378	0.25609	0.877998	0.193602	0.997995	0.0199718	0.313904	0.999924	0.546869	1.14578	-1.29288	-1.05159	1.20488	1.08957	1.48135	-1.22946	-1.12839	-1.35958
Solyc07g049720.2.1	Solyc07g049720.2.1	8.2098	8.64789	8.40676	8.62153	0.027448	0.119578	0.117921	0.0815158	8.08639	0.0331676	2.20033	1.85044	6.241	9.15533	2.77379	2.36126	0.564401	0.0117928	0.852294	0.150138	0.181227	0.0228407	0.00913741	0.108306	0.131369	0.453565	0.117904	0.888217	0.54905	0.228612	0.997995	0.023797	0.31255	0.999924	0.787525	-1.33027	1.01845	-1.16052	-1.14627	-1.5438	-1.35481	1.18192	-1.30618	-1.1395
Solyc07g065410.1.1	Solyc07g065410.1.1	10.8218	10.6152	10.6181	10.804	0.147049	0.202286	0.0548463	0.107196	0.00888278	0.99884	0.969075	1.16352	0.264133	1.19611	0.00022512	0.273112	1.31187	0.922918	0.316932	0.328487	0.282178	0.605985	0.279789	0.987818	0.595762	0.257781	0.91287	0.59176	0.713406	0.309977	0.997995	0.285397	0.882737	0.999924	0.658404	1.01242	-1.13981	-1.13757	1.1517	-1.12362	1.15396	-1.00197	-1.12583	-1.29661
Solyc02g087250.2.1	Solyc02g087250.2.1	10.5143	11.2431	11.1812	10.9964	0.325361	0.0843916	0.181015	0.064313	4.11729	1.07828	0.604869	7.87837	0.521981	9.40964	0.0679496	0.327166	1.09945	0.0548205	0.299231	0.436626	0.0126376	0.469883	0.00845654	0.790462	0.561757	0.298873	0.249251	0.577725	0.770424	0.0352836	0.997995	0.022545	0.808853	0.999924	0.692181	-1.39676	1.1865	1.13664	-1.58761	-1.22885	-1.65725	1.04386	-1.17721	1.34862
Solyc04g081090.2.1	Solyc04g081090.2.1	12.8935	11.9322	12.6332	12.6546	0.134709	0.0649753	0.0459881	0.0537431	3.26563	29.8397	0.0261334	3.87603	0.902499	52.8482	28.0997	4.45414	10.544	0.0826701	0.000143044	0.86984	0.0621938	0.344694	2.45182e-05	0.000220401	0.0457729	0.00521017	0.3028	0.0109323	0.939666	0.108095	0.997995	0.000542908	0.0167728	0.999924	0.110411	1.18016	-1.64993	-1.01493	1.19778	1.1628	1.94719	-1.62567	-1.39806	-1.67457
Solyc10g006480.1.1	Solyc10g006480.1.1	13.183	13.8425	13.5519	13.5615	0.0838734	0.015431	0.170383	0.0431113	6.51351	3.59098	0.00414852	6.1889	2.28214	19.7771	3.83924	0.143957	1.11701	0.0203624	0.0701775	0.947972	0.0232909	0.141561	0.00078327	0.063783	0.699624	0.29515	0.15377	0.30086	0.957144	0.054156	0.997995	0.00431207	0.241833	0.999924	0.691123	-1.29995	1.21504	-1.00664	-1.29138	-1.30859	-1.5795	1.22311	-1.06988	1.20703
Solyc07g064130.1.1	Solyc07g064130.1.1	13.5882	12.3297	11.8231	12.9153	0.0458562	0.055701	0.184431	0.102131	17.1751	13.0111	45.2515	118.183	2.22333	60.0838	9.73339	0.0961965	35.5973	0.00131218	0.00268651	3.60561e-05	5.24453e-07	0.14639	1.59958e-05	0.00732333	0.752267	7.7619e-05	0.0441064	0.0530512	0.014037	6.36614e-05	0.997995	0.000448915	0.0891515	0.999924	0.0111568	1.59426	-1.50073	-2.13202	3.39901	-1.33731	2.39256	1.42065	1.06232	-3.19959
Solyc01g056940.2.1	Solyc01g056940.2.1	13.632	13.3765	13.074	13.5412	0.0533528	0.112244	0.0307379	0.00636297	0.671204	2.2027	17.7384	25.3106	3.83618	5.30574	7.43952	0.147354	10.8142	0.408515	0.146447	0.00103711	0.000287662	0.0635266	0.0349156	0.015172	0.696252	0.00481421	0.654881	0.420155	0.0709841	0.00299494	0.997995	0.0623962	0.124256	0.999924	0.106406	1.06502	-1.12087	-1.3824	1.47227	-1.298	1.19375	1.23332	-1.05245	-1.54949
Solyc06g035450.2.1	Solyc06g035450.2.1	8.73142	8.9636	8.474	8.84295	0.047575	0.0626645	0.0876969	0.0138098	1.12489	1.31643	12.3108	5.993	6.95945	4.87512	21.6786	0.00250833	1.8586	0.289209	0.253679	0.00347712	0.025117	0.0174687	0.0416672	0.000548053	0.959306	0.181201	0.560647	0.538495	0.1171	0.05728	0.997995	0.0713358	0.0259578	0.999924	0.569818	-1.08037	1.08722	-1.29142	1.19534	-1.39521	-1.17461	1.40406	1.00634	-1.18781
Solyc03g119130.2.1	Solyc03g119130.2.1	8.64694	8.32084	8.46641	8.47082	0.0375057	0.0813937	0.0818725	0.0650911	2.2832	1.65578	0.00143273	2.39903	0.723416	7.82768	1.5598	0.0167636	0.584876	0.139783	0.203569	0.969399	0.13193	0.396348	0.0138929	0.217972	0.895018	0.445663	0.3944	0.485369	0.963747	0.18236	0.997995	0.032018	0.441485	0.999924	0.783917	1.12984	-1.10956	-1.00306	1.1333	1.12639	1.25362	-1.10617	1.01828	-1.11295
Solyc04g078290.2.1	Solyc04g078290.2.1	9.04927	9.72143	9.66399	9.17823	0.0232439	0.123058	0.153566	0.0857186	0.658872	11.6905	9.34861	14.9712	1.68127	17.9	0.130741	2.26622	13.9825	0.412775	0.00380674	0.00801626	0.00179822	0.20264	0.0011003	0.712931	0.138742	0.00210961	0.657185	0.0627571	0.170668	0.00951861	0.997995	0.00547529	0.770616	0.999924	0.0716682	-1.0935	1.45721	1.40032	-1.53126	1.28058	-1.59346	1.04062	1.3326	2.04056
Solyc12g094620.1.1	Solyc12g094620.1.1	14.3329	14.7674	14.2768	14.6721	0.479051	0.151256	0.213355	0.119187	1.22976	0.0971503	1.67025	0.0336492	1.92213	2.01821	2.57305	0.211873	0.320587	0.268891	0.750304	0.20572	0.850904	0.174764	0.167389	0.120572	0.640077	0.571093	0.541842	0.848385	0.610349	0.636153	0.997995	0.195344	0.326152	0.999924	0.838737	-1.26507	1.06832	-1.31524	1.03966	-1.66387	-1.3515	1.4051	-1.18417	-1.23113
Solyc10g055470.1.1	Solyc10g055470.1.1	8.4105	8.76745	8.64861	8.56762	0.00846047	0.179171	0.13797	0.0519551	0.884742	1.43129	0.235146	2.03213	0.0692173	4.56666	0.506158	0.0218043	0.942241	0.344728	0.235061	0.624744	0.162636	0.791161	0.0474643	0.472951	0.880362	0.335302	0.610744	0.516432	0.85615	0.212151	0.997995	0.0785553	0.634191	0.999924	0.721327	-1.11505	1.14857	1.05775	-1.17945	-1.05418	-1.28071	1.08586	1.03005	1.2149
Solyc01g005510.2.1	Solyc01g005510.2.1	7.77667	7.71522	7.59741	7.50687	0.204305	0.140846	0.0626604	0.0151946	2.27581	1.35711	0.256296	1.00465	1.35319	0.118083	0.433875	2.38259	0.930976	0.140371	0.246836	0.609837	0.315933	0.25052	0.727598	0.505781	0.12978	0.338119	0.395279	0.530063	0.851382	0.335264	0.997995	0.554057	0.656004	0.999924	0.723781	1.20565	1.15537	1.06477	1.13231	1.28374	1.04352	1.08508	1.39296	1.2302
Solyc02g076860.2.1	Solyc02g076860.2.1	8.9891	8.01183	8.30962	8.46494	0.0643425	0.145334	0.284793	0.102713	5.77606	4.31618	0.507128	9.70617	0.953403	20.0783	1.86435	0.0353825	2.59409	0.0270168	0.0498037	0.475281	0.00704038	0.331809	0.000740003	0.180572	0.848003	0.118224	0.177212	0.252817	0.791065	0.0238596	0.997995	0.00413577	0.400008	0.999924	0.474839	1.4381	-1.36898	-1.11366	1.60156	1.29132	1.96874	-1.22926	1.05049	-1.52459
Solyc01g056310.2.1	Solyc01g056310.2.1	8.22493	8.09117	8.12446	8.28884	0.0991996	0.0328608	0.0361939	0.046378	0.363833	3.48098	2.40736	0.899426	1.54765	1.59404	0.0987043	2.03186	3.89266	0.540154	0.0740884	0.133655	0.34155	0.220549	0.215931	0.749011	0.159281	0.0607426	0.738458	0.30724	0.527194	0.35408	0.997995	0.234776	0.789211	0.999924	0.362087	-1.04529	-1.14684	-1.12069	1.07213	-1.17144	1.09715	-1.02334	-1.19879	-1.28525
Solyc08g078700.2.1	Solyc08g078700.2.1	10.5337	9.88518	9.52388	10.4498	0.0314192	0.0863364	0.118009	0.0113522	0.461549	20.8643	56.1115	66.7511	15.465	27.5323	8.54401	5.03981	48.4692	0.491189	0.000533499	1.65203e-05	6.42454e-06	0.00164534	0.000234299	0.0105161	0.035397	2.38626e-05	0.707443	0.0218368	0.00941528	0.000336407	0.997995	0.00204865	0.10533	0.999924	0.00567954	1.05993	-1.47897	-1.89985	2.01372	-1.79243	1.56761	1.28458	-1.39534	-2.80983
Solyc06g063370.2.1	Solyc06g063370.2.1	9.21259	9.87665	9.81734	9.81613	0.136111	0.28006	0.0774655	0.135966	7.46018	0.0750089	2.97249e-05	7.48999	2.47681	9.03129	0.0720522	2.01303	0.0260083	0.0145251	0.77965	0.995607	0.0144592	0.127018	0.00947266	0.784406	0.16107	0.871337	0.131286	0.85966	0.969963	0.0384977	0.997995	0.0243463	0.806311	0.999924	0.929883	-1.51945	1.04284	1.00084	-1.52072	-1.51818	-1.58454	1.04197	-1.45703	1.04371
Solyc08g082060.2.1	Solyc08g082060.2.1	7.93843	8.42723	8.1776	8.14957	0.0325344	0.0217161	0.0543704	0.0172294	8.48064	14.6651	0.149442	10.8816	2.12618	45.4499	11.8537	0.280506	5.9251	0.0103745	0.00180464	0.69601	0.00498112	0.154856	3.92028e-05	0.00408155	0.590833	0.0250041	0.111039	0.0433838	0.883911	0.0188682	0.997995	0.000693691	0.0677095	0.999924	0.24555	-1.1576	1.21222	1.01962	-1.18031	-1.13533	-1.40327	1.1889	1.04718	1.236
Solyc02g084440.2.1	Solyc02g084440.2.1	14.5113	14.4884	14.4684	14.7964	0.107116	0.153621	0.113845	0.0153005	3.14314	3.66911	4.16223	0.07143	4.84644	0.0203349	0.015541	4.53472	5.21571	0.0879249	0.0675398	0.0552835	0.784463	0.0402423	0.884893	0.898808	0.0441425	0.0334725	0.311852	0.294557	0.394334	0.605903	0.997995	0.634062	0.851509	0.999924	0.281469	-1.21847	-1.23799	-1.25531	1.03024	-1.52955	1.01602	1.01399	-1.50845	-1.55406
Solyc07g063890.2.1	Solyc07g063890.2.1	10.6498	9.6765	9.34029	10.245	0.331776	0.130102	0.173935	0.243964	2.25205	4.43966	11.2442	23.5605	1.14398	13.0157	1.55298	0.12256	9.93824	0.142275	0.0470894	0.00462475	0.00037223	0.289144	0.00319575	0.218916	0.721692	0.0062242	0.398603	0.245979	0.132809	0.00354382	0.997995	0.0112283	0.442471	0.999924	0.119563	1.32397	-1.48295	-1.87213	2.47864	-1.41402	1.96338	1.26244	-1.12007	-2.77626
Solyc09g092110.2.1	Solyc09g092110.2.1	8.13856	7.7751	7.90533	7.89836	0.0912554	0.133356	0.135159	0.0237562	2.34404	0.617253	0.00197322	2.20999	0.827343	5.367	0.689025	0.185192	0.183142	0.135077	0.427784	0.96408	0.146783	0.36512	0.034049	0.404274	0.661918	0.668038	0.388318	0.672111	0.9627	0.196779	0.997995	0.0614153	0.586112	0.999924	0.870929	1.18116	-1.08919	1.00484	1.17546	1.18688	1.28651	-1.09447	1.08443	-1.08394
Solyc12g005330.1.1	Solyc12g005330.1.1	10.2119	11.311	11.4849	11.4168	0.335379	0.12698	0.196211	0.173037	21.3011	0.16409	0.0680185	23.7765	6.32058	17.726	0.443402	8.40145	0.00693864	0.000669988	0.679675	0.791897	0.000359906	0.0221499	0.00114055	0.501216	0.0102296	0.933369	0.030733	0.812896	0.918386	0.00345981	0.997995	0.00559557	0.653219	0.999924	0.943991	-2.30522	-1.07606	1.04833	-2.41662	-2.19895	-2.14228	-1.12806	-2.48054	-1.02645
Solyc04g079940.2.1	Solyc04g079940.2.1	9.88019	9.39524	9.6558	9.74832	0.0723498	0.0139092	0.164984	0.110868	0.706588	5.06513	0.347823	2.04591	0.0209707	9.55535	2.75832	0.662698	2.6892	0.396795	0.035783	0.552969	0.161323	0.884043	0.00810266	0.109192	0.411228	0.112246	0.646505	0.216473	0.825985	0.211183	0.997995	0.0218133	0.313904	0.999924	0.469719	1.09572	-1.27728	-1.06623	1.16829	1.02765	1.39954	-1.19794	-1.16571	-1.36188
Solyc10g075160.1.1	Solyc10g075160.1.1	8.51327	8.26221	8.45376	8.43984	0.200093	0.0643226	0.0974098	0.0664829	0.183567	1.07432	0.00659197	0.120587	0.0865771	2.14605	1.24922	0.12324	0.304201	0.662099	0.300085	0.934469	0.722679	0.767135	0.155616	0.267166	0.720955	0.580999	0.806479	0.577978	0.954591	0.575836	0.997995	0.185206	0.485385	0.999924	0.842897	1.05221	-1.13103	1.00969	1.04211	1.06241	1.19009	-1.14199	-1.0749	-1.12017
Solyc06g074250.2.1	Solyc06g074250.2.1	10.579	10.7588	10.3899	10.5206	0.110512	0.113465	0.0657952	0.0154442	0.184642	3.07115	0.923414	1.93389	0.0940735	1.74972	7.36262	1.58729	0.208837	0.661183	0.0911276	0.339727	0.172343	0.757616	0.19621	0.0155862	0.209918	0.647071	0.805774	0.334049	0.720183	0.220792	0.997995	0.218463	0.125639	0.999924	0.862604	1.04132	1.17956	-1.09478	1.14002	-1.05133	-1.13275	1.29135	1.2283	1.07744
Solyc09g090140.2.1	Solyc09g090140.2.1	15.1079	15.0914	15.408	15.2321	0.14302	0.144012	0.108005	0.110913	0.485704	0.623098	0.972715	2.83312	0.0279056	0.00854533	3.15286	0.736353	0.0129229	0.480271	0.425656	0.327607	0.104401	0.866465	0.925229	0.0891114	0.38693	0.909071	0.701166	0.671263	0.712847	0.156017	0.997995	0.652485	0.282694	0.999924	0.939562	-1.08995	-1.10248	1.12964	-1.23125	1.03641	1.01149	-1.2454	-1.20165	1.02463
Solyc06g071790.2.1	Solyc06g071790.2.1	10.8732	11.766	11.3074	11.1709	0.0256135	0.0748474	0.185706	0.0108327	3.84603	15.3624	0.807997	8.17969	0.37612	34.5817	9.12404	1.27839	7.73891	0.0622485	0.00154307	0.370742	0.0114156	0.538787	0.000102924	0.00878091	0.258095	0.0126928	0.265012	0.0408888	0.740869	0.0330824	0.997995	0.00121707	0.0978176	0.999924	0.168565	-1.22923	1.51055	1.09922	-1.35118	-1.11828	-1.85681	1.37421	1.22887	1.66042
Solyc07g007830.2.1	Solyc07g007830.2.1	10.1827	10.3949	10.8042	10.3628	0.0489554	0.0392406	0.105122	0.0489694	2.53747	0.0804703	15.2311	30.2021	1.77832	3.52169	13.0974	0.571397	5.8419	0.121259	0.77196	0.00172925	0.000156418	0.190783	0.076282	0.00299764	0.444785	0.025864	0.368226	0.857098	0.0848478	0.0021312	0.997995	0.110794	0.0578433	0.999924	0.24933	-1.13301	1.02249	1.35792	-1.53854	1.19851	-1.15849	-1.32806	-1.10809	1.38846
Solyc02g070360.2.1	Solyc02g070360.2.1	8.89314	8.71971	8.52792	8.68436	0.0830884	0.0109014	0.0309571	0.0424627	5.06345	0.145119	2.84335	15.4955	0.106026	3.49415	4.27319	2.30766	0.567919	0.0361277	0.69768	0.10556	0.00160378	0.743301	0.0773026	0.0522746	0.135463	0.452192	0.20125	0.822928	0.487599	0.00885038	0.997995	0.111964	0.220355	0.999924	0.786609	1.1557	1.0248	-1.11454	1.28808	1.03694	1.12774	1.14218	1.18437	-1.08757
Solyc02g070330.2.1	Solyc02g070330.2.1	8.58262	8.36542	8.55784	8.59198	0.0966968	0.0817519	0.048023	0.0160214	0.00653878	3.83073	0.0869982	0.0458354	0.0470796	3.52073	2.76314	1.3846	1.69077	0.933868	0.0624586	0.765363	0.826562	0.827041	0.0763187	0.108909	0.239998	0.201076	0.916188	0.283072	0.908814	0.625608	0.997995	0.110816	0.313755	0.999924	0.593283	-1.00651	-1.17004	-1.02395	1.01733	-1.03061	1.16248	-1.14268	-1.17766	-1.19806
Solyc02g070370.2.1	Solyc02g070370.2.1	14.7255	14.4374	14.5609	14.6313	0.0863817	0.0882017	0.0626081	0.0480322	0.599619	2.54394	0.335668	1.83256	0.0126727	5.6137	1.03145	0.224474	1.57592	0.434072	0.12077	0.559864	0.183195	0.909756	0.0308644	0.311072	0.630312	0.216369	0.672334	0.385997	0.826466	0.230277	0.997995	0.0571523	0.520825	0.999924	0.613016	1.06746	-1.14393	-1.05006	1.12089	1.01657	1.2211	-1.08939	-1.07163	-1.20119
Solyc06g007360.2.1	Solyc06g007360.2.1	11.6261	10.6196	10.626	10.8422	0.0562014	0.0747789	0.0395779	0.0321838	64.4227	5.19597	4.90292	104.87	11.2602	106.21	0.00425267	11.009	6.73117	1.49469e-05	0.0338499	0.0397952	9.17792e-07	0.00450426	2.09781e-06	0.94703	0.00469582	0.0182936	0.00973043	0.211782	0.346977	8.9126e-05	0.997995	0.000152091	0.868666	0.999924	0.206037	1.72169	-1.16684	-1.1617	2.00009	1.48205	2.00894	-1.00442	1.47552	-1.35551
Solyc03g112150.1.1	Solyc03g112150.1.1	10.1179	9.42959	10.0513	9.92252	0.0593977	0.120976	0.0420482	0.0440941	2.54701	16.213	1.10602	0.296218	2.33661	31.6121	25.7882	1.96927	2.94992	0.120617	0.0012815	0.297813	0.579752	0.137289	0.000143569	0.000290416	0.165379	0.0975655	0.367862	0.0362654	0.692536	0.498993	0.997995	0.00152014	0.0189731	0.999924	0.437881	1.14502	-1.40729	1.09334	1.04727	1.2519	1.61138	-1.53865	-1.22906	-1.28715
Solyc01g095630.2.1	Solyc01g095630.2.1	9.33356	9.39772	9.45362	9.53706	0.239536	0.065582	0.0555261	0.125079	1.12684	0.528298	0.189425	0.392248	0.74676	0.112014	0.0850371	1.06609	0.450136	0.288806	0.462194	0.660362	0.525033	0.388989	0.734419	0.766374	0.300169	0.502612	0.560017	0.692279	0.870264	0.469109	0.997995	0.55803	0.797212	0.999924	0.815623	-1.15149	-1.1014	-1.05954	-1.08678	-1.22004	-1.04548	-1.03951	-1.26825	-1.16697
Solyc01g107870.2.1	Solyc01g107870.2.1	13.5381	13.9729	14.0276	13.8783	0.206082	0.0893184	0.179634	0.0854402	2.91439	0.225185	0.560848	6.03222	0.306088	4.7598	0.075274	0.506453	0.498931	0.0989651	0.628862	0.453367	0.0247392	0.578946	0.0437277	0.779797	0.471529	0.480718	0.330714	0.788813	0.780117	0.0566119	0.997995	0.0738462	0.804071	0.999924	0.804633	-1.26597	1.06775	1.109	-1.40397	-1.14155	-1.35175	-1.03863	-1.18564	1.18414
Solyc02g092440.2.1	Solyc02g092440.2.1	10.8644	11.2303	11.4078	11.1598	0.102618	0.0364658	0.222153	0.0452515	2.80016	0.159647	1.97408	9.47648	0.0240035	4.29702	1.01096	0.540865	1.0855	0.105132	0.683759	0.171187	0.00756103	0.876019	0.0533734	0.31571	0.457086	0.301897	0.341274	0.814954	0.575611	0.0249743	0.997995	0.0855184	0.523531	0.999924	0.694023	-1.22718	1.0501	1.18755	-1.45733	-1.03337	-1.28866	-1.13089	-1.16864	1.24704
Solyc01g105030.2.1	Solyc01g105030.2.1	8.36705	8.55285	8.35088	8.44943	0.180838	0.158693	0.0506388	0.0726561	0.212189	0.334384	0.303675	0.00817719	0.341183	1.07931	1.27538	0.00461151	0.000246476	0.638735	0.556852	0.578936	0.926121	0.558133	0.303233	0.262469	0.944802	0.987419	0.794405	0.751043	0.837107	0.669863	0.997995	0.301871	0.481948	0.999924	0.957939	-1.05876	1.07432	-1.0707	1.01127	-1.13362	-1.13745	1.15027	1.01469	1.00338
Solyc12g008560.1.1	Solyc12g008560.1.1	10.6912	10.8705	10.47	10.584	0.244915	0.347168	0.0382408	0.0445709	0.176725	1.26272	0.199781	0.752306	0.000235547	0.494663	2.46703	0.794744	0.152659	0.667996	0.263101	0.651874	0.38286	0.9877	0.480326	0.127774	0.369212	0.695234	0.809651	0.547214	0.867409	0.381787	0.997995	0.418232	0.335171	0.999924	0.878314	1.07712	1.21968	-1.08219	1.16565	-1.00471	-1.13235	1.31993	1.31374	1.12704
Solyc10g075100.1.1	Solyc10g075100.1.1	15.3242	15.7127	15.7744	15.7258	0.145248	0.0425594	0.112307	0.0332746	7.54421	0.0080684	0.110157	9.4776	1.94371	7.05884	0.17785	2.68191	0.0195334	0.0141166	0.926881	0.737127	0.00755762	0.172516	0.0180469	0.668189	0.109804	0.888364	0.129768	0.917436	0.89702	0.0249743	0.997995	0.0383884	0.747637	0.999924	0.935267	-1.32096	-1.00914	1.03421	-1.36615	-1.27727	-1.30899	-1.04367	-1.33304	1.02484
Solyc01g079540.2.1	Solyc01g079540.2.1	10.2196	9.74092	9.71492	9.81221	0.0701421	0.0795164	0.0937269	0.0562164	10.6369	0.325832	0.606857	16.3251	2.05412	14.6861	0.0433444	2.41312	0.607345	0.00555697	0.561867	0.435896	0.00134365	0.161585	0.00215144	0.831844	0.127537	0.437188	0.0819955	0.753035	0.770041	0.00793439	0.997995	0.00848866	0.825444	0.999924	0.780701	1.32625	-1.05066	-1.06977	1.41878	1.23975	1.39344	1.01819	1.2623	-1.12396
Solyc11g056670.1.1	Solyc11g056670.1.1	8.66018	8.45955	8.21504	8.35354	0.0806142	0.114682	0.0504673	0.02814	6.06332	0.724658	1.23691	12.7774	0.607692	2.59568	3.85508	3.66009	0.0226893	0.0241343	0.391214	0.272065	0.00302635	0.436155	0.121512	0.0632959	0.0663548	0.879739	0.166979	0.646659	0.671686	0.0135262	0.997995	0.155235	0.241251	0.999924	0.93261	1.23683	1.07625	-1.10076	1.36145	1.12361	1.1492	1.18469	1.33113	-1.02278
Solyc04g054480.2.1	Solyc04g054480.2.1	8.87185	8.92615	8.87092	8.861	0.0818124	0.0893337	0.0714852	0.0698443	0.00723346	0.260752	0.00604413	5.33739e-05	0.00883393	0.181126	0.187398	0.118282	0.115398	0.930417	0.603259	0.937219	0.994031	0.924636	0.666843	0.660107	0.726399	0.733369	0.915907	0.773773	0.955413	0.696985	0.997995	0.522802	0.74354	0.999924	0.891943	1.00755	1.04619	1.0069	1.00065	1.0145	-1.03835	1.03902	1.05409	1.05341
Solyc01g111170.2.1	Solyc01g111170.2.1	15.8396	15.9763	15.8771	15.9865	0.0190519	0.0144116	0.0906555	0.0191227	2.62728	0.0127851	1.45752	0.171074	2.66618	2.27351	1.19729	1.00221	0.581108	0.115409	0.908023	0.235211	0.672825	0.114525	0.144814	0.276779	0.314717	0.447061	0.359168	0.911447	0.642345	0.549204	0.997995	0.175634	0.494292	0.999924	0.784449	-1.10725	-1.00713	-1.07883	-1.02634	-1.19454	-1.09941	1.07119	-1.11515	-1.08653
Solyc09g011590.2.1	Solyc09g011590.2.1	9.04828	9.52319	9.24342	9.20356	0.139613	0.150801	0.198086	0.145729	0.554282	2.34852	0.0365238	0.875372	0.10208	5.18467	1.79929	0.206974	0.990264	0.45155	0.134692	0.846495	0.347843	0.747921	0.0366474	0.187817	0.64394	0.323599	0.684639	0.401892	0.934259	0.35808	0.997995	0.0648473	0.407458	0.999924	0.713513	-1.11364	1.24802	1.02801	-1.14484	-1.08329	-1.38984	1.21401	1.12066	1.28298
Solyc09g011500.2.1	Solyc09g011500.2.1	8.5421	8.5081	8.50914	8.67865	0.159123	0.0677474	0.0261779	0.0394268	0.954238	1.48854	1.47049	0.0555951	1.59795	0.0591496	5.50676e-05	1.6088	1.97267	0.327133	0.226464	0.233298	0.809295	0.213588	0.805071	0.993935	0.207023	0.16908	0.594758	0.508853	0.641136	0.61811	0.997995	0.593398	0.884424	0.999924	0.553055	-1.09927	-1.12548	-1.12468	1.02311	-1.23632	1.02384	-1.00072	-1.23721	-1.2658
Solyc09g011510.2.1	Solyc09g011510.2.1	8.01372	8.19449	8.23968	8.11319	0.00897896	0.036263	0.0528636	0.0258878	1.86155	1.24341	3.01007	9.60592	0.0457741	6.14777	0.384242	0.0207172	2.70758	0.178908	0.266605	0.0967726	0.0072579	0.829409	0.0251366	0.53074	0.883389	0.111129	0.444576	0.550761	0.476088	0.0243037	0.997995	0.0491067	0.671706	0.999924	0.467003	-1.07138	1.05797	1.09163	-1.16955	1.0189	-1.13349	-1.03182	-1.01268	1.15491
Solyc09g011520.2.1	Solyc09g011520.2.1	7.95252	8.234	8.06501	8.03695	0.0643779	0.102431	0.0760806	0.0529466	0.456443	2.48595	0.0504	0.810189	0.0678322	5.07284	1.82842	0.270651	1.08143	0.493501	0.12471	0.820184	0.365788	0.793182	0.0383606	0.184513	0.59742	0.302791	0.709204	0.392289	0.924578	0.369944	0.997995	0.0670402	0.404044	0.999924	0.694771	-1.06027	1.14635	1.01964	-1.08109	-1.03985	-1.21544	1.12427	1.08119	1.16886
Solyc09g011490.2.1	Solyc09g011490.2.1	8.18197	8.28477	8.15886	8.30112	0.0539941	0.208678	0.00808312	0.0635053	0.531854	0.0100132	0.758119	0.0199988	0.853315	0.395914	0.593877	0.229273	0.314129	0.460653	0.918568	0.385391	0.884744	0.357872	0.526788	0.43782	0.626744	0.574924	0.689104	0.914841	0.747282	0.650768	0.997995	0.445389	0.609577	0.999924	0.839227	-1.0861	-1.0114	-1.10363	1.01614	-1.19865	-1.07386	1.0912	-1.09848	-1.11621
Solyc09g011600.2.1	Solyc09g011600.2.1	8.70269	8.88822	8.67123	8.9515	0.145219	0.210691	0.109179	0.0362224	1.70941	0.110574	2.16895	0.0273217	2.57647	0.950464	1.30008	0.8965	1.08632	0.196519	0.734334	0.152882	0.865447	0.120259	0.332725	0.258176	0.340926	0.301716	0.466602	0.83923	0.552808	0.642708	0.997995	0.323018	0.478289	0.999924	0.694023	-1.18823	-1.04484	-1.21442	1.02204	-1.443	-1.13723	1.1623	-1.2415	-1.26887
Solyc09g011560.2.1	Solyc09g011560.2.1	9.52757	10.1937	9.95684	10.0317	0.238676	0.515448	0.0741489	0.129059	2.53594	0.26168	0.055938	1.8386	1.11505	4.42686	0.559593	0.389459	0.0252147	0.121358	0.602619	0.810853	0.18252	0.295141	0.050434	0.45099	0.527	0.873283	0.368226	0.773762	0.922938	0.229719	0.997995	0.0821934	0.619082	0.999924	0.930606	-1.41828	1.11879	-1.05327	-1.34655	-1.49383	-1.58676	1.17839	-1.26768	1.06221
Solyc09g011620.1.1	Solyc09g011620.1.1	8.23499	8.5207	8.79935	8.47823	0.0464303	0.0313477	0.201676	0.0379098	2.39242	0.0729673	4.16995	12.8794	0.0817739	3.30102	3.1397	0.543253	1.78204	0.131465	0.782614	0.0550857	0.00294952	0.773484	0.0848863	0.0897053	0.456094	0.189954	0.384251	0.861463	0.394334	0.0132604	0.997995	0.120083	0.283464	0.999924	0.579336	-1.18364	1.02988	1.2493	-1.47872	1.05547	-1.21901	-1.21305	-1.1493	1.28663
Solyc09g011630.2.1	Solyc09g011630.2.1	10.1749	9.46557	9.31841	9.65738	0.267033	0.118096	0.0966638	0.194672	5.16576	0.709641	2.21622	14.1491	0.204954	9.70467	0.417698	0.682041	1.81134	0.0346161	0.396052	0.148799	0.00217268	0.649309	0.00774957	0.513688	0.404607	0.186529	0.197204	0.649678	0.547844	0.0107182	0.997995	0.0211352	0.661273	0.999924	0.575921	1.4315	-1.1422	-1.26486	1.81064	1.13174	1.63505	1.10739	1.25328	-1.44472
Solyc09g011550.2.1	Solyc09g011550.2.1	8.87005	8.6427	8.87707	8.84597	0.109719	0.236514	0.0665498	0.0666914	0.0162701	1.15996	0.0271459	0.00138427	0.0284825	1.45099	1.54201	0.300493	0.277404	0.895821	0.282446	0.867356	0.969593	0.865083	0.236372	0.220429	0.577992	0.598137	0.901787	0.563168	0.939666	0.687377	0.997995	0.251912	0.443934	0.999924	0.849436	1.01683	-1.15131	1.02179	-1.00488	1.03898	1.17068	-1.1764	-1.13226	-1.12676
Solyc09g011540.2.1	Solyc09g011540.2.1	7.92055	7.87333	7.90359	7.79043	0.0917134	0.00765849	0.123386	0.0541355	0.986688	0.40052	0.746204	0.0167678	1.14967	0.129928	0.0533447	0.881496	0.746701	0.319379	0.520903	0.38901	0.894386	0.287993	0.714985	0.813827	0.344934	0.389887	0.587086	0.72902	0.748507	0.654731	0.997995	0.548259	0.818001	0.999924	0.754166	1.09438	1.05915	1.08159	1.01183	1.18367	1.03327	-1.02119	1.15911	1.14556
Solyc11g039840.1.1	Solyc11g039840.1.1	15.0502	14.1491	14.8385	14.6699	0.223957	0.23462	0.0738854	0.0828978	3.03024	5.68074	0.595175	0.939511	2.10378	17.0089	9.95343	0.137675	0.866131	0.0931531	0.0277411	0.440201	0.331435	0.156892	0.00131769	0.00685918	0.705871	0.355138	0.319784	0.190088	0.773589	0.345809	0.997995	0.00614442	0.0874901	0.999924	0.734695	1.30165	-1.43471	1.12394	1.15812	1.46297	1.86749	-1.61253	-1.10222	-1.2765
Solyc06g059740.2.1	Solyc06g059740.2.1	8.88692	8.29624	8.31321	8.74539	0.11011	0.00937454	0.0282045	0.089818	1.37152	13.8111	12.7875	22.5347	1.92775	23.8872	0.0197054	2.15937	17.7258	0.244315	0.00220559	0.00306897	0.000438311	0.174187	0.000394126	0.88613	0.147593	0.000948341	0.519868	0.0486311	0.112091	0.00391851	0.997995	0.00281921	0.846979	0.999924	0.0430989	1.10308	-1.36523	-1.34927	1.48835	-1.22318	1.50596	-1.01183	-1.23765	-1.84206
Solyc04g007270.2.1	Solyc04g007270.2.1	8.9859	8.61083	9.11805	8.88917	0.107014	0.0400403	0.0758088	0.12022	0.467776	3.87363	2.61926	0.873236	1.76694	7.03361	12.8635	0.549734	0.040773	0.488348	0.0611854	0.118962	0.348396	0.192097	0.01821	0.0031774	0.453428	0.839371	0.706192	0.280306	0.503373	0.358464	0.997995	0.0385938	0.0601925	0.999924	0.92276	1.06934	-1.2128	1.17193	-1.09593	1.25319	1.2969	-1.42131	-1.13415	-1.03488
Solyc05g005190.2.1	Solyc05g005190.2.1	14.1489	14.7479	14.5326	14.3703	0.0248805	0.159725	0.0499854	0.0135543	2.7064	7.86944	1.45253	8.12435	0.064505	19.8058	2.56013	0.448641	5.36127	0.110568	0.0122352	0.235957	0.0116345	0.798141	0.000779468	0.121438	0.497583	0.0314994	0.350562	0.12365	0.642722	0.0334985	0.997995	0.00430108	0.326908	0.999924	0.273542	-1.1659	1.29918	1.11902	-1.30466	-1.0419	-1.51472	1.16101	1.11432	1.45381
Solyc01g100870.2.1	Solyc01g100870.2.1	15.098	14.6567	14.9709	15.0593	0.0678659	0.0350548	0.143356	0.0248766	0.0861932	9.35385	0.450606	0.930952	0.0475486	11.2359	5.69841	2.54808	4.63683	0.763896	0.0075255	0.50045	0.333552	0.826177	0.00504838	0.0287779	0.118205	0.0430572	0.851932	0.0942392	0.800671	0.34761	0.997995	0.0155649	0.163072	0.999924	0.309758	1.02715	-1.32188	-1.06316	1.09203	-1.03506	1.35776	-1.24334	-1.28694	-1.40537
Solyc03g111690.2.1	Solyc03g111690.2.1	12.239	11.1151	10.8805	11.664	0.133324	0.0655176	0.14618	0.0554881	13.1217	11.9535	24.3549	73.23	0.574375	50.1233	2.18353	0.00907481	23.4778	0.00300262	0.00354779	0.000347188	3.93339e-06	0.448753	2.84516e-05	0.149777	0.922619	0.000358463	0.0612041	0.0613946	0.0413238	0.000233425	0.997995	0.000574276	0.361139	0.999924	0.0248151	1.48976	-1.46295	-1.72127	2.56428	-1.1554	2.17945	1.17657	1.01832	-2.51815
Solyc06g071990.2.1	Solyc06g071990.2.1	9.60225	9.14592	8.96753	9.40718	0.091662	0.120344	0.102287	0.0092827	1.89565	3.4	9.62861	20.0688	0.993226	10.3731	1.58531	0.072722	8.1573	0.175241	0.0771211	0.0073641	0.000668546	0.322224	0.00639478	0.214463	0.783571	0.0109841	0.438792	0.311786	0.162868	0.0050505	0.997995	0.018473	0.437254	0.999924	0.156508	1.14478	-1.19852	-1.35627	1.55263	-1.18474	1.37204	1.13162	-1.04694	-1.62551
Solyc01g099170.2.1	Solyc01g099170.2.1	12.4502	12.8286	13.2198	13.0302	0.228957	0.209674	0.0650745	0.119176	7.16111	0.865196	0.764902	12.6068	1.08173	3.04805	3.25711	4.33486	0.00102943	0.016086	0.350298	0.383352	0.00316022	0.302227	0.0961524	0.0845588	0.0483111	0.974284	0.136322	0.613235	0.74628	0.0139379	0.997995	0.131442	0.275529	0.999924	0.955533	-1.49486	-1.14998	1.14042	-1.70476	-1.3108	-1.2999	-1.31145	-1.71905	-1.00838
Solyc08g014000.2.1	Solyc08g014000.2.1	10.595	9.92067	9.92378	10.1366	0.304308	0.166494	0.0878476	0.190147	3.49476	0.775914	0.753693	7.49436	0.334182	7.56408	0.000161407	0.325756	1.01968	0.0737581	0.375526	0.386757	0.0144346	0.562176	0.0151648	0.989672	0.562597	0.316671	0.288149	0.632482	0.747686	0.0384516	0.997995	0.0340857	0.883142	0.999924	0.707014	1.37394	-1.16148	-1.15897	1.59236	1.18549	1.5958	-1.00216	1.18293	-1.34612
Solyc07g049530.2.1	Solyc07g049530.2.1	14.9226	14.813	14.7668	14.7708	0.0496874	0.216235	0.0870269	0.0958641	0.719017	0.055553	0.000490622	0.757072	0.227315	0.374853	0.066485	0.391429	0.0152008	0.392775	0.809695	0.982068	0.381415	0.632141	0.537717	0.792664	0.525958	0.901427	0.644836	0.870749	0.966573	0.380773	0.997995	0.45214	0.810718	0.999924	0.938651	1.111	1.02969	-1.00275	1.11406	1.10795	1.07896	1.03253	1.14398	1.02686
Solyc12g098850.1.1	Solyc12g098850.1.1	10.1535	9.37534	9.57088	9.85568	0.0495839	0.179299	0.0833113	0.0710842	3.51425	9.14294	3.21414	13.4501	0.00223211	23.994	1.51518	0.44014	7.733	0.0730519	0.00804681	0.0872395	0.00256143	0.962076	0.000388488	0.224259	0.501619	0.0127192	0.287116	0.0982011	0.462217	0.01199	0.997995	0.00279326	0.447041	0.999924	0.168565	1.22927	-1.39507	-1.21824	1.49754	1.00905	1.71492	-1.14515	-1.13488	-1.69954
Solyc07g049550.2.1	Solyc07g049550.2.1	9.71783	8.95421	9.58243	9.4875	0.192718	0.111914	0.213371	0.178652	1.05287	5.6444	0.178838	0.363856	0.699856	11.5729	7.83264	0.607228	1.27128	0.304395	0.0281682	0.669301	0.540063	0.40402	0.00459853	0.0132739	0.43111	0.265012	0.57257	0.191926	0.873566	0.477465	0.997995	0.0145834	0.117984	0.999924	0.664007	1.1731	-1.44722	1.06801	1.0984	1.25288	1.69774	-1.54565	-1.23368	-1.35507
Solyc12g005940.1.1	Solyc12g005940.1.1	8.65014	8.29829	8.45845	8.46855	0.212382	0.181854	0.122182	0.11465	0.740526	0.650954	0.00229083	0.825192	0.220147	2.78008	0.576012	0.000961973	0.243493	0.385989	0.415751	0.96131	0.361529	0.637531	0.110327	0.444589	0.974785	0.621239	0.640869	0.663469	0.96169	0.367865	0.997995	0.144992	0.615056	0.999924	0.855126	1.13414	-1.12526	-1.00703	1.1421	1.12622	1.2762	-1.11741	1.00789	-1.13317
Solyc01g028810.2.1	Solyc01g028810.2.1	14.3264	14.5662	14.1988	14.5096	0.143123	0.027218	0.376476	0.124004	0.527907	0.0503661	1.51824	0.255629	1.27889	0.904393	2.12166	0.084051	0.338517	0.462281	0.81862	0.226331	0.606623	0.263357	0.344271	0.15519	0.767826	0.560676	0.690096	0.874332	0.633983	0.512672	0.997995	0.330957	0.368548	0.999924	0.83487	-1.13546	1.04002	-1.2404	1.09243	-1.40843	-1.1809	1.29004	-1.09177	-1.19267
Solyc02g088700.2.1	Solyc02g088700.2.1	11.3161	10.7528	10.8434	11.0304	0.0335725	0.127541	0.0783557	0.0533299	4.78726	4.52167	2.05198	13.1077	0.190264	18.6141	0.481564	0.00126319	4.22191	0.0406537	0.0453974	0.163578	0.00278563	0.661253	0.000965648	0.483686	0.971092	0.0520109	0.213589	0.242199	0.565539	0.0127054	0.997995	0.00500564	0.641348	0.999924	0.337242	1.21899	-1.21222	-1.13843	1.38773	1.07077	1.47769	-1.06482	1.00559	-1.38002
Solyc09g092450.2.1	Solyc09g092450.2.1	8.65351	8.42812	8.42906	8.58402	0.106122	0.0831677	0.0157174	0.00362299	0.362471	1.82451	1.80253	3.78162	0.182794	3.81342	6.65784e-05	0.186844	2.418	0.540888	0.183303	0.189674	0.0650178	0.667514	0.0665102	0.993333	0.660528	0.13048	0.738882	0.467559	0.591953	0.111408	0.997995	0.0999673	0.884424	0.999924	0.497615	1.04934	-1.11412	-1.11339	1.16833	-1.06103	1.16909	-1.00065	-1.06173	-1.24045
Solyc03g095900.2.1	Solyc03g095900.2.1	13.1086	12.3449	12.7689	13.1001	0.236256	0.120511	0.0141096	0.18168	0.0016548	13.0341	2.50661	2.63707	0.793151	13.3295	4.10895	4.24735	8.99084	0.966677	0.00267209	0.126533	0.115867	0.374951	0.00295739	0.056313	0.0502802	0.00838154	0.926175	0.0530389	0.513541	0.167346	0.997995	0.0106407	0.229081	0.999924	0.137859	1.00592	-1.68777	-1.25801	1.26545	-1.25061	1.69776	-1.34162	-1.67785	-2.12324
Solyc09g089580.2.1	Solyc09g089580.2.1	15.851	15.896	15.9772	15.9639	0.0642259	0.042929	0.0260599	0.0472648	1.58518	0.572856	0.0217963	1.97873	0.411739	0.25217	0.818136	1.35463	0.123723	0.212523	0.444485	0.881015	0.167833	0.520371	0.612146	0.364931	0.244937	0.724253	0.484582	0.681605	0.940283	0.216923	0.997995	0.49388	0.559184	0.999924	0.888489	-1.08146	-1.0482	1.00923	-1.09144	-1.07157	-1.03173	-1.05787	-1.13359	-1.03862
Solyc09g089750.1.1	Solyc09g089750.1.1	9.76051	9.62485	9.81278	9.80852	0.0834999	0.0947157	0.190279	0.120731	0.0713066	1.0438	0.000561928	0.0845286	0.0197362	0.569471	1.0928	0.553582	0.331975	0.784596	0.306731	0.980821	0.76616	0.887479	0.449675	0.297757	0.451868	0.564439	0.860782	0.582426	0.965991	0.597643	0.997995	0.39991	0.512751	0.999924	0.836737	-1.03383	-1.13577	1.00296	-1.03689	-1.03079	1.0986	-1.13913	-1.17419	-1.13242
Solyc02g069460.2.1	Solyc02g069460.2.1	10.8975	10.7992	10.7795	10.7621	0.156316	0.0901902	0.0692452	0.0390405	0.823237	0.0619256	0.0136342	0.624983	0.349587	0.43359	0.0174459	0.445578	0.0445579	0.361451	0.799315	0.90583	0.425013	0.553363	0.508158	0.892851	0.499015	0.832181	0.623099	0.86718	0.94569	0.408493	0.997995	0.434009	0.849884	0.999924	0.92171	1.09842	1.02608	1.01215	1.08523	1.11177	1.0705	1.01376	1.12706	1.03855
Solyc02g069450.2.1	Solyc02g069450.2.1	8.30674	8.51022	8.64341	8.42756	0.0605784	0.0424015	0.12126	0.0784999	0.857173	0.401187	2.73584	6.65575	0.176759	2.4312	1.04172	0.0285077	1.74411	0.352099	0.520549	0.111756	0.0195296	0.672704	0.132795	0.30878	0.863421	0.19449	0.615844	0.72902	0.492137	0.0476507	0.997995	0.165399	0.519726	0.999924	0.585748	-1.08735	1.05897	1.16139	-1.26284	1.06809	-1.15147	-1.09672	-1.02681	1.22987
Solyc01g099770.2.1	Solyc01g099770.2.1	14.4736	14.1004	14.3275	14.4537	0.0500739	0.174535	0.0876655	0.0923483	0.0150752	4.76603	0.607807	0.814327	0.143812	5.31719	1.96982	1.415	2.92595	0.899706	0.0406889	0.435542	0.364598	0.703041	0.0347475	0.169565	0.235141	0.0988234	0.903319	0.230656	0.7696	0.36958	0.997995	0.0621596	0.386775	0.999924	0.44055	1.01387	-1.27749	-1.09139	1.10653	-1.07646	1.29521	-1.17051	-1.26001	-1.39424
Solyc07g055720.2.1	Solyc07g055720.2.1	8.06693	7.99358	8.47697	8.23155	0.0942842	0.014211	0.298214	0.155832	0.552285	1.15411	1.22757	3.42662	0.0443588	0.109651	4.76222	1.10105	0.000377665	0.452341	0.283589	0.273818	0.0772279	0.832037	0.737143	0.0422368	0.292617	0.984419	0.684823	0.563929	0.673192	0.12469	0.997995	0.559123	0.196476	0.999924	0.957919	-1.12087	-1.17933	1.18544	-1.32872	1.05761	1.05216	-1.39802	-1.32187	1.00518
Solyc07g006280.2.1	Solyc07g006280.2.1	15.7415	15.9282	15.8669	15.9481	0.123669	0.0414998	0.0290915	0.0145384	3.24714	0.0300735	0.501203	1.19689	2.09993	2.65222	0.285733	1.30073	0.25894	0.0834425	0.859254	0.47784	0.275758	0.157242	0.117957	0.587882	0.254153	0.610462	0.30465	0.891501	0.792147	0.30468	0.997995	0.151734	0.705346	0.999924	0.851631	-1.15393	-1.01387	-1.05786	-1.09081	-1.2207	-1.13814	1.04339	-1.16994	-1.07254
Solyc12g089030.1.1	Solyc12g089030.1.1	9.79946	10.4881	10.5103	10.1935	0.131399	0.142584	0.0161683	0.0381165	6.91825	3.86591	4.47263	22.5161	0.0885449	21.1273	0.0221018	0.146994	5.55166	0.0175441	0.0614184	0.0479996	0.00044054	0.764585	0.000617674	0.879428	0.696615	0.0290931	0.142119	0.280616	0.37708	0.00391851	0.997995	0.00370965	0.843602	0.999924	0.26416	-1.31407	1.22651	1.24559	-1.6368	-1.05498	-1.61173	-1.01556	-1.07139	1.52774
Solyc07g005090.2.1	Solyc07g005090.2.1	8.00541	8.00184	7.87375	7.95958	0.0943195	0.11685	0.040922	0.0306533	0.127239	0.108192	0.446391	1.05028	0.0323273	0.000771738	0.994112	0.156697	0.038352	0.715652	0.737075	0.502404	0.305727	0.856372	0.977529	0.319664	0.687322	0.844152	0.831271	0.840967	0.800834	0.327778	0.997995	0.674073	0.526529	0.999924	0.923318	1.03227	1.02972	-1.0613	1.09555	-1.02812	1.00248	1.09285	1.06296	-1.03067
Solyc04g079970.2.1	Solyc04g079970.2.1	13.7169	13.533	13.6174	13.8976	0.148516	0.194654	0.119494	0.125468	0.822623	3.34813	1.97689	0.249035	1.78333	0.851569	0.179582	2.49665	3.49015	0.361627	0.079158	0.170903	0.611222	0.190192	0.35818	0.666732	0.121627	0.073949	0.623191	0.315725	0.575611	0.515363	0.997995	0.339575	0.74641	0.999924	0.390387	-1.13346	-1.28755	-1.21434	1.07136	-1.37641	1.13594	-1.06028	-1.45938	-1.56352
Solyc11g007120.1.1	Solyc11g007120.1.1	9.47362	9.18353	9.2139	9.43156	0.110032	0.123496	0.249024	0.0922677	0.04204	1.46169	1.1257	1.60282	0.244219	1.99951	0.0219083	0.335984	1.71762	0.833605	0.230457	0.293724	0.211046	0.61983	0.169221	0.879958	0.556564	0.197713	0.878794	0.512698	0.689825	0.254582	0.997995	0.196953	0.843602	0.999924	0.590202	1.02958	-1.18758	-1.16284	1.19725	-1.12943	1.22271	-1.02127	-1.15345	-1.38097
Solyc06g052030.2.1	Solyc06g052030.2.1	11.04	11.5032	11.3601	11.2729	0.113432	0.1506	0.116113	0.107585	1.79374	1.75362	0.251265	3.38769	0.234104	7.09449	0.677298	7.56021e-05	1.11083	0.186514	0.191466	0.613328	0.0787064	0.627121	0.0178142	0.408187	0.992931	0.296437	0.454604	0.474245	0.852081	0.126542	0.997995	0.0380328	0.587599	0.999924	0.691716	-1.17521	1.17308	1.06229	-1.24841	-1.1063	-1.37861	1.10429	-1.00182	1.24615
Solyc01g101060.2.1	Solyc01g101060.2.1	11.5738	12.2818	12.2484	12.1547	0.112123	0.206495	0.296704	0.0733059	6.0132	0.288135	0.156654	8.11099	1.40958	8.93392	0.0198772	1.22292	0.289901	0.0246097	0.585073	0.689216	0.0116893	0.241342	0.00975849	0.885632	0.268336	0.590002	0.169127	0.763942	0.881174	0.033582	0.997995	0.0247759	0.846751	0.999924	0.846701	-1.49578	1.09214	1.06715	-1.59622	-1.40166	-1.6336	1.02342	-1.36959	1.16548
Solyc09g009020.2.1	Solyc09g009020.2.1	13.3833	13.9075	14.043	13.7394	0.17995	0.0894593	0.140087	0.0327485	4.16997	0.928933	3.03053	14.3103	0.0302422	9.03521	0.603776	0.387533	2.43838	0.0534977	0.333828	0.0957551	0.00209335	0.861035	0.00946099	0.434145	0.52802	0.128993	0.245261	0.603509	0.473844	0.0104878	0.997995	0.0243283	0.606907	0.999924	0.4948	-1.27996	1.12355	1.23419	-1.57971	-1.03708	-1.4381	-1.09847	-1.1392	1.38668
Solyc01g060020.2.1	Solyc01g060020.2.1	10.1287	10.1344	10.0043	10.1586	0.133785	0.276361	0.0584266	0.161779	0.0180565	0.0117745	0.481038	0.312698	0.228497	0.000668949	0.342293	0.0196644	0.214444	0.890305	0.911698	0.48662	0.569514	0.631243	0.979107	0.553682	0.886374	0.642735	0.898776	0.912841	0.795535	0.493875	0.997995	0.674711	0.686955	0.999924	0.862462	-1.02094	-1.01687	-1.11288	1.09006	-1.13618	-1.004	1.09442	-1.03816	-1.13166
Solyc12g100130.1.1	Solyc12g100130.1.1	10.1757	10.019	9.73551	9.90175	0.0753885	0.120664	0.0342664	0.112486	3.69016	0.675625	1.3589	9.52769	0.190141	1.20783	3.95088	2.50791	0.0393886	0.0670738	0.407268	0.25075	0.0074353	0.661356	0.277566	0.0605479	0.120875	0.842063	0.274263	0.657978	0.655405	0.0247332	0.997995	0.283596	0.235956	0.999924	0.922925	1.20911	1.08464	-1.12213	1.35678	1.07751	1.11476	1.21711	1.31145	-1.03456
Solyc01g028860.2.1	Solyc01g028860.2.1	12.1362	12.6246	12.5347	12.2842	0.293795	0.124463	0.0275959	0.0472	0.496871	2.62548	1.42246	3.60073	0.0793087	5.40667	0.182898	0.279345	2.63766	0.475382	0.11553	0.240587	0.070919	0.776819	0.0335162	0.663896	0.591601	0.115447	0.698252	0.378672	0.645837	0.118057	0.997995	0.0607481	0.745077	0.999924	0.474133	-1.10807	1.26603	1.18961	-1.31817	1.07359	-1.40284	1.06424	1.14256	1.50608
Solyc09g091580.2.1	Solyc09g091580.2.1	10.9669	11.6906	11.9448	11.8284	0.072046	0.284371	0.156365	0.227532	12.4486	0.318207	0.227369	16.0408	3.10374	8.78627	1.08354	5.58247	0.00253847	0.00351213	0.566413	0.630488	0.00142782	0.0910083	0.0102036	0.299712	0.0282777	0.95968	0.0646539	0.756066	0.859148	0.00816938	0.997995	0.0256195	0.513781	0.999924	0.949993	-1.81695	-1.10018	1.08405	-1.96967	-1.67608	-1.6515	-1.19265	-1.99898	-1.01488
Solyc12g005630.1.1	Solyc12g005630.1.1	11.0986	12.0764	11.8822	11.7998	0.209143	0.0594208	0.145218	0.153905	12.187	1.89723	0.16841	15.2207	3.1634	23.7012	0.935129	1.4891	1.06538	0.00373515	0.175364	0.6785	0.00170316	0.0883219	0.000405795	0.333907	0.223833	0.30632	0.0665359	0.458037	0.875975	0.00920706	0.997995	0.00287806	0.536851	0.999924	0.698418	-1.6258	1.21137	1.05879	-1.72138	-1.53552	-1.96945	1.14411	-1.34211	1.28259
Solyc04g007970.2.1	Solyc04g007970.2.1	13.5049	12.7267	12.6574	12.9475	0.033664	0.0846864	0.0247515	0.0489149	32.6624	5.12868	8.84774	75.5094	2.50361	63.6766	0.503896	3.96852	9.14964	0.000164809	0.0348078	0.00937236	3.14672e-06	0.12516	1.33735e-05	0.473929	0.0572371	0.00796998	0.0184993	0.213662	0.181005	0.000195426	0.997995	0.000405871	0.634794	0.999924	0.134137	1.47161	-1.16544	-1.22273	1.79939	1.20355	1.71508	1.04916	1.26271	-1.42502
Solyc06g005060.2.1	Solyc06g005060.2.1	12.6625	11.1279	11.6411	12.0858	0.104068	0.232847	0.143444	0.0246491	8.62347	23.7963	5.13019	27.0563	0.150341	61.0699	6.82858	1.25657	17.0082	0.00992356	0.000331978	0.0361529	0.000230366	0.696728	1.5078e-05	0.0188011	0.262049	0.00109034	0.108658	0.0158552	0.338203	0.00263686	0.997995	0.000439705	0.135319	0.999924	0.0457194	1.49142	-1.94257	-1.36112	2.03	1.09572	2.89718	-1.42718	-1.3025	-2.64408
Solyc09g007520.2.1	Solyc09g007520.2.1	8.40777	8.61843	8.69172	8.5825	0.135857	0.0850436	0.0809411	0.0895455	1.33815	0.0565647	0.522766	3.53369	0.062716	1.94496	0.235411	0.281491	0.30775	0.249806	0.808	0.468738	0.0732705	0.8009	0.174667	0.622435	0.590179	0.57881	0.525673	0.869694	0.788216	0.12056	0.997995	0.201405	0.721202	0.999924	0.841168	-1.12875	1.02521	1.07864	-1.21752	-1.04646	-1.15722	-1.05211	-1.10099	1.10584
Solyc10g081170.1.1	Solyc10g081170.1.1	15.1437	14.2031	14.5576	14.816	0.106678	0.0260239	0.06273	0.0416198	8.28351	28.9743	5.14998	26.4964	0.123526	68.2423	9.69342	2.09113	19.5184	0.0110623	0.000159827	0.0358588	0.000250295	0.723776	1.00957e-05	0.00741065	0.153752	0.000682706	0.113654	0.0112631	0.336901	0.00278072	0.997995	0.000337818	0.0891515	0.999924	0.0357836	1.25501	-1.5293	-1.19614	1.50116	1.04922	1.91928	-1.27853	-1.21856	-1.82925
Solyc00g030520.2.1	Solyc00g030520.2.1	9.54681	9.19718	9.20955	9.32293	0.0402998	0.126514	0.091757	0.018216	2.93976	0.927444	0.753892	6.67107	0.238743	7.1696	0.00898128	0.188267	1.1179	0.0976489	0.33421	0.386704	0.0194203	0.623739	0.0173557	0.922993	0.659321	0.294966	0.329065	0.603832	0.747686	0.047471	0.997995	0.0374367	0.859196	0.999924	0.69108	1.16787	-1.09108	-1.08176	1.26336	1.07961	1.27424	-1.00861	1.07039	-1.18028
Solyc10g005810.2.1	Solyc10g005810.2.1	8.34127	8.17143	8.10809	8.25715	0.0374675	0.0288593	0.0123321	0.0195413	1.96094	2.0366	6.15805	15.069	0.38967	7.99436	1.11186	0.000238702	5.09248	0.168531	0.161341	0.0238845	0.00176347	0.53166	0.0131425	0.29375	0.987405	0.0352974	0.43148	0.43829	0.28393	0.00942813	0.997995	0.0307641	0.509595	0.999924	0.285907	1.06004	-1.06122	-1.10885	1.17543	-1.04605	1.12494	1.04488	-1.00111	-1.17674
Solyc12g015860.1.1	Solyc12g015860.1.1	12.4288	12.6569	12.7152	12.655	0.240779	0.0969582	0.160856	0.102611	1.16862	7.98639e-05	0.0825522	1.87237	0.209991	1.18802	0.0774967	0.383127	0.0292558	0.280475	0.99272	0.771266	0.178844	0.645347	0.281314	0.776662	0.530341	0.86362	0.554126	0.938781	0.910067	0.226731	0.997995	0.286752	0.802002	0.999924	0.926424	-1.16982	1.0013	1.04257	-1.21961	-1.12205	-1.17133	-1.04122	-1.1683	1.04392
Solyc09g008670.2.1	Solyc09g008670.2.1	7.71004	8.05925	8.29506	7.89544	0.0344739	0.120994	0.262191	0.0599546	0.87771	0.685247	4.07822	8.73983	0.390673	3.11402	1.42006	0.00396508	2.70229	0.346588	0.404035	0.0574353	0.00950728	0.531138	0.0930507	0.238464	0.948824	0.111454	0.611912	0.655168	0.399191	0.0292166	0.997995	0.128704	0.46041	0.999924	0.467876	-1.13713	1.12024	1.31916	-1.50006	1.16009	-1.27386	-1.17757	-1.01507	1.47778
Solyc01g066420.2.1	Solyc01g066420.2.1	8.3056	7.89409	8.24694	8.14602	0.0262791	0.104601	0.0673224	0.0166074	2.069	5.15641	0.827498	0.279558	1.83781	13.758	10.1152	0.230947	0.617534	0.158092	0.0344093	0.365195	0.590453	0.183941	0.00266501	0.00654884	0.625486	0.433441	0.419229	0.212421	0.736676	0.504438	0.997995	0.00988723	0.0862943	0.999924	0.779071	1.11696	-1.1908	1.07246	1.0415	1.1979	1.33008	-1.27708	-1.0661	-1.11034
Solyc05g014470.2.1	Solyc05g014470.2.1	15.5479	14.8318	14.8273	15.3723	0.0953741	0.0251633	0.173969	0.0303537	1.33642	12.6597	12.8748	22.5073	1.97173	22.2226	0.000906233	1.92322	17.0227	0.250092	0.00293313	0.00300774	0.000440934	0.169656	0.000510555	0.975542	0.170065	0.00108758	0.525965	0.054762	0.111422	0.00391851	0.997995	0.00329431	0.879161	0.999924	0.0457194	1.12943	-1.45442	-1.45904	1.64788	-1.29184	1.64267	1.00317	-1.28775	-2.12206
Solyc07g047850.2.1	Solyc07g047850.2.1	9.11079	9.21683	8.91809	9.35221	0.21851	0.187858	0.124754	0.295752	0.889657	0.27976	2.87661	0.566767	2.32192	0.171638	1.3622	0.722399	1.65018	0.343447	0.590526	0.103738	0.44683	0.138407	0.675057	0.247736	0.391364	0.206305	0.610037	0.766628	0.483845	0.421274	0.997995	0.526176	0.468649	0.999924	0.598719	-1.18216	-1.09839	-1.35109	1.1429	-1.59721	-1.07627	1.23007	-1.29847	-1.48402
Solyc12g006140.1.1	Solyc12g006140.1.1	7.79576	7.77437	7.83617	7.66589	0.114046	0.0281568	0.0693299	0.0524565	1.14422	0.798373	1.96695	0.110756	2.03719	0.0310334	0.259044	1.28471	1.7572	0.285265	0.368939	0.171915	0.733746	0.163198	0.858053	0.605641	0.256973	0.192916	0.557293	0.627244	0.575611	0.581961	0.997995	0.621139	0.714387	0.999924	0.583761	1.0942	1.07809	1.12528	-1.0284	1.23127	1.01494	-1.04376	1.17965	1.21315
Solyc08g074680.2.1	Solyc08g074680.2.1	7.87907	7.92744	7.89093	7.7499	0.105691	0.0928612	0.0604466	0.023884	1.04392	1.97202	1.2443	0.00879035	1.52255	0.146355	0.0834093	1.96184	2.11641	0.306341	0.167685	0.270704	0.923438	0.224178	0.698385	0.768533	0.16612	0.155265	0.575033	0.448074	0.670336	0.668485	0.997995	0.539047	0.798532	0.999924	0.5349	1.09366	1.13095	1.10269	-1.00825	1.20597	-1.03409	1.02563	1.23688	1.24708
Solyc08g074630.1.1	Solyc08g074630.1.1	7.93906	7.91116	7.73939	7.81157	0.00233793	0.0630524	0.0426996	0.0171714	2.61498	1.59585	0.838183	6.41413	0.164065	0.125189	4.74714	2.76549	0.0403092	0.116185	0.211379	0.362217	0.0213773	0.683973	0.719965	0.0425203	0.104919	0.840273	0.360026	0.494433	0.734401	0.0509489	0.997995	0.550551	0.197253	0.999924	0.92276	1.09239	1.07147	-1.0513	1.14843	1.03908	1.01952	1.12644	1.17046	1.01918
Solyc06g060720.2.1	Solyc06g060720.2.1	11.8318	11.8241	11.8122	11.7726	0.09943	0.0210984	0.362828	0.088995	0.0621204	0.0470407	0.0278229	0.00679596	0.0576968	0.00104658	0.00250869	0.0724252	0.0490728	0.798606	0.824551	0.865752	0.93268	0.808904	0.97379	0.959318	0.784004	0.824012	0.866479	0.877275	0.939666	0.672622	0.997995	0.672646	0.874046	0.999924	0.919915	1.0419	1.03636	1.02785	1.01367	1.07092	1.00534	1.00828	1.07979	1.06523
Solyc03g020060.2.1	Solyc03g020060.2.1	9.32834	9.23556	9.14571	9.47026	0.0652556	0.120367	0.105088	0.115953	0.840539	2.29853	4.39528	1.39165	3.02666	0.359138	0.336867	1.973	4.35025	0.356652	0.138565	0.0497302	0.24181	0.0946249	0.546238	0.556796	0.165006	0.0490379	0.619448	0.407824	0.383145	0.277772	0.997995	0.457389	0.689178	0.999924	0.330759	-1.10338	-1.17666	-1.25228	1.13495	-1.38173	1.06642	1.06426	-1.29831	-1.47351
Solyc03g020050.2.1	Solyc03g020050.2.1	8.121	8.27631	8.20695	8.24108	0.0848385	0.223678	0.0416737	0.156804	0.382061	0.0328882	0.0308681	0.195733	0.210041	0.639139	0.127481	0.0635863	1.06702e-05	0.530346	0.852906	0.858705	0.651759	0.645307	0.423931	0.716367	0.797293	0.997364	0.732884	0.888217	0.939062	0.537339	0.997995	0.383256	0.772481	0.999924	0.960296	-1.08679	1.02472	-1.02394	-1.06138	-1.11281	-1.11365	1.04925	-1.06057	1.00076
Solyc03g098780.1.1	Solyc03g098780.1.1	7.95777	8.31428	8.19558	8.13064	0.0703721	0.0781069	0.0400315	0.062783	2.41178	2.72214	0.340414	4.56438	0.313336	10.2584	1.13729	0.00312983	1.6626	0.13004	0.109637	0.557141	0.0453961	0.574527	0.00659696	0.288541	0.954536	0.204671	0.382548	0.369436	0.826466	0.0860399	0.997995	0.0188795	0.504853	0.999924	0.596435	-1.12729	1.13575	1.04604	-1.1792	-1.07767	-1.28032	1.08576	1.0075	1.18805
Solyc03g098790.1.1	Solyc03g098790.1.1	8.16403	8.1626	7.96542	8.14598	0.0343197	0.263609	0.0355934	0.137781	0.0081529	0.00691225	0.815053	0.986241	0.220057	5.11718e-05	0.972084	0.0100264	0.223949	0.926127	0.932318	0.368724	0.32022	0.637597	0.994273	0.324878	0.918734	0.63545	0.914127	0.920409	0.740187	0.338404	0.997995	0.681743	0.530176	0.999924	0.859355	1.0126	1.01159	-1.13332	1.14759	-1.11922	1.00099	1.14646	1.02433	-1.12033
Solyc10g055820.1.1	Solyc10g055820.1.1	8.15601	8.36037	8.13393	8.38083	0.0115882	0.327907	0.0598715	0.0357332	1.09101	0.00903193	1.3159	0.0105297	1.6011	0.901506	1.1069	0.432858	0.514324	0.296249	0.922651	0.258004	0.916194	0.213158	0.345005	0.294776	0.505142	0.474122	0.565308	0.916669	0.661849	0.665044	0.997995	0.331296	0.510618	0.999924	0.8015	-1.16863	-1.01428	-1.18665	1.01543	-1.38676	-1.15217	1.16995	-1.18531	-1.2036
Solyc10g055810.1.1	Solyc10g055810.1.1	9.59475	9.42547	10.124	9.86346	0.234776	0.0362644	0.217858	0.190753	1.33883	3.55715	1.2591	5.19465	0.000407878	0.531384	9.0489	3.08686	0.194536	0.249701	0.0713396	0.267974	0.0346501	0.983792	0.464878	0.00898584	0.0884897	0.658535	0.525604	0.30224	0.667764	0.0717032	0.997995	0.40846	0.0990067	0.999924	0.867433	-1.20473	-1.35471	1.19796	-1.44321	-1.00565	1.1245	-1.62289	-1.63206	-1.13085
Solyc10g055800.1.1	Solyc10g055800.1.1	9.73408	9.70153	9.62354	9.90516	0.132176	0.019639	0.0773962	0.109091	1.39242	1.97266	3.77287	0.581224	3.24978	0.0504029	0.289309	2.22658	3.73391	0.240921	0.167623	0.0662782	0.441255	0.084569	0.819763	0.585631	0.141947	0.0655776	0.51684	0.448074	0.42108	0.417788	0.997995	0.600921	0.705009	0.999924	0.372164	-1.12591	-1.1516	-1.21556	1.07963	-1.36861	1.02282	1.05554	-1.29659	-1.39984
Solyc07g064160.2.1	Solyc07g064160.2.1	12.0989	13.0343	12.6588	12.5945	0.206896	0.0978281	0.205898	0.0913168	5.63069	4.43426	0.0946471	7.18538	1.42177	20.0585	3.23323	0.023788	1.94152	0.0286127	0.0472023	0.755581	0.0161162	0.239405	0.000742232	0.0855925	0.875094	0.172267	0.181604	0.245995	0.905109	0.0416633	0.997995	0.00414083	0.277068	0.999924	0.557116	-1.4099	1.35641	1.04554	-1.47411	-1.34848	-1.91241	1.29733	-1.03943	1.41819
Solyc10g007760.2.1	Solyc10g007760.2.1	12.1704	12.1879	12.2466	12.3071	0.109414	0.086522	0.0949155	0.0893999	0.876501	0.667058	0.171828	0.272165	0.608164	0.0142755	0.161776	1.02428	0.505332	0.346914	0.410184	0.675465	0.595366	0.435977	0.903467	0.682515	0.309599	0.47795	0.612187	0.660094	0.875514	0.507284	0.997995	0.642351	0.754353	0.999924	0.804046	-1.09936	-1.08615	-1.04283	-1.0542	-1.14645	-1.01216	-1.04154	-1.19407	-1.13268
Solyc03g113100.2.1	Solyc03g113100.2.1	12.3944	12.4128	12.2051	12.5316	0.15104	0.0559474	0.211332	0.096337	0.514191	0.385869	2.91291	0.979415	1.95826	0.00919444	1.1784	0.596976	1.80639	0.467956	0.528439	0.101769	0.321806	0.171026	0.922441	0.280427	0.434953	0.187099	0.693355	0.73377	0.48118	0.339342	0.997995	0.65087	0.49726	0.999924	0.576104	-1.09974	-1.08584	-1.25393	1.14021	-1.37899	-1.01279	1.15479	-1.19414	-1.36157
Solyc09g018750.2.1	Solyc09g018750.2.1	11.6178	8.86438	10.206	10.5194	0.0479059	0.0990437	0.240571	0.0830422	33.8624	76.8763	2.75633	55.9408	5.76554	212.782	50.5193	2.89842	36.2486	0.000147109	2.09781e-06	0.110541	1.25869e-05	0.0274741	0	2.50426e-05	0.0977317	7.32923e-05	0.0184297	0.000837726	0.492137	0.000497974	0.997995	0	0.0073745	0.999924	0.0107564	2.1412	-3.14929	-1.24262	2.66069	1.72314	6.74326	-2.5344	-1.47081	-3.91337
Solyc01g111760.2.1	Solyc01g111760.2.1	13.5495	13.2707	13.85	13.5807	0.268064	0.161246	0.068504	0.0386426	0.0222451	2.19028	1.65164	2.05724	0.430175	1.77106	7.64589	0.884665	0.012649	0.878361	0.147501	0.208125	0.160258	0.511328	0.193703	0.0141332	0.344085	0.910057	0.895414	0.420729	0.612146	0.210149	0.997995	0.21686	0.121558	0.999924	0.939562	-1.0219	-1.23976	1.20518	-1.23157	1.17936	1.2132	-1.49413	-1.2669	-1.02869
Solyc03g111970.2.1	Solyc03g111970.2.1	13.0284	12.5508	12.5459	12.7395	0.0174359	0.17234	0.0469367	0.0391142	4.13016	1.76346	1.85592	11.5233	0.149614	11.2912	0.00118111	0.165357	2.41253	0.0544905	0.190302	0.183656	0.00418094	0.697414	0.00497076	0.972093	0.679314	0.130896	0.248223	0.474035	0.58604	0.0169942	0.997995	0.0154449	0.878314	0.999924	0.498192	1.22166	-1.13977	-1.14363	1.39713	1.06823	1.39241	1.00339	1.07185	-1.30347
Solyc10g006690.2.1	Solyc10g006690.2.1	9.83237	10.2315	10.228	9.88619	0.00756866	0.18056	0.0368009	0.0920641	0.12235	5.03556	4.93304	6.60917	1.1672	6.72775	0.000527216	1.19602	6.64555	0.720889	0.0362431	0.0392865	0.0198723	0.284482	0.0203051	0.981337	0.273394	0.0189032	0.833285	0.217822	0.344059	0.0482138	0.997995	0.0419939	0.880693	0.999924	0.210433	-1.03801	1.27043	1.26732	-1.31549	1.22091	-1.31872	1.00245	1.2239	1.61003
Solyc03g083910.2.1	Solyc03g083910.2.1	15.8927	14.8869	15.2354	15.4834	0.037723	0.220588	0.02102	0.037352	6.16066	13.0898	2.26167	15.8878	0.318947	37.2106	4.46939	0.430097	8.7445	0.0232566	0.00263524	0.145004	0.00147633	0.57115	7.7619e-05	0.0479575	0.506478	0.00906556	0.1648	0.0530294	0.541692	0.00837215	0.997995	0.000992312	0.210101	0.999924	0.142753	1.328	-1.51209	-1.18753	1.57704	1.11828	2.00806	-1.27331	-1.13863	-1.79566
Solyc10g074710.1.1	Solyc10g074710.1.1	8.20007	8.18385	8.49246	8.33938	0.0176241	0.126799	0.188719	0.0397347	0.69856	0.870652	0.843342	3.07699	0.00227084	0.00946512	3.42777	1.04299	7.253e-05	0.399393	0.348818	0.360782	0.0920168	0.961744	0.921303	0.0776835	0.305319	0.993195	0.647449	0.611972	0.734199	0.141632	0.997995	0.650409	0.265583	0.999924	0.959031	-1.10138	-1.11383	1.11194	-1.22467	1.00958	1.0113	-1.23851	-1.22676	-1.00171
Solyc09g059030.2.1	Solyc09g059030.2.1	10.5699	10.9131	10.8582	10.6692	0.100447	0.108365	0.0648723	0.0616517	0.531457	3.20451	1.92514	4.4796	0.144534	6.346	0.162103	0.375314	3.36574	0.460812	0.0850775	0.176202	0.0471299	0.70233	0.0233662	0.682215	0.534533	0.0786885	0.689197	0.324569	0.579571	0.0883852	0.997995	0.0467682	0.754262	0.999924	0.400817	-1.07127	1.18418	1.14	-1.22125	1.06416	-1.26858	1.03875	1.1054	1.34997
Solyc01g099370.2.1	Solyc01g099370.2.1	13.5322	12.6682	13.529	13.7599	0.222459	0.121547	0.128733	0.108382	1.28018	29.428	1.31678	0.000257997	1.73122	18.4325	18.2948	14.3279	14.3982	0.259758	0.000151305	0.257849	0.986876	0.196389	0.000997509	0.000996198	0.00208234	0.00191307	0.532988	0.0110454	0.661849	0.693997	0.997995	0.00511996	0.0326382	0.999924	0.067587	-1.17097	-2.13126	-1.17359	1.00224	-1.37424	1.82009	-1.81601	-2.49563	-2.50123
Solyc01g079470.2.1	Solyc01g079470.2.1	8.56452	7.98446	8.15802	8.96026	0.0192588	0.163883	0.109253	0.343981	2.68143	16.3033	11.0194	2.82926	8.1908	5.76111	0.5158	10.7361	18.0432	0.112076	0.00125475	0.0049195	0.104616	0.0113868	0.0291529	0.46888	0.00506569	0.000894454	0.352853	0.0357792	0.138409	0.156207	0.997995	0.0549379	0.631181	0.999924	0.0420737	-1.31561	-1.96673	-1.7438	1.32546	-2.29416	1.49491	-1.12784	-2.58745	-3.42957
Solyc05g041200.2.1	Solyc05g041200.2.1	12.1513	11.9269	12.2097	12.0643	0.215557	0.0889226	0.0304922	0.089528	0.242482	0.60578	0.677947	0.109529	0.57711	1.61479	2.56542	0.0272452	0.000676706	0.616005	0.431996	0.410911	0.735139	0.447708	0.213149	0.121083	0.866461	0.979124	0.781695	0.674162	0.756708	0.582549	0.997995	0.232352	0.326737	0.999924	0.956305	1.06211	-1.09993	1.10601	-1.04133	1.17471	1.16825	-1.21654	-1.03561	1.00553
Solyc07g044860.2.1	Solyc07g044860.2.1	10.9124	11.4304	11.194	11.2525	0.25507	0.141273	0.117562	0.0930669	2.57576	0.705294	0.0760337	1.76671	1.17896	5.97673	1.24447	0.195127	0.10606	0.118717	0.397455	0.78026	0.190718	0.282152	0.0268356	0.268022	0.653597	0.743927	0.363967	0.650975	0.912973	0.236669	0.997995	0.0515765	0.486287	0.999924	0.895003	-1.2658	1.13127	-1.04133	-1.21556	-1.31811	-1.43195	1.17802	-1.11892	1.08637
Solyc04g063290.2.1	Solyc04g063290.2.1	14.077	13.0221	13.2472	13.5966	0.129549	0.0699499	0.0233039	0.0584979	13.8072	19.7387	7.30178	41.1905	0.342477	66.5633	3.02987	0.17619	17.0171	0.00258018	0.000651501	0.0156794	4.41851e-05	0.557408	1.11446e-05	0.094879	0.669635	0.00108876	0.0575596	0.0245183	0.238264	0.000998705	0.997995	0.000359104	0.291204	0.999924	0.0457194	1.3952	-1.48914	-1.27403	1.77753	1.0951	2.07764	-1.16884	-1.06733	-1.89721
Solyc00g174340.1.1	Solyc00g174340.1.1	8.44853	8.34161	8.39572	8.38708	0.11066	0.0839569	0.0761512	0.0486376	0.215493	0.117933	0.00426206	0.159143	0.0934556	0.65226	0.167035	0.00486406	0.0257854	0.636148	0.725997	0.947262	0.683673	0.758379	0.41931	0.677727	0.943317	0.871879	0.793772	0.835062	0.957045	0.554349	0.997995	0.380604	0.751636	0.999924	0.930213	1.04352	-1.03202	1.00601	1.03729	1.04979	1.07693	-1.03822	1.01115	-1.02585
Solyc03g097970.2.1	Solyc03g097970.2.1	9.06453	8.43365	8.59522	8.8245	0.125511	0.0382414	0.0189196	0.0906109	3.43285	9.10202	3.1322	13.1232	0.00229586	23.7145	1.55539	0.451756	7.63768	0.076048	0.0081538	0.0909323	0.00277278	0.961538	0.00040514	0.218582	0.496108	0.0131533	0.291345	0.0986348	0.466592	0.0126576	0.997995	0.00287732	0.442019	0.999924	0.171839	1.18102	-1.31117	-1.17225	1.38445	1.00748	1.54851	-1.1185	-1.1102	-1.53702
Solyc11g008860.1.1	Solyc11g008860.1.1	8.81538	8.03857	8.29166	8.26028	1.02219	0.035037	0.199941	0.202223	1.35942	0.216877	0.00434262	1.2101	0.505811	2.66226	0.282597	0.163447	0.0532805	0.246307	0.635258	0.946768	0.273284	0.47677	0.117336	0.589918	0.681086	0.816798	0.521681	0.791688	0.957045	0.302635	0.997995	0.151442	0.705669	0.999924	0.917852	1.46927	-1.16612	1.02198	1.43766	1.50157	1.71334	-1.19176	1.25996	-1.14103
Solyc08g080650.1.1	Solyc08g080650.1.1	13.1605	12.8714	12.911	12.995	0.20974	0.118386	0.240398	0.255565	0.426065	0.237381	0.109584	0.967805	0.0344975	1.2995	0.0243932	0.00913219	0.223179	0.507947	0.619858	0.737775	0.32457	0.851629	0.260976	0.873344	0.922388	0.636026	0.71914	0.784392	0.89702	0.340783	0.997995	0.270996	0.840968	0.999924	0.859355	1.12158	-1.08942	-1.05991	1.18877	1.05818	1.22186	-1.02783	1.02952	-1.15469
Solyc08g080640.1.1	Solyc08g080640.1.1	13.4705	13.4816	13.7313	14.281	0.0874954	0.119857	0.235997	0.276824	11.4066	11.0955	5.24577	1.18157	10.7077	0.00215111	1.08289	15.0007	10.5332	0.0045432	0.00448184	0.0344521	0.278668	0.00525738	0.962406	0.299846	0.00180844	0.00522761	0.0749628	0.068504	0.330642	0.307323	0.997995	0.667876	0.51379	0.999924	0.110411	-1.75389	-1.74041	-1.46376	-1.19821	-2.56728	-1.00775	-1.189	-3.0525	-2.54755
Solyc09g075210.2.1	Solyc09g075210.2.1	9.73272	8.71203	8.80909	9.64118	0.176962	0.210037	0.0761495	0.0987684	0.209372	21.5735	17.3018	21.3178	4.56821	26.0335	0.235406	5.84411	25.8384	0.64096	0.000476465	0.00112679	0.000540711	0.0454607	0.000287531	0.622441	0.0254765	0.000253573	0.795341	0.020427	0.0721812	0.00444729	0.997995	0.00233061	0.721202	0.999924	0.0197976	1.0655	-1.90415	-1.78026	1.89687	-1.67082	2.02888	-1.06959	-1.78709	-3.38989
Solyc03g115230.2.1	Solyc03g115230.2.1	8.87314	8.3103	8.60584	8.87422	0.0944515	0.117101	0.0304698	0.117075	5.3438e-05	14.6992	3.32939	3.30276	1.11871	14.6432	4.03724	4.91842	10.6733	0.993999	0.00178838	0.0823808	0.0821038	0.294354	0.00217045	0.0581795	0.0373026	0.00501075	0.936459	0.0431784	0.451783	0.130705	0.997995	0.00851791	0.23123	0.999924	0.108463	-1.00075	-1.47828	-1.20446	1.20356	-1.20535	1.47718	-1.22734	-1.47938	-1.78052
Solyc04g014600.2.1	Solyc04g014600.2.1	15.0528	14.4241	13.5454	14.5823	0.0945494	0.044942	0.696158	0.237088	1.59778	0.180565	7.75798	16.3972	0.771431	2.8526	5.57141	0.234699	3.43522	0.210812	0.665043	0.0133692	0.00132424	0.381406	0.106235	0.0302562	0.622709	0.0759881	0.483	0.805312	0.222091	0.00787109	0.997995	0.141141	0.166874	0.999924	0.394846	1.38563	-1.11588	-2.05173	2.84294	-1.48072	1.5462	1.83867	1.24174	-2.28949
Solyc12g011450.1.1	Solyc12g011450.1.1	8.10902	8.34863	8.36072	8.30921	0.0713556	0.0661773	0.0230301	0.13047	2.31178	0.0896624	0.153037	3.65442	0.425071	3.312	0.00842047	0.49696	0.158993	0.137535	0.759743	0.692598	0.0691015	0.513792	0.0844227	0.925413	0.475657	0.689323	0.391932	0.852246	0.8823	0.116279	0.997995	0.119622	0.860375	0.999924	0.876852	-1.14885	1.0277	1.03635	-1.19061	-1.10856	-1.18068	-1.00841	-1.11788	1.06506
Solyc07g063600.2.1	Solyc07g063600.2.1	8.22596	8.32183	8.18517	8.14453	0.101721	0.0494269	0.0448306	0.0105137	0.576205	2.73171	0.143503	0.1446	0.431606	0.798711	1.623	1.93904	1.37581	0.442931	0.10907	0.701842	0.69761	0.510629	0.372974	0.209461	0.168427	0.246879	0.67963	0.368419	0.885783	0.562391	0.997995	0.349224	0.433258	0.999924	0.646062	1.05807	1.13077	1.02857	1.02868	1.08829	-1.06871	1.09936	1.19642	1.16307
Solyc10g086580.1.1	Solyc10g086580.1.1	8.2204	8.64268	8.42821	8.42045	0.0792702	0.0967945	0.0516877	0.0680954	2.58267	3.18728	0.003895	2.78716	0.795325	11.5081	2.96834	0.0105882	1.13801	0.118256	0.0858222	0.949596	0.106936	0.374311	0.00468559	0.0979028	0.916494	0.290792	0.363448	0.325266	0.957495	0.158343	0.997995	0.0147658	0.295893	0.999924	0.687445	-1.14874	1.16654	1.0054	-1.15494	-1.14257	-1.34004	1.16027	1.0155	1.17284
Solyc09g011080.2.1	Solyc09g011080.2.1	9.03646	8.75021	8.8839	8.78472	0.182941	0.0864598	0.183606	0.0789964	1.71727	0.03227	0.266553	0.630691	1.11232	2.22036	0.484313	0.426243	0.0377775	0.195564	0.854277	0.602821	0.422973	0.295709	0.149166	0.482469	0.508358	0.845306	0.465462	0.888775	0.847656	0.407614	0.997995	0.178999	0.640315	0.999924	0.923318	1.19064	-1.02421	1.07116	1.11154	1.27538	1.21947	-1.0971	1.1625	1.04585
Solyc05g054440.2.1	Solyc05g054440.2.1	8.13172	8.13244	8.31326	8.17728	0.0376262	0.105194	0.0962948	0.0659431	0.122603	0.118788	1.09238	1.94691	0.161019	3.01606e-05	1.93161	0.160917	0.163573	0.720623	0.725052	0.30071	0.170999	0.686755	0.995616	0.17345	0.683407	0.68514	0.833285	0.834654	0.694204	0.219651	0.997995	0.682346	0.391395	0.999924	0.875634	-1.03208	-1.03157	1.09884	-1.13409	1.06468	-1.0005	-1.13353	-1.06466	1.06521
Solyc07g043570.2.1	Solyc07g043570.2.1	8.63291	8.5989	8.53074	8.53176	0.0474498	0.0173319	0.0413162	0.0281365	1.87461	0.825895	0.000192872	1.91284	0.612259	0.211947	0.85133	1.72969	0.266949	0.17751	0.361088	0.988778	0.174531	0.434491	0.641698	0.355729	0.19167	0.605032	0.442859	0.621861	0.968411	0.22291	0.997995	0.509671	0.552481	0.999924	0.850848	1.07263	1.04764	-1.00071	1.07339	1.07186	1.02385	1.04838	1.12372	1.04689
Solyc10g007270.2.1	Solyc10g007270.2.1	8.30782	7.96714	8.37829	8.24217	0.192653	0.133154	0.0510816	0.0501453	0.143538	2.51933	0.617063	0.16538	0.451941	3.86556	5.63005	0.486723	0.214244	0.6989	0.122428	0.432126	0.677943	0.500982	0.0649102	0.0295685	0.48013	0.642898	0.824241	0.388354	0.767136	0.551881	0.997995	0.0979847	0.164965	0.999924	0.862462	1.04656	-1.21002	1.09894	-1.05006	1.15011	1.26636	-1.32975	-1.1562	-1.10108
Solyc01g010280.2.1	Solyc01g010280.2.1	8.39714	8.34091	8.32294	8.38322	0.302433	0.0944104	0.0663059	0.134978	0.0039313	0.0363396	0.0737788	0.111772	0.0145495	0.0641759	0.00655985	0.00545531	0.0712256	0.948693	0.845513	0.783451	0.732578	0.903328	0.797148	0.934147	0.939977	0.788912	0.922412	0.885832	0.914428	0.581355	0.997995	0.589393	0.864223	0.999924	0.909123	1.00969	-1.02976	-1.04267	1.05278	-1.03266	1.03974	1.01254	-1.01987	-1.0737
Solyc04g015830.2.1	Solyc04g015830.2.1	10.0823	10.1467	10.2575	10.1627	0.103159	0.165609	0.0368864	0.0395604	0.279209	0.0109644	0.389313	1.32792	0.00304309	0.179515	0.530946	0.133611	0.0898697	0.590795	0.914783	0.53053	0.252273	0.955713	0.668218	0.462575	0.710041	0.763596	0.767819	0.913503	0.815757	0.286252	0.997995	0.523079	0.628023	0.999924	0.900346	-1.05725	-1.01109	1.06794	-1.12908	1.01012	-1.04565	-1.07979	-1.06898	1.05623
Solyc09g010090.2.1	Solyc09g010090.2.1	8.33153	8.60111	8.62437	8.49816	0.167194	0.186289	0.121134	0.0634849	0.749425	0.286081	0.429903	2.31455	0.0147033	1.96157	0.0145936	0.0364823	0.472458	0.383218	0.586391	0.510219	0.138347	0.902827	0.172985	0.901965	0.845701	0.492356	0.638867	0.764831	0.803788	0.188739	0.997995	0.199996	0.852219	0.999924	0.81007	-1.12244	1.07397	1.09142	-1.22505	-1.02842	-1.20546	-1.01625	-1.04513	1.17215
Solyc09g008280.1.1	Solyc09g008280.1.1	11.9186	12.7503	12.9687	12.538	0.02403	0.203456	0.121306	0.0494889	12.901	1.51531	6.23895	37.083	0.398947	23.2591	1.60481	1.85781	4.63457	0.00316035	0.222569	0.0231623	7.19811e-05	0.526884	0.000433591	0.211844	0.177044	0.0430994	0.061498	0.5042	0.282036	0.0013327	0.997995	0.00298381	0.434267	0.999924	0.309758	-1.53623	1.15852	1.34792	-2.07071	-1.1397	-1.77974	-1.16349	-1.32603	1.56159
Solyc09g007910.2.1	Solyc09g007910.2.1	11.4481	11.2834	11.4053	11.4636	0.06487	0.2138	0.0488241	0.0684622	0.00828839	1.12077	0.117405	0.0633044	0.0626942	0.936295	0.512684	0.440607	0.654555	0.925513	0.290298	0.728951	0.796754	0.800932	0.336211	0.470192	0.501392	0.420198	0.913648	0.569503	0.894498	0.612238	0.997995	0.324944	0.631742	0.999924	0.775554	-1.0108	-1.13308	-1.04127	1.03014	-1.05251	1.12097	-1.08818	-1.14532	-1.17984
Solyc09g007930.2.1	Solyc09g007930.2.1	13.3324	14.5468	14.4849	14.2042	0.138119	0.106502	0.120737	0.0406205	30.1004	4.64818	3.11969	52.6008	4.61309	58.4054	0.151866	3.69723	5.12795	0.000217123	0.0428775	0.0914982	1.65203e-05	0.0445686	1.75692e-05	0.691782	0.0651638	0.0347666	0.0212989	0.236227	0.467847	0.00056288	0.997995	0.000472737	0.759864	0.999924	0.285375	-1.83001	1.26805	1.21477	-2.22304	-1.50647	-2.32054	1.04386	-1.44317	1.54038
Solyc06g007670.2.1	Solyc06g007670.2.1	12.9136	13.9259	13.99	13.3359	0.111827	0.0438946	0.0682682	0.0841881	10.5165	20.5227	25.2193	68.307	1.05491	60.4214	0.241756	0.552362	30.4141	0.00573096	0.000567851	0.000307198	5.90009e-06	0.308089	1.56025e-05	0.617853	0.45235	0.000133735	0.0827407	0.0229118	0.0399304	0.000315124	0.997995	0.000445054	0.720881	0.999924	0.0144316	-1.3401	1.50524	1.57355	-2.10872	1.1742	-2.01717	-1.04539	1.12323	2.36857
Solyc06g082870.2.1	Solyc06g082870.2.1	12.217	12.6181	12.868	12.6129	0.163407	0.0692634	0.0744724	0.0629859	6.78382	0.00116548	2.81433	18.337	0.286431	6.96282	2.70095	2.20238	0.976678	0.0184156	0.972217	0.107193	0.000906385	0.591288	0.0186645	0.112585	0.14396	0.326847	0.145827	0.934719	0.48813	0.00622237	0.997995	0.0392541	0.317856	0.999924	0.716222	-1.3158	1.0036	1.19336	-1.57022	-1.10261	-1.32054	-1.18907	-1.31108	1.19766
Solyc10g007600.2.1	Solyc10g007600.2.1	8.43228	8.21445	8.15841	8.24646	0.0307777	0.121997	0.0599204	0.0190477	2.46929	0.0732394	0.554351	5.36361	0.227894	3.39306	0.2246	0.564001	0.343527	0.125922	0.782227	0.455921	0.0323325	0.631697	0.0811644	0.630479	0.447719	0.5578	0.376646	0.861215	0.780457	0.0682347	0.997995	0.115917	0.72549	0.999924	0.833687	1.13746	-1.02243	-1.06293	1.20904	1.07012	1.16298	1.03961	1.11251	-1.08677
Solyc09g014370.2.1	Solyc09g014370.2.1	8.60255	8.23666	8.04057	8.319	0.0554706	0.181111	0.0798084	0.0757595	3.12233	0.263256	3.01051	12.2647	0.000339807	5.19884	1.49328	0.524109	1.68475	0.0888727	0.601533	0.0967523	0.00343923	0.985204	0.0364395	0.227396	0.46408	0.201841	0.313506	0.77363	0.476088	0.0148736	0.997995	0.0645669	0.449005	0.999924	0.594822	1.21719	-1.05873	-1.21287	1.47629	1.00356	1.28867	1.14559	1.14967	-1.28411
Solyc06g074300.2.1	Solyc06g074300.2.1	14.831	15.4218	15.739	15.353	0.12385	0.232257	0.0453981	0.0621971	7.76358	0.134693	4.24517	23.4905	0.175663	9.94347	2.86752	1.95103	1.96407	0.013109	0.708135	0.0532081	0.000375246	0.673676	0.00722565	0.103131	0.167222	0.16996	0.125331	0.827783	0.390315	0.00354724	0.997995	0.0201055	0.304757	0.999924	0.553805	-1.43594	1.04881	1.30676	-1.87643	-1.09885	-1.50603	-1.24594	-1.36911	1.37055
Solyc05g008600.2.1	Solyc05g008600.2.1	11.8771	11.9616	12.2239	12.0767	0.141229	0.13529	0.0878325	0.0468142	1.54367	0.513079	0.838846	4.6584	0.0355474	0.276835	2.66401	1.27889	0.0132787	0.218218	0.468533	0.362029	0.0435591	0.849379	0.595474	0.11483	0.258006	0.90783	0.490791	0.696838	0.734401	0.083597	0.997995	0.484171	0.321148	0.999924	0.939359	-1.14839	-1.08304	1.10738	-1.27171	-1.03704	-1.06034	-1.19933	-1.24375	1.02248
Solyc09g010800.2.1	Solyc09g010800.2.1	15.2129	14.4182	14.7194	14.9648	0.085973	0.179446	0.0851952	0.0496184	2.34652	11.3843	2.29533	9.28341	9.40842e-05	24.0678	3.456	1.13127	7.96776	0.13488	0.00413767	0.142289	0.00801114	0.992212	0.000384555	0.0766301	0.286313	0.0117178	0.388213	0.0657999	0.536075	0.0259949	0.997995	0.0027803	0.263862	0.999924	0.163471	1.18767	-1.46058	-1.18543	1.4079	1.00189	1.73469	-1.23211	-1.22979	-1.73142
Solyc05g023800.2.1	Solyc05g023800.2.1	12.5498	10.9302	11.4095	12.1124	0.118911	0.0519129	0.023592	0.0576456	13.2564	96.8183	34.2246	90.0812	1.62692	181.726	15.9157	12.8079	82.0567	0.00291019	9.17792e-07	0.000102924	1.70447e-06	0.209691	0	0.00160417	0.00297116	3.54006e-06	0.0606001	0.000471221	0.0221761	0.000123021	0.997995	0	0.0409935	0.999924	0.00229426	1.35418	-2.26912	-1.62771	2.20421	-1.20198	3.0728	-1.39406	-1.67564	-3.69345
Solyc01g104680.2.1	Solyc01g104680.2.1	12.7196	12.2995	12.1113	12.513	0.0902421	0.164953	0.0972244	0.0045547	1.73755	1.85499	6.56649	15.0596	0.516141	7.18315	1.44129	0.000640083	5.13389	0.193097	0.179904	0.0204529	0.00176701	0.472317	0.0172757	0.235211	0.979447	0.0346772	0.462419	0.464328	0.266787	0.00943168	0.997995	0.0373259	0.456602	0.999924	0.285271	1.15398	-1.15949	-1.32103	1.52445	-1.14476	1.33802	1.13933	-1.00477	-1.53172
Solyc06g072490.2.1	Solyc06g072490.2.1	11.907	11.5937	11.7887	11.8086	0.119566	0.127164	0.17661	0.128836	0.268391	1.27989	0.0109669	0.387864	0.0569505	2.72048	1.05391	0.125362	0.50927	0.597949	0.26002	0.915596	0.527287	0.810126	0.113826	0.306107	0.718685	0.476275	0.771655	0.543321	0.94916	0.470465	0.997995	0.148322	0.517928	0.999924	0.802748	1.07058	-1.16059	-1.01388	1.08544	1.05592	1.24251	-1.1447	-1.08408	-1.1767
Solyc03g097900.2.1	Solyc03g097900.2.1	13.228	13.2771	13.0786	13.6587	0.1931	0.150722	0.0334247	0.226566	4.00699	3.14543	7.26796	0.481872	7.35601	0.0520802	0.850786	4.75092	6.65867	0.057703	0.0876954	0.0158747	0.482098	0.0151715	0.816861	0.355872	0.0401318	0.0188074	0.256674	0.328816	0.238739	0.443744	0.997995	0.599373	0.552572	0.999924	0.2101	-1.34794	-1.30283	-1.49499	1.10909	-2.01516	-1.03463	1.1475	-1.75614	-1.94772
Solyc03g114020.2.1	Solyc03g114020.2.1	9.90726	10.545	10.3908	10.278	0.168377	0.139444	0.178189	0.133456	3.27819	1.69989	0.303428	5.57631	0.528978	9.69935	0.566944	0.0856084	1.14657	0.0821381	0.197982	0.579085	0.029622	0.466988	0.00776137	0.448118	0.76576	0.289049	0.301625	0.480992	0.83716	0.0644427	0.997995	0.0211549	0.616515	0.999924	0.686831	-1.29302	1.20328	1.08132	-1.39816	-1.19578	-1.55586	1.11279	-1.07458	1.30113
Solyc06g005940.2.1	Solyc06g005940.2.1	12.241	13.0526	12.6875	12.8607	0.264135	0.364814	0.421423	0.123291	3.48476	0.334105	0.272284	1.80887	1.90174	5.9769	1.20962	0.553611	0.00105317	0.0741379	0.557008	0.598984	0.18586	0.176912	0.026834	0.274439	0.451855	0.973991	0.288149	0.751043	0.845648	0.23264	0.997995	0.0515765	0.491467	0.999924	0.955373	-1.53651	1.14224	-1.12756	-1.36268	-1.73251	-1.75506	1.28795	-1.34517	1.01302
Solyc09g090980.2.1	Solyc09g090980.2.1	14.9663	14.3321	14.7226	14.59	0.236789	0.0705197	0.175334	0.00861613	3.51511	1.65152	0.436462	1.47431	2.14295	9.98547	3.78602	0.115934	0.129984	0.073022	0.204121	0.507085	0.229079	0.153362	0.00714173	0.0653906	0.72901	0.717681	0.287116	0.485674	0.803049	0.268197	0.997995	0.0199718	0.243614	0.999924	0.88715	1.298	-1.19576	1.09626	1.18402	1.42295	1.55209	-1.31087	1.0855	-1.09076
Solyc09g090970.2.1	Solyc09g090970.2.1	11.8858	10.4691	10.9253	11.3348	0.101114	0.0666562	0.18697	0.0336147	11.343	28.005	6.26606	34.4704	0.249255	74.9941	7.77719	1.23396	20.2549	0.00461492	0.000184214	0.0229304	9.64993e-05	0.616262	6.81788e-06	0.0135372	0.266241	0.00060076	0.0752789	0.012148	0.281635	0.00166259	0.997995	0.000273764	0.11892	0.999924	0.0341735	1.4651	-1.82231	-1.32825	1.94602	1.10303	2.66987	-1.37196	-1.24382	-2.42049
Solyc01g011050.2.1	Solyc01g011050.2.1	8.14589	7.85818	8.26229	7.99511	0.104312	0.022204	0.239564	0.0386226	0.678893	0.55989	2.13176	0.404629	1.73889	2.47184	4.87664	0.00190973	0.168885	0.405943	0.449514	0.156178	0.518689	0.195455	0.129883	0.0402317	0.964472	0.680421	0.652369	0.684953	0.558727	0.465521	0.997995	0.162899	0.190685	0.999924	0.874144	1.11017	-1.09956	1.20345	-1.08403	1.33604	1.2207	-1.32327	1.00965	1.09449
Solyc11g028100.1.1	Solyc11g028100.1.1	13.8523	14.2153	14.0176	13.9913	0.326441	0.0856714	0.119263	0.159102	0.336884	0.874816	0.012087	0.476593	0.0737826	2.29745	0.681244	0.0419845	0.364187	0.555274	0.347712	0.911385	0.484445	0.784503	0.142867	0.406867	0.834752	0.546224	0.746844	0.611097	0.947214	0.444956	0.997995	0.174041	0.58656	0.999924	0.830763	-1.10115	1.16798	1.01842	-1.12144	-1.08124	-1.28613	1.14686	1.06069	1.1895
Solyc12g043160.1.1	Solyc12g043160.1.1	14.4608	10.1372	10.1213	12.2004	0.200701	0.137156	0.0614396	0.126088	141.022	117.49	119.312	519.761	0.302252	515.95	0.0070085	0.357734	157.866	3.93339e-07	2.62226e-07	1.18002e-06	0	0.581293	0	0.931952	0.544171	1.31113e-07	0.000938901	0.000314147	0.0026714	0	0.997995	0	0.863463	0.999924	0.000481054	4.79127	-4.17918	-4.22559	20.246	1.13387	20.0236	1.01111	1.14646	-17.6595
Solyc09g091470.2.1	Solyc09g091470.2.1	14.3195	13.142	13.3905	13.8896	0.193071	0.119916	0.077709	0.0317014	6.24802	18.8907	8.41732	29.1693	0.0537764	46.867	2.08826	1.13681	17.5093	0.0224918	0.00075377	0.010724	0.000175692	0.81538	3.52694e-05	0.158193	0.285176	0.000986758	0.161873	0.0255615	0.1957	0.00225029	0.997995	0.000655183	0.372286	0.999924	0.0440471	1.34719	-1.679	-1.41327	1.90394	-1.04905	2.26193	-1.18802	-1.2463	-2.37288
Solyc06g073320.2.1	Solyc06g073320.2.1	11.8544	12.3688	12.2102	12.2638	0.133844	0.0718618	0.120842	0.0793532	6.91134	0.454817	0.118101	5.22252	2.94545	10.9121	1.03645	1.27341	0.0364635	0.0175845	0.494388	0.728191	0.0342537	0.098668	0.00550898	0.309974	0.258983	0.847957	0.142125	0.712158	0.894498	0.0710482	0.997995	0.0165956	0.520432	0.999924	0.923318	-1.32811	1.07551	-1.03779	-1.27975	-1.3783	-1.42839	1.11615	-1.23487	1.03634
Solyc06g064630.2.1	Solyc06g064630.2.1	14.037	14.3544	14.4862	14.2643	0.246434	0.11376	0.118752	0.081469	1.25914	0.197903	1.19972	4.917	0.000239339	2.45542	0.423091	0.152889	0.79072	0.263526	0.650368	0.279059	0.0389668	0.987599	0.131042	0.511045	0.690914	0.376524	0.537333	0.798275	0.677112	0.0778447	0.997995	0.163999	0.65968	0.999924	0.750175	-1.17068	1.06447	1.16628	-1.36535	-1.00377	-1.24615	-1.09565	-1.09978	1.24147
Solyc04g008460.2.1	Solyc04g008460.2.1	11.4801	10.0307	10.9884	10.9483	0.0794272	0.459503	0.0935724	0.12646	3.60005	10.7173	0.0204905	3.07734	1.38791	26.7404	11.675	0.631448	3.26686	0.0700488	0.00500144	0.884624	0.092001	0.244833	0.000260784	0.00427508	0.422262	0.0827106	0.281313	0.0731082	0.941417	0.141632	0.997995	0.00221348	0.0696036	0.999924	0.4112	1.44577	-1.88901	1.0282	1.40611	1.48654	2.73108	-1.94229	-1.30658	-1.8372
Solyc06g060400.2.1	Solyc06g060400.2.1	11.717	9.04094	10.7621	10.7737	0.0923681	0.032218	0.17741	0.068567	35.7136	120.509	0.00541205	36.5983	11.6132	287.43	118.9	8.33864	40.71	0.000125213	1.31113e-07	0.940553	7.61767e-05	0.00410896	0	1.31113e-06	0.0104373	4.65452e-05	0.0178391	0.000188488	0.955612	0.00139336	0.997995	0	0.00177606	0.999924	0.00794299	1.92293	-3.32371	-1.00808	1.93847	1.90752	6.39127	-3.29707	-1.72846	-3.35057
Solyc01g080500.2.1	Solyc01g080500.2.1	10.9588	11.1005	11.0954	11.0872	0.305563	0.189661	0.113919	0.169103	0.26691	0.00285609	0.00109011	0.302115	0.0779617	0.324986	0.000417201	0.0715153	0.00249173	0.598967	0.956456	0.973313	0.576047	0.778668	0.565677	0.983432	0.785321	0.960051	0.772133	0.929306	0.964342	0.496878	0.997995	0.468332	0.881406	0.999924	0.949993	-1.0931	1.00925	1.00571	-1.09933	-1.0869	-1.10321	1.00353	-1.08308	1.01501
Solyc04g072560.2.1	Solyc04g072560.2.1	10.2045	9.85353	9.89011	10.002	0.0539549	0.0722492	0.0680829	0.0622542	3.30356	1.77535	1.00823	7.96186	0.220575	9.92245	0.107791	0.0784567	1.81979	0.0810987	0.188923	0.319234	0.012297	0.637219	0.00726786	0.738191	0.775406	0.185559	0.300092	0.473271	0.706662	0.0345674	0.997995	0.0201692	0.78312	0.999924	0.573803	1.15069	-1.10838	-1.08063	1.24347	1.06483	1.2754	-1.02568	1.03818	-1.19774
Solyc05g053940.2.1	Solyc05g053940.2.1	11.2316	11.7682	11.8981	11.5065	0.104319	0.0794557	0.0217384	0.0231486	5.72465	5.18378	11.6105	33.6406	0.343271	21.8034	1.27833	0.00447253	10.7701	0.0275633	0.0340262	0.00419103	0.000107119	0.556956	0.000549757	0.261954	0.945651	0.00487439	0.177598	0.211782	0.129163	0.00177562	0.997995	0.00343681	0.4816	0.999924	0.107091	-1.20994	1.19883	1.3118	-1.5872	1.08418	-1.45051	-1.09423	-1.00927	1.57262
Solyc09g064940.2.1	Solyc09g064940.2.1	10.6615	11.2453	11.3794	11.34	0.0747379	0.0548302	0.0695968	0.0472447	38.657	0.752576	0.130653	43.2824	11.431	28.6221	1.51037	16.7323	0.085363	9.75482e-05	0.382588	0.714832	3.52694e-05	0.00430602	0.000203488	0.22494	0.00128412	0.769443	0.0169449	0.638802	0.88849	0.000856246	0.997995	0.00190359	0.447041	0.999924	0.902665	-1.60042	-1.06782	1.02772	-1.64478	-1.55726	-1.49878	-1.09741	-1.70896	-1.03902
Solyc07g005560.2.1	Solyc07g005560.2.1	12.9796	13.1056	13.1794	13.2046	0.175133	0.0664278	0.139995	0.0364503	1.76786	0.342154	0.0222094	1.39377	0.728791	0.554535	0.190018	1.22183	0.179569	0.189506	0.552336	0.879903	0.241462	0.394615	0.455559	0.65791	0.268547	0.671099	0.457382	0.747964	0.940283	0.277748	0.997995	0.403601	0.74191	0.999924	0.871437	-1.16881	-1.07103	-1.01764	-1.14855	-1.18942	-1.09129	-1.05247	-1.25183	-1.08992
Solyc12g010060.1.1	Solyc12g010060.1.1	13.7564	12.9842	13.2243	13.6311	0.256838	0.164078	0.148283	0.184436	0.279444	7.44959	2.94589	5.03995	0.470238	10.6147	1.02624	1.61446	6.58824	0.590643	0.014156	0.100044	0.0369763	0.492543	0.00596788	0.312226	0.206267	0.0193159	0.767819	0.134239	0.479722	0.0752923	0.997995	0.0175013	0.521248	0.999924	0.211868	1.09074	-1.56588	-1.32578	1.44608	-1.21549	1.70797	-1.1811	-1.43562	-2.07602
Solyc09g084450.2.1	Solyc09g084450.2.1	11.7566	13.3583	12.958	12.904	0.307312	0.195144	0.265831	0.360488	13.4504	2.10894	0.0298629	14.7478	4.0709	26.2113	1.63689	1.63578	0.88024	0.00279074	0.154652	0.860973	0.00189367	0.0569192	0.000281238	0.207637	0.203461	0.351318	0.0598339	0.431487	0.93949	0.00984813	0.997995	0.00230935	0.430809	0.999924	0.731738	-2.21507	1.37014	1.03818	-2.29965	-2.1336	-3.03494	1.31974	-1.61668	1.42245
Solyc08g061610.2.1	Solyc08g061610.2.1	8.19277	8.64652	8.35532	8.40178	0.0349638	0.047515	0.0257993	0.0244624	8.35738	11.4581	0.413021	5.05461	4.16207	39.3869	16.222	0.0813693	2.50677	0.0108027	0.00405638	0.518532	0.0367425	0.0545638	6.26721e-05	0.00149771	0.771417	0.124143	0.112147	0.065375	0.80863	0.0749586	0.997995	0.000895142	0.0397802	0.999924	0.486105	-1.1559	1.18488	-1.03273	-1.11926	-1.19373	-1.36959	1.22366	1.02507	1.14732
Solyc09g084490.2.1	Solyc09g084490.2.1	8.12	7.92407	8.02896	8.09422	0.0776086	0.0671191	0.0631896	0.119097	0.0367526	1.60204	0.235725	0.458634	0.0287739	2.12409	0.608716	0.384498	1.02227	0.84426	0.210557	0.624338	0.492621	0.864393	0.157575	0.432317	0.529615	0.316067	0.884062	0.493403	0.856036	0.450066	0.997995	0.186856	0.605978	0.999924	0.707014	1.01802	-1.12518	-1.04628	1.06514	-1.02776	1.14546	-1.07541	-1.10526	-1.17725
Solyc09g083440.2.1	Solyc09g083440.2.1	8.52776	8.46946	8.18262	8.47124	0.0758879	0.164581	0.00695119	0.0714757	0.145679	0.000144019	3.79911	5.43268	0.818968	0.154984	3.75247	0.0455541	1.28201	0.696788	0.990243	0.065463	0.0314176	0.367481	0.690144	0.0664134	0.827978	0.263079	0.823735	0.937935	0.420509	0.0669598	0.997995	0.534424	0.246341	0.999924	0.662701	1.03995	-1.00123	-1.22147	1.27028	-1.17455	1.04123	1.21997	1.03867	-1.22298
Solyc09g084480.2.1	Solyc09g084480.2.1	8.12625	8.05667	7.98644	8.10254	0.260005	0.0481878	0.0577451	0.0766968	0.0154592	0.0578909	0.370853	0.537747	0.0782926	0.133182	0.135698	0.00450625	0.240597	0.898451	0.805814	0.540303	0.458401	0.778207	0.711624	0.707818	0.945443	0.623312	0.902864	0.869306	0.82043	0.428928	0.997995	0.546601	0.768325	0.999924	0.855126	1.01657	-1.03231	-1.08381	1.10176	-1.06614	1.04941	1.04989	-1.01548	-1.11882
Solyc09g084440.2.1	Solyc09g084440.2.1	11.4092	10.136	10.3496	11.2169	0.405165	0.315498	0.244674	0.481366	0.265752	8.39545	5.4056	8.06848	1.09141	11.6486	0.327751	1.89127	9.09145	0.599725	0.0102693	0.0322487	0.0118627	0.300149	0.00450636	0.562103	0.173442	0.00811381	0.772595	0.112179	0.319854	0.0337786	0.997995	0.0143961	0.692176	0.999924	0.135316	1.1426	-2.11541	-1.82432	2.08446	-1.59665	2.41706	-1.15956	-1.8514	-3.85918
Solyc07g022900.2.1	Solyc07g022900.2.1	8.79261	8.25487	8.59485	8.7328	0.199516	0.0244426	0.108634	0.0630639	0.1246	7.95715	0.662925	1.36233	0.0709064	10.0732	4.0266	2.0301	4.40451	0.71848	0.0118804	0.416001	0.246524	0.788692	0.00695909	0.0584557	0.159447	0.0478119	0.832664	0.121513	0.75726	0.281463	0.997995	0.0195619	0.231622	0.999924	0.325458	1.04233	-1.39275	-1.10034	1.14691	-1.05566	1.45169	-1.26574	-1.33619	-1.53249
Solyc07g042250.2.1	Solyc07g042250.2.1	12.6756	11.0444	12.1581	12.0839	0.124534	0.0241808	0.241173	0.0922608	9.33842	28.8225	0.146944	7.14252	3.94274	70.9729	33.0854	1.78297	8.28448	0.00800472	0.000164023	0.698461	0.0163645	0.0604235	8.65347e-06	0.000120493	0.185409	0.01052	0.0980181	0.0113365	0.885203	0.0421485	0.997995	0.000311942	0.0137793	0.999924	0.152726	1.50702	-2.05553	1.05279	1.43145	1.58658	3.09773	-2.16405	-1.36397	-1.95245
Solyc01g005440.2.1	Solyc01g005440.2.1	10.4306	10.2345	10.3522	10.5154	0.111668	0.0695337	0.0714286	0.0702557	0.411757	4.51536	1.52367	0.35128	1.17319	2.20004	0.793107	2.5514	3.76165	0.515022	0.0455272	0.225553	0.546994	0.283299	0.15089	0.372102	0.11799	0.0647096	0.723557	0.242199	0.633239	0.480899	0.997995	0.180736	0.562451	0.999924	0.369237	-1.06056	-1.21496	-1.11975	1.05581	-1.18757	1.14558	-1.08503	-1.28855	-1.36046
Solyc04g082010.1.1	Solyc04g082010.1.1	11.0465	10.2205	10.3446	10.8337	0.0607662	0.0494757	0.123088	0.0427007	2.90817	24.1527	15.3701	31.6497	1.63561	43.8227	0.988168	3.433	26.0192	0.099293	0.000316114	0.00167785	0.000133867	0.208544	4.41851e-05	0.321066	0.0742089	0.000245968	0.330714	0.0154573	0.0836723	0.00196077	0.997995	0.000751291	0.528198	0.999924	0.0197976	1.15891	-1.5296	-1.4036	1.62664	-1.21114	1.77267	-1.08977	-1.31987	-2.14696
Solyc04g007120.2.1	Solyc04g007120.2.1	10.0337	10.3308	10.037	10.2501	0.127792	0.0874632	0.482023	0.338217	0.444328	0.06177	0.430859	0.000103641	0.583424	0.837435	0.818906	0.0582535	0.0554508	0.499148	0.799567	0.509761	0.991706	0.445273	0.362001	0.364712	0.805808	0.813162	0.713452	0.86718	0.803747	0.696202	0.997995	0.342019	0.559121	0.999924	0.917574	-1.1618	1.05751	-1.15914	-1.00229	-1.34668	-1.22861	1.2258	-1.09862	-1.0961
Solyc06g005150.2.1	Solyc06g005150.2.1	8.69145	8.43341	8.52275	8.54503	0.14201	0.0352591	0.0255032	0.068131	1.24702	0.724643	0.0288736	1.6554	0.298797	3.87287	0.46422	0.0234865	0.347604	0.265724	0.391219	0.863241	0.204202	0.583447	0.0646869	0.491507	0.875865	0.55548	0.538442	0.646659	0.93949	0.248721	0.997995	0.0977891	0.64634	0.999924	0.833049	1.10682	-1.08044	-1.01556	1.12405	1.08986	1.19586	-1.06388	1.02442	-1.09726
Solyc06g083260.2.1	Solyc06g083260.2.1	11.7047	12.2155	12.0448	11.9223	0.300947	0.141276	0.115418	0.138747	0.866197	1.5716	0.274288	2.11534	0.0552086	4.77131	0.532767	0.0347629	1.053	0.349658	0.214667	0.597643	0.154967	0.812996	0.0435158	0.46183	0.849333	0.30907	0.614304	0.49759	0.845648	0.204972	0.997995	0.0736169	0.627628	0.999924	0.700203	-1.16281	1.22529	1.08859	-1.26582	-1.06818	-1.42479	1.12558	1.05373	1.33384
Solyc09g014520.2.1	Solyc09g014520.2.1	10.7709	10.4818	10.5272	10.6597	0.150867	0.114062	0.0815403	0.0719754	0.482908	1.23587	0.684755	2.31775	0.00585942	3.26384	0.0807673	0.0579015	1.25349	0.481523	0.267984	0.408641	0.138096	0.938658	0.0864417	0.772122	0.806383	0.26828	0.70244	0.551603	0.756296	0.188454	0.997995	0.121887	0.799508	0.999924	0.666971	1.08013	-1.13123	-1.09613	1.18396	-1.01481	1.22188	-1.03203	-1.04731	-1.23998
Solyc01g104590.2.1	Solyc01g104590.2.1	14.3553	15.5581	15.2716	14.9638	0.0795145	0.0241122	0.183383	0.0905861	14.228	13.5696	3.63993	32.2609	1.15835	55.5874	3.15358	0.00259989	10.4218	0.00235125	0.00234234	0.0706663	0.000126	0.286238	2.11092e-05	0.0890817	0.958551	0.00538941	0.0551566	0.0497464	0.430386	0.00193381	0.997995	0.000522228	0.282694	0.999924	0.111564	-1.52472	1.50974	1.23782	-1.88733	-1.23178	-2.30193	1.21968	-1.00992	1.86878
Solyc03g115900.2.1	Solyc03g115900.2.1	8.50537	8.68671	8.62804	8.56915	0.0413405	0.0219732	0.106467	0.0390927	0.351209	1.19289	0.299385	1.29912	0.000689107	2.83863	0.297059	0.083188	0.895827	0.547127	0.276058	0.581602	0.257224	0.978912	0.107004	0.580692	0.768966	0.347178	0.742041	0.557545	0.838574	0.289838	0.997995	0.141911	0.702075	0.999924	0.729273	-1.0452	1.08489	1.04167	-1.08875	-1.0034	-1.13394	1.0415	1.03797	1.1301
Solyc03g093120.2.1	Solyc03g093120.2.1	10.7828	10.5753	10.3677	10.8679	0.277901	0.117082	0.0568787	0.199572	0.138568	1.63763	4.78704	3.2967	2.18483	0.823473	0.824879	0.909643	4.00815	0.703905	0.205914	0.0418243	0.0823408	0.149678	0.365889	0.363043	0.337488	0.0574837	0.826678	0.487187	0.354872	0.130926	0.997995	0.344349	0.557572	0.999924	0.352394	-1.06076	-1.22478	-1.41435	1.33334	-1.50028	1.15463	1.15477	-1.29919	-1.73227
Solyc03g093130.2.1	Solyc03g093130.2.1	11.2613	9.81996	10.3503	10.8867	0.167513	0.01453	0.0699121	0.151098	4.90021	39.7338	10.048	28.9821	0.304782	72.5412	9.81955	5.57557	29.9146	0.0387371	4.64141e-05	0.00650046	0.000180281	0.579739	7.73568e-06	0.00713636	0.02836	0.000142651	0.209687	0.00619086	0.152895	0.00227796	0.997995	0.00028843	0.0889858	0.999924	0.0145385	1.29649	-2.09468	-1.45038	1.8804	-1.1187	2.71573	-1.44423	-1.61565	-3.03808
Solyc02g082000.2.1	Solyc02g082000.2.1	11.9331	12.5667	12.355	12.2132	0.247443	0.137729	0.140994	0.0817309	1.7558	2.79758	0.450357	3.98462	0.142563	8.98597	1.00302	0.0402593	1.83095	0.190926	0.105287	0.500565	0.0590958	0.704283	0.0096081	0.31757	0.838078	0.184297	0.459221	0.361379	0.800671	0.1041	0.997995	0.0245273	0.525047	0.999924	0.571439	-1.21426	1.27769	1.10332	-1.33972	-1.10056	-1.55145	1.15804	1.05224	1.4097
Solyc09g083370.2.1	Solyc09g083370.2.1	7.97338	8.08047	8.27212	8.10957	0.060554	0.132729	0.0149157	0.0556627	1.14134	0.0521179	1.62582	5.49157	0.0142476	0.705668	2.26012	0.560414	0.365252	0.285847	0.815564	0.211472	0.0306813	0.904344	0.401435	0.143378	0.449156	0.545637	0.557401	0.873662	0.617336	0.0660761	0.997995	0.368387	0.351465	0.999924	0.830608	-1.099	-1.02038	1.11926	-1.23007	1.01844	-1.07705	-1.14207	-1.12139	1.09691
Solyc07g056540.2.1	Solyc07g056540.2.1	8.49513	8.3821	8.45769	8.50143	0.0889248	0.0837353	0.0547427	0.0566425	0.0027109	0.973342	0.130781	0.095834	0.0570501	0.873317	0.390555	0.359596	0.605897	0.957387	0.322963	0.714699	0.751612	0.809968	0.352354	0.527453	0.543145	0.43773	0.925148	0.595883	0.88849	0.590298	0.997995	0.335772	0.670377	0.999924	0.780701	-1.00437	-1.08623	-1.03078	1.02629	-1.03529	1.0815	-1.05379	-1.09098	-1.11967
Solyc05g050120.2.1	Solyc05g050120.2.1	10.5463	8.64614	9.59064	10.0553	0.0688666	0.0711095	0.165049	0.0655828	10.3761	85.4578	9.29259	39.3075	0.00995566	155.39	38.39	12.0928	50.3703	0.00594179	1.04891e-06	0.00816061	5.4412e-05	0.91999	0	6.96211e-05	0.00354438	2.11092e-05	0.0842557	0.000502635	0.171712	0.00113966	0.997995	0	0.0104787	0.999924	0.00560084	1.40545	-2.65585	-1.38002	1.93954	1.01843	3.73266	-1.92451	-1.88969	-3.66512
Solyc08g076220.2.1	Solyc08g076220.2.1	8.09447	8.20714	8.06287	8.06154	0.107043	0.0414601	0.0435023	0.0793438	0.0735683	1.43779	0.000120859	0.0677255	0.026551	0.860891	1.41154	0.720605	0.48809	0.781304	0.234058	0.991132	0.789947	0.869709	0.355661	0.239797	0.391926	0.48544	0.859435	0.51563	0.96923	0.609199	0.997995	0.338108	0.461799	0.999924	0.807912	1.02309	1.10619	1.00093	1.02215	1.02404	-1.08122	1.10517	1.13173	1.10721
Solyc08g074240.2.1	Solyc08g074240.2.1	13.9985	14.9214	15.0023	14.726	0.0891925	0.102736	0.0421261	0.0442702	34.9131	2.51701	5.03273	66.4569	4.47829	56.1787	0.431473	6.22721	4.88934	0.00013426	0.122589	0.0376583	6.55566e-06	0.0473191	2.03225e-05	0.506952	0.0219288	0.0385188	0.0178391	0.388693	0.340538	0.000339939	0.997995	0.000517481	0.656894	0.999924	0.294735	-1.65579	1.14499	1.21102	-2.00519	-1.36727	-1.89587	-1.05766	-1.44611	1.38661
Solyc11g010200.1.1	Solyc11g010200.1.1	9.94396	10.6086	10.2018	10.0927	0.172493	0.132137	0.218484	0.0892064	0.507936	6.1109	0.272982	1.52565	0.0120611	10.1424	3.80073	1.03174	2.98901	0.470628	0.0233553	0.598525	0.221583	0.911945	0.00681749	0.064924	0.307874	0.0955829	0.69574	0.172581	0.845648	0.263048	0.997995	0.0192364	0.242945	0.999924	0.434565	-1.10861	1.42993	1.07852	-1.19565	-1.0279	-1.58523	1.32583	1.28984	1.5422
Solyc04g012120.2.1	Solyc04g012120.2.1	15.4584	15.2506	15.4904	15.56	0.0528239	0.0931441	0.0446913	0.0693926	0.779398	7.22604	0.365062	0.0776356	0.737095	3.25909	4.34275	4.2506	3.61315	0.374113	0.0153405	0.54339	0.775596	0.392004	0.0866372	0.0506851	0.0502036	0.0695724	0.632143	0.139051	0.822804	0.601197	0.997995	0.12213	0.216385	0.999924	0.382887	-1.07296	-1.23913	-1.04937	-1.02247	-1.12593	1.15488	-1.18083	-1.32953	-1.30031
Solyc09g092390.2.1	Solyc09g092390.2.1	12.0729	13.3646	12.7119	13.3346	0.314222	0.352024	0.464308	0.160267	12.948	0.00731922	3.15426	3.32081	9.6279	13.571	3.46546	4.11321	0.952564	0.00312613	0.930344	0.0899102	0.081364	0.00721712	0.00279087	0.0762825	0.053504	0.332712	0.061498	0.919474	0.46519	0.129915	0.997995	0.0101844	0.2632	0.999924	0.720197	-2.39791	1.02101	-1.53983	-1.55725	-3.69238	-2.44829	1.57219	-2.34856	-1.50814
Solyc12g098500.1.1	Solyc12g098500.1.1	7.94322	8.48334	8.21121	8.14672	0.0978606	0.134127	0.046826	0.0305259	2.18833	5.9875	0.219748	3.79499	0.340389	15.4153	3.91314	0.312107	2.83379	0.14753	0.0245141	0.636205	0.0646119	0.558597	0.0018327	0.0616122	0.570792	0.103822	0.403956	0.177492	0.860783	0.111002	0.997995	0.00758659	0.238184	0.999924	0.451466	-1.15149	1.26279	1.04571	-1.20413	-1.10115	-1.45409	1.20759	1.09666	1.32052
Solyc06g072120.2.1	Solyc06g072120.2.1	9.66193	10.701	10.7337	10.3243	0.13542	0.148902	0.0867655	0.0520953	16.3912	5.30395	6.2625	42.917	0.796818	40.3433	0.0397872	1.01568	7.6977	0.0015255	0.0323551	0.0229596	3.7105e-05	0.373868	5.7952e-05	0.838797	0.311581	0.0128792	0.046493	0.208208	0.281635	0.000896733	0.997995	0.00086185	0.828984	0.999924	0.169978	-1.58265	1.29843	1.32814	-2.10198	-1.19163	-2.05497	-1.02288	-1.21889	1.7245
Solyc04g082400.2.1	Solyc04g082400.2.1	8.3166	8.15773	8.21966	8.17958	0.0429186	0.0931473	0.0834812	0.0675414	1.24594	0.031694	0.106602	0.623651	0.69381	1.67507	0.254549	0.293399	0.00734798	0.265917	0.855568	0.741223	0.425483	0.406003	0.205394	0.60875	0.58251	0.931459	0.538679	0.889488	0.898221	0.408577	0.997995	0.225955	0.715685	0.999924	0.943635	1.09963	-1.01526	1.02817	1.0695	1.13061	1.11641	-1.04386	1.0831	1.01271
Solyc09g072560.2.1	Solyc09g072560.2.1	8.50094	8.15834	8.24659	8.50156	0.429989	0.24786	0.243783	0.52136	2.64421e-06	0.823745	0.454601	0.452411	0.152265	0.820796	0.0544583	0.275566	0.834078	0.998654	0.361693	0.498588	0.495492	0.694913	0.366648	0.811941	0.594115	0.364018	0.93766	0.622568	0.800671	0.451857	0.997995	0.344909	0.816882	0.999924	0.742479	-1.00043	-1.26858	-1.19331	1.1928	-1.19382	1.26804	-1.06308	-1.26912	-1.51381
Solyc05g052580.2.1	Solyc05g052580.2.1	9.13392	9.78928	9.27358	9.43619	0.202855	0.0864572	0.145843	0.0558728	2.65698	3.62542	0.768911	0.567231	2.09485	12.4897	7.73356	0.0250307	0.351697	0.113569	0.0690076	0.382167	0.44666	0.15771	0.00363905	0.0137355	0.871917	0.553147	0.356226	0.298183	0.746124	0.421263	0.997995	0.0123269	0.12004	0.999924	0.832685	-1.23309	1.27729	-1.11931	-1.10165	-1.3802	-1.57501	1.42968	1.03585	1.14114
Solyc09g010940.2.1	Solyc09g010940.2.1	8.94915	9.44627	9.35288	9.33569	0.181933	0.102326	0.0721412	0.132173	4.64651	0.380263	0.00918412	5.06885	1.41418	7.68526	0.271254	0.789427	0.169213	0.0432228	0.531398	0.922685	0.0365239	0.240616	0.0145605	0.597388	0.370779	0.680133	0.219828	0.736397	0.951357	0.0746553	0.997995	0.03311	0.710166	0.999924	0.874144	-1.30726	1.07966	1.01198	-1.32293	-1.29178	-1.4114	1.06688	-1.2108	1.0926
Solyc02g077000.2.1	Solyc02g077000.2.1	8.27369	8.10938	8.2487	8.18917	0.0910464	0.0436991	0.136885	0.0699378	0.352952	0.314651	0.175059	0.0308695	0.341717	1.33411	0.959103	0.000366525	0.0067723	0.546155	0.568556	0.672602	0.857079	0.557838	0.255071	0.327994	0.984417	0.934172	0.741586	0.756811	0.874821	0.639338	0.997995	0.266507	0.532863	0.999924	0.943991	1.06033	-1.05687	1.04212	1.01748	1.10499	1.12063	-1.10138	1.00328	-1.01415
Solyc02g086820.2.1	Solyc02g086820.2.1	8.53529	8.29318	8.32258	8.4207	0.150134	0.0270621	0.0629215	0.0500695	0.709115	0.878078	0.519911	2.4434	0.00488365	3.16537	0.04666	0.00300631	0.91644	0.395973	0.346836	0.469922	0.128733	0.943923	0.0907088	0.825631	0.955448	0.341792	0.646394	0.610147	0.788954	0.179474	0.997995	0.126287	0.821948	0.999924	0.725714	1.08267	-1.09241	-1.07038	1.15887	1.01148	1.18272	-1.02058	-1.009	-1.16929
Solyc04g080960.2.1	Solyc04g080960.2.1	13.3155	12.9129	12.9398	13.2894	0.10577	0.249953	0.0756742	0.111979	0.016967	3.51636	3.03212	3.50272	0.86515	4.02185	0.0179291	1.01494	4.35968	0.893642	0.0727969	0.0956784	0.0744049	0.354634	0.0603775	0.891366	0.311751	0.0488255	0.900305	0.304755	0.473844	0.121789	0.997995	0.0932383	0.849356	0.999924	0.330707	1.01829	-1.29815	-1.27419	1.29749	-1.2513	1.3219	-1.01881	-1.27483	-1.65409
Solyc09g082780.2.1	Solyc09g082780.2.1	10.8067	10.473	11.3128	10.9419	0.232556	0.0591106	0.134232	0.159172	0.424741	5.1136	3.2007	5.95736	0.431171	2.59083	16.4056	2.82862	0.0743488	0.508586	0.03504	0.0878394	0.0254707	0.510843	0.121821	0.00144316	0.101428	0.784438	0.719447	0.214698	0.462217	0.0578115	0.997995	0.15544	0.0389424	0.999924	0.907633	-1.09818	-1.38398	1.29317	-1.42013	1.17755	1.26025	-1.78972	-1.51986	-1.07022
Solyc02g089610.1.1	Solyc02g089610.1.1	13.181	13.7174	13.7319	13.6428	0.193766	0.0186905	0.403614	0.10535	2.97678	0.0775853	0.110738	4.2358	0.646409	4.01552	0.00294101	0.697737	0.124568	0.0957619	0.775991	0.736461	0.0525688	0.422171	0.0605465	0.955946	0.399366	0.723354	0.325309	0.857995	0.89702	0.0954999	0.997995	0.0933962	0.872539	0.999924	0.888364	-1.3773	1.05304	1.06369	-1.46503	-1.29484	-1.45036	-1.01011	-1.30793	1.12011
Solyc11g066720.1.1	Solyc11g066720.1.1	9.0432	9.29743	9.34404	9.18277	0.188313	0.0809699	0.141728	0.0112243	0.632361	0.426827	0.844465	2.93834	0.00510361	2.09824	0.0705583	0.00671104	0.824009	0.422087	0.507762	0.360474	0.0988255	0.942715	0.159889	0.786624	0.933449	0.366868	0.66328	0.720419	0.734199	0.149653	0.997995	0.188743	0.806473	0.999924	0.742479	-1.10157	1.08272	1.11828	-1.23186	1.01517	-1.19269	-1.03284	-1.01741	1.21078
Solyc06g074670.2.1	Solyc06g074670.2.1	8.9909	9.39083	9.68242	9.33445	0.0897131	0.114742	0.255574	0.0432329	3.00849	0.0810249	3.08634	12.1892	0.000165726	4.07696	2.16722	0.700689	1.38917	0.0942031	0.771213	0.0930745	0.00350872	0.989669	0.0588768	0.151179	0.398389	0.244659	0.321692	0.857098	0.468837	0.0151008	0.997995	0.0914692	0.36287	0.999924	0.644603	-1.26887	1.03985	1.27276	-1.61498	1.00307	-1.31944	-1.22398	-1.22024	1.32349
Solyc01g009420.2.1	Solyc01g009420.2.1	9.9022	10.2081	10.487	10.1368	0.0253027	0.0963394	0.0844991	0.0513919	3.94585	0.365336	8.79422	24.5215	0.319538	6.71249	5.57467	0.636629	4.24815	0.0593982	0.539443	0.00952786	0.000321358	0.570796	0.0204117	0.0302211	0.420423	0.051386	0.260791	0.74246	0.181005	0.00322022	0.997995	0.0421476	0.166874	0.999924	0.336578	-1.17655	1.05072	1.27472	-1.49978	1.08344	-1.23622	-1.21319	-1.11976	1.33937
Solyc11g011960.1.1	Solyc11g011960.1.1	13.0407	12.9248	12.9642	13.0604	0.171443	0.142488	0.0393535	0.0448621	0.0140282	0.664187	0.334553	0.211568	0.161865	0.485162	0.0559659	0.290423	0.647172	0.903227	0.411152	0.560502	0.63904	0.685979	0.48448	0.809414	0.584415	0.42279	0.904158	0.660878	0.826466	0.529904	0.997995	0.420516	0.816648	0.999924	0.775729	-1.01375	-1.09852	-1.06896	1.05446	-1.08366	1.08362	-1.02765	-1.11362	-1.17427
Solyc06g007510.2.1	Solyc06g007510.2.1	14.5214	15.2663	15.2433	15.175	0.221167	0.180453	0.217713	0.165826	7.35035	0.143364	0.0802534	8.9667	1.96484	9.54679	0.00909038	1.81355	0.146048	0.0150798	0.699432	0.774364	0.00884699	0.170361	0.00812246	0.922529	0.181948	0.701497	0.133813	0.823778	0.911155	0.0277299	0.997995	0.0218219	0.859196	0.999924	0.881285	-1.57309	1.06532	1.04848	-1.64935	-1.50036	-1.67584	1.01606	-1.47665	1.11696
Solyc06g082600.2.1	Solyc06g082600.2.1	12.465	13.0671	13.0367	12.8417	0.178654	0.12055	0.21525	0.0282778	3.47695	1.24571	0.932544	8.01082	0.269385	8.88499	0.0226293	0.186772	1.44463	0.0744172	0.266178	0.337435	0.0120903	0.602485	0.0099014	0.877988	0.66059	0.235807	0.288367	0.550482	0.719172	0.034257	0.997995	0.0250136	0.842893	0.999924	0.633827	-1.29832	1.16914	1.14477	-1.48628	-1.13413	-1.51792	1.02129	-1.11049	1.3384
Solyc08g062920.2.1	Solyc08g062920.2.1	14.7899	14.9121	14.7935	14.6879	0.0747674	0.14043	0.119937	0.145728	0.342844	1.65563	0.367474	0.000427153	0.473403	0.491659	0.463102	1.16843	1.19437	0.551862	0.203588	0.542117	0.983053	0.491117	0.481651	0.492017	0.278819	0.279476	0.744235	0.485369	0.821715	0.692531	0.997995	0.419113	0.646823	0.999924	0.677497	1.07327	1.16812	1.07596	-1.0025	1.1548	-1.08837	1.08566	1.25371	1.25685
Solyc09g008800.2.1	Solyc09g008800.2.1	10.6038	10.7397	10.7559	10.915	0.11021	0.0205037	0.0351551	0.10954	5.76827	1.8309	1.50836	1.37727	4.39199	1.09959	0.0156143	4.69958	2.22097	0.0270941	0.182591	0.227773	0.244092	0.0491609	0.299007	0.898572	0.041045	0.146033	0.177212	0.467064	0.634662	0.279862	0.997995	0.298778	0.851457	0.999924	0.519936	-1.24076	-1.12923	-1.11663	-1.11117	-1.38546	-1.09876	-1.01129	-1.4011	-1.26093
Solyc04g008520.2.1	Solyc04g008520.2.1	9.89976	10.364	10.1266	10.1293	0.179865	0.121575	0.101317	0.0284043	1.79132	1.87228	0.000254377	1.74888	0.611422	7.32631	1.91619	0.00029827	0.609631	0.186793	0.178016	0.98713	0.192788	0.434795	0.0164367	0.17506	0.985929	0.436344	0.454975	0.461942	0.968158	0.23885	0.997995	0.0361719	0.39391	0.999924	0.780116	-1.17246	1.17664	-1.0019	-1.17024	-1.17469	-1.37957	1.17887	1.00356	1.17441
Solyc04g071590.1.1	Solyc04g071590.1.1	8.63512	8.39336	8.80285	8.51681	0.145441	0.0142089	0.21577	0.0744442	0.405377	0.441329	2.36957	0.814772	1.57837	1.69265	4.85614	0.000254534	0.255217	0.518263	0.500752	0.136472	0.364478	0.216268	0.203182	0.0405918	0.986989	0.613002	0.72568	0.716769	0.530691	0.369577	0.997995	0.224467	0.191842	0.999924	0.851631	1.08546	-1.08933	1.21929	-1.12329	1.3235	1.18243	-1.32822	-1.00357	1.1193
Solyc04g071580.2.1	Solyc04g071580.2.1	12.7776	14.1246	14.0435	13.15	0.176524	0.202198	0.100848	0.190702	2.88725	19.7755	16.6227	33.3655	1.88481	37.7752	0.136804	2.51675	24.2198	0.100401	0.000647961	0.0012912	0.000111184	0.178739	7.34234e-05	0.706695	0.120274	0.0003169	0.331936	0.0245134	0.0753269	0.00181047	0.997995	0.000958175	0.768054	0.999924	0.02248	-1.2945	1.9651	1.85773	-2.40483	1.43509	-2.54382	1.0578	1.51804	3.65062
Solyc04g071620.2.1	Solyc04g071620.2.1	11.9826	9.99109	10.4412	11.1146	0.111295	0.0548098	0.0451468	0.0383718	55.5994	93.1513	33.4671	175.339	0.931226	292.683	14.9492	1.60599	79.4292	2.80582e-05	9.17792e-07	0.000112233	1.31113e-07	0.337331	0	0.00196119	0.20739	3.80228e-06	0.0125578	0.000471221	0.0225727	2.50098e-05	0.997995	0	0.0442771	0.999924	0.00229426	1.82512	-2.17876	-1.59486	2.91081	1.14438	3.9765	-1.36612	-1.19376	-3.47481
Solyc05g056080.2.1	Solyc05g056080.2.1	8.53255	8.47956	8.52199	8.59705	0.198246	0.0658208	0.118449	0.147348	0.11419	0.378931	0.154649	0.0030619	0.178205	0.0770916	0.0494259	0.30305	0.339244	0.729923	0.532116	0.691096	0.954736	0.671454	0.778247	0.820666	0.576386	0.560263	0.837522	0.737108	0.882043	0.681809	0.997995	0.579537	0.820405	0.999924	0.834698	-1.04572	-1.08484	-1.0534	1.00735	-1.10156	1.03741	-1.02985	-1.13444	-1.14277
Solyc05g056050.2.1	Solyc05g056050.2.1	8.61341	7.96303	8.04955	8.16108	0.262394	0.0324949	0.0188012	0.0225703	6.07924	1.16554	0.369622	9.44688	1.15028	12.5685	0.22244	0.640343	0.949293	0.0239879	0.281346	0.540953	0.00763131	0.287864	0.00356785	0.632109	0.419094	0.33353	0.166613	0.562067	0.820623	0.0251442	0.997995	0.0121409	0.726625	0.999924	0.72111	1.36824	-1.14715	-1.08038	1.47822	1.26645	1.56958	-1.06181	1.19273	-1.23936
Solyc10g008980.2.1	Solyc10g008980.2.1	10.2849	9.67297	9.92326	10.0336	0.117124	0.117229	0.0117231	0.0344506	3.48688	7.1845	0.672971	7.22356	0.365383	20.6817	3.45976	0.220362	4.08506	0.0740573	0.015573	0.412588	0.0158947	0.544596	0.000664481	0.0764939	0.63346	0.0554164	0.288149	0.140098	0.756981	0.0412506	0.997995	0.00386688	0.263661	0.999924	0.349352	1.19025	-1.28403	-1.07952	1.2849	1.10258	1.52832	-1.18945	-1.07879	-1.38613
Solyc06g084470.2.1	Solyc06g084470.2.1	8.20186	8.42358	8.26947	8.29546	0.0616476	0.00991203	0.0270538	0.0199296	1.61027	3.01684	0.124189	0.84008	0.876277	9.03525	4.36522	0.0729903	0.638948	0.209155	0.0937479	0.721608	0.35736	0.351633	0.00946099	0.0501946	0.783187	0.425687	0.481748	0.339224	0.891659	0.365154	0.997995	0.0243283	0.215766	0.999924	0.777037	-1.06703	1.09287	-1.01818	-1.04798	-1.08643	-1.16612	1.11273	1.02421	1.07335
Solyc11g069430.1.1	Solyc11g069430.1.1	14.3848	13.363	13.0117	14.0363	0.360248	0.219187	0.158828	0.108681	1.6793	6.26601	14.5101	26.0619	2.10561	14.433	1.70566	0.485874	13.2822	0.200252	0.0219727	0.00202163	0.000263275	0.156731	0.00227534	0.198932	0.480511	0.00250701	0.471712	0.165556	0.0926204	0.00285052	0.997995	0.00876601	0.420541	0.999924	0.0778257	1.27328	-1.5947	-2.03434	2.59029	-1.59771	2.0305	1.27569	-1.25243	-3.24416
Solyc01g112120.2.1	Solyc01g112120.2.1	9.41158	8.43974	8.36075	8.87529	0.0618356	0.0569404	0.0426739	0.0495865	30.1708	19.9002	27.7727	115.837	0.016549	99.0773	0.654507	0.354893	31.5637	0.000215812	0.000632359	0.000212928	6.55566e-07	0.896892	2.75338e-06	0.415952	0.545758	0.000115904	0.0212989	0.0241776	0.0315516	6.73342e-05	0.997995	0.00017744	0.593728	0.999924	0.0133793	1.45024	-1.35243	-1.42854	2.07172	1.01519	1.96134	1.05628	1.07233	-1.93199
Solyc01g112100.2.1	Solyc01g112100.2.1	11.8415	10.7601	11.8434	11.662	0.210034	0.0766481	0.299557	0.113262	0.563685	14.2378	0.575691	6.32541e-05	0.759563	20.4674	20.5394	3.04518	3.02918	0.447816	0.00199122	0.447615	0.993513	0.385017	0.000689393	0.000666317	0.0904616	0.0935933	0.682757	0.045151	0.777945	0.696738	0.997995	0.00395454	0.0273513	0.999924	0.431399	1.13246	-1.86858	1.13396	-1.00132	1.28416	2.11609	-2.11888	-1.65001	-1.64784
Solyc02g077990.2.1	Solyc02g077990.2.1	12.7575	13.3076	12.9838	12.8832	0.107705	0.122836	0.122973	0.0552271	0.642336	7.32685	0.412303	2.08389	0.00846422	12.308	4.26302	1.21013	3.73843	0.418538	0.0147872	0.51886	0.157805	0.926234	0.00381526	0.0525225	0.270731	0.0654405	0.660747	0.136796	0.808761	0.207902	0.997995	0.0126929	0.220816	0.999924	0.371962	-1.09101	1.34201	1.07228	-1.16986	-1.01747	-1.46415	1.25156	1.23007	1.43901
Solyc07g043420.2.1	Solyc07g043420.2.1	8.03663	8.46915	8.82541	8.35943	0.103465	0.0807988	0.0783176	0.0883351	5.44763	0.62937	11.3523	32.528	0.357282	9.78029	6.63571	0.791241	5.77587	0.0308045	0.42339	0.0044939	0.00012246	0.549081	0.00757139	0.0201562	0.370249	0.026573	0.188175	0.670012	0.131084	0.00191806	0.997995	0.0207905	0.139506	0.999924	0.252666	-1.25076	1.07902	1.38126	-1.72762	1.10434	-1.34959	-1.28011	-1.15916	1.49041
Solyc03g058910.2.1	Solyc03g058910.2.1	8.52434	8.23021	8.21493	8.17375	0.0963489	0.0425214	0.0751132	0.0475681	9.03982	0.234489	0.124728	7.04086	3.76275	6.36245	0.0171799	4.06206	0.233751	0.00874682	0.621969	0.721024	0.0169613	0.0658062	0.0232232	0.893672	0.0547808	0.628238	0.102507	0.785699	0.891533	0.0431573	0.997995	0.0465891	0.850077	0.999924	0.857056	1.27509	1.03992	1.02896	1.2392	1.31201	1.22615	1.01065	1.32598	1.07003
Solyc10g054440.1.1	Solyc10g054440.1.1	13.3024	12.947	13.5669	13.1699	0.106285	0.0443587	0.260284	0.220482	0.34374	0.972918	3.08613	1.36994	1.82993	2.47326	7.52462	0.0533526	0.197825	0.551361	0.32306	0.093084	0.245259	0.184848	0.129779	0.0147311	0.81402	0.655852	0.743836	0.595883	0.468837	0.280498	0.997995	0.162808	0.123482	0.999924	0.865633	1.09619	-1.16708	1.31677	-1.20123	1.44343	1.27934	-1.53678	-1.06467	1.12826
Solyc07g064590.2.1	Solyc07g064590.2.1	8.44609	8.3876	8.17234	8.3882	0.110249	0.147436	0.0733646	0.0751359	0.136231	1.43656e-05	1.89376	3.04584	0.338046	0.139044	1.88334	0.0444826	0.634735	0.706276	0.996924	0.179525	0.0935048	0.55994	0.70562	0.178522	0.829985	0.427186	0.826953	0.940347	0.582644	0.143178	0.997995	0.543024	0.397871	0.999924	0.777493	1.04095	-1.00041	-1.1614	1.20895	-1.11571	1.04138	1.16092	1.04052	-1.16188
Solyc01g100380.2.1	Solyc01g100380.2.1	11.8838	10.2328	10.4606	11.2494	0.476165	0.169962	0.0752596	0.177246	4.49515	11.5447	6.95014	22.6242	0.0887987	30.4476	0.579794	0.544068	12.1367	0.0461909	0.00396316	0.0177797	0.000433198	0.764261	0.00016376	0.443138	0.455755	0.00334155	0.227155	0.0643051	0.248591	0.00389513	0.997995	0.00164917	0.614154	0.999924	0.0872608	1.55225	-2.02317	-1.72762	2.68171	-1.11298	3.14046	-1.17107	-1.30338	-3.49527
Solyc03g078400.2.1	Solyc03g078400.2.1	14.3243	11.1926	11.7961	12.8619	0.16431	0.216464	0.19218	0.0410964	46.1754	60.1646	24.526	138.007	1.13207	211.756	7.86363	0.308054	53.8392	5.45431e-05	9.04681e-06	0.000337485	1.31113e-07	0.291592	0	0.0131357	0.573249	1.69136e-05	0.014466	0.00240846	0.0409906	2.50098e-05	0.997995	0	0.117222	0.999924	0.00560084	2.75562	-3.18052	-2.0933	5.76834	1.3164	8.76431	-1.51938	-1.15419	-6.65778
Solyc06g062500.2.1	Solyc06g062500.2.1	9.58093	9.2891	9.05007	9.32301	0.0256602	0.0915018	0.0308685	0.0853897	5.2229	0.090324	5.84916	22.1264	0.0059086	6.68691	4.48577	1.31318	2.4644	0.0338079	0.758916	0.0269702	0.000469385	0.938402	0.0206006	0.0476258	0.251981	0.127119	0.193905	0.852043	0.299135	0.00406319	0.997995	0.0424691	0.209733	0.999924	0.491204	1.19575	-1.02379	-1.20827	1.44478	-1.01047	1.22419	1.18019	1.16797	-1.23701
Solyc03g121330.2.1	Solyc03g121330.2.1	9.95925	10.9949	10.6128	10.3784	0.172203	0.0221913	0.139823	0.0443771	6.48511	14.0268	2.028	15.7662	0.420008	39.5871	5.38779	0.478923	8.90729	0.0205719	0.00209951	0.165872	0.00151252	0.516278	6.20165e-05	0.03255	0.483646	0.00859788	0.154235	0.0467223	0.568431	0.00850724	0.997995	0.000889358	0.173157	0.999924	0.138774	-1.33717	1.53314	1.17643	-1.57309	-1.13664	-2.05008	1.30322	1.14656	1.80363
Solyc02g069090.2.1	Solyc02g069090.2.1	8.84834	8.54431	8.36698	8.72945	0.0410104	0.063484	0.0455585	0.0194237	1.85992	4.51054	17.2895	30.4909	2.60266	12.1633	4.13822	0.192541	13.154	0.179077	0.0456245	0.00112915	0.000152091	0.118544	0.0039587	0.0555714	0.655708	0.00258332	0.444649	0.242199	0.0721812	0.00210987	0.997995	0.0130232	0.227587	0.999924	0.0788968	1.0859	-1.13693	-1.28562	1.39605	-1.18393	1.23458	1.13079	-1.04699	-1.46166
Solyc02g069110.2.1	Solyc02g069110.2.1	9.49585	9.50744	9.31142	9.41485	0.241482	0.143441	0.127278	0.132502	0.1415	0.184898	0.230791	0.733717	0.00362211	0.00289793	0.828837	0.216633	0.000847034	0.700941	0.661298	0.627927	0.388636	0.951686	0.956402	0.361924	0.636355	0.976641	0.825181	0.802535	0.857885	0.385509	0.997995	0.66554	0.556864	0.999924	0.956056	1.05775	1.06628	-1.07433	1.13637	-1.01568	-1.00807	1.14554	1.12785	-1.00755
Solyc01g095490.2.1	Solyc01g095490.2.1	11.0419	10.3257	10.2767	10.6444	0.0602007	0.0281015	0.130906	0.0234218	10.4696	6.72945	8.9604	38.8013	0.0195676	33.9865	0.159421	0.1372	10.4068	0.00579966	0.0183768	0.00904576	5.74276e-05	0.887961	0.000108824	0.684683	0.706364	0.00541183	0.0830627	0.151656	0.178245	0.00115754	0.997995	0.00125124	0.755762	0.999924	0.111564	1.31722	-1.24719	-1.29032	1.69964	1.02085	1.64282	1.03458	1.05615	-1.60928
Solyc05g050230.2.1	Solyc05g050230.2.1	10.3135	10.0976	10.287	10.3233	0.0901935	0.0778922	0.0349902	0.0847063	0.00629778	3.32319	0.0860754	0.0458078	0.0463129	3.04016	2.33961	1.20628	1.49298	0.935124	0.080158	0.766572	0.826609	0.828434	0.096522	0.137112	0.271435	0.228361	0.916188	0.317001	0.908814	0.625608	0.997995	0.131827	0.344374	0.999924	0.627047	-1.00683	-1.16934	-1.0255	1.01854	-1.0325	1.1614	-1.14026	-1.17733	-1.19915
Solyc10g011740.2.1	Solyc10g011740.2.1	13.4857	14.1408	14.9093	14.1306	0.0197108	0.0778036	0.0959542	0.0660169	29.5125	0.00741465	43.037	143.827	0.423914	30.4555	41.9146	9.52812	14.7247	0.000232726	0.92989	4.2874e-05	1.31113e-07	0.514361	0.000163629	4.96919e-05	0.00720152	0.00178078	0.0216435	0.919474	0.0144388	2.50098e-05	0.997995	0.00164917	0.0092133	0.999924	0.0650117	-1.56363	1.00711	1.71567	-2.68268	1.09723	-1.57475	-1.70356	-1.55259	1.72787
Solyc01g010580.2.1	Solyc01g010580.2.1	12.8495	12.1665	12.3465	12.5293	0.0449393	0.290773	0.0366709	0.0952131	2.4522	3.14748	0.799511	6.05211	0.150437	11.156	0.774331	0.0144441	2.37322	0.127136	0.0876044	0.373184	0.0245477	0.696639	0.00515275	0.377589	0.902535	0.133843	0.378397	0.328816	0.740869	0.05627	0.997995	0.0157519	0.564707	0.999924	0.501114	1.24852	-1.28591	-1.13512	1.41722	1.0999	1.60548	-1.13284	-1.02994	-1.45966
Solyc03g116750.2.1	Solyc03g116750.2.1	8.07813	8.15957	8.1735	8.04401	0.132746	0.100588	0.0555211	0.0144068	0.0610549	0.700377	0.879356	0.476993	0.467943	0.347855	0.0101716	0.391669	1.04976	0.800292	0.399045	0.351084	0.484264	0.493578	0.55251	0.918069	0.525833	0.309797	0.86674	0.65193	0.727592	0.444956	0.997995	0.461105	0.857903	0.999924	0.700731	1.02393	1.0834	1.09391	-1.06834	1.12009	-1.05808	-1.0097	1.10933	1.18514
Solyc05g007250.2.1	Solyc05g007250.2.1	12.526	12.1441	11.9906	12.2244	0.064226	0.110017	0.107011	0.0232994	5.09494	0.36105	3.05868	16.0489	0.08612	8.16858	1.31798	0.91447	1.84049	0.0356505	0.541781	0.0943822	0.00142572	0.767742	0.0124152	0.255127	0.336245	0.183229	0.20061	0.743758	0.471582	0.00816938	0.997995	0.0295116	0.475633	0.999924	0.571088	1.23257	-1.05724	-1.17588	1.44936	1.04821	1.30313	1.11221	1.16584	-1.24319
Solyc03g077930.2.1	Solyc03g077930.2.1	11.7844	11.2784	11.8064	11.7665	0.101308	0.103236	0.0160639	0.0618413	0.0195556	14.4966	0.0967237	0.0292968	0.0677539	15.5811	16.9616	4.48378	4.07504	0.885897	0.0018778	0.75303	0.860723	0.7933	0.00176714	0.00129186	0.0451677	0.0556764	0.897737	0.0441295	0.903948	0.640267	0.997995	0.00739361	0.0366756	0.999924	0.35016	1.0125	-1.40256	1.02802	-1.01532	1.04087	1.4201	-1.44186	-1.38524	-1.36434
Solyc04g005680.2.1	Solyc04g005680.2.1	10.9347	10.2217	10.5593	10.8879	0.134412	0.0475089	0.099341	0.20922	0.0631137	12.7928	3.11109	4.06043	0.762656	14.653	3.28652	3.68627	9.50709	0.797035	0.00283742	0.0918954	0.0570308	0.384074	0.00216612	0.0833131	0.065513	0.00712443	0.866479	0.0540275	0.468702	0.1015	0.997995	0.00851791	0.273922	0.999924	0.125994	1.03297	-1.58691	-1.25574	1.29714	-1.21567	1.63923	-1.26372	-1.53626	-1.99275
Solyc01g104170.2.1	Solyc01g104170.2.1	9.39962	9.63352	9.46328	9.6513	0.173861	0.0711993	0.0422667	0.0849229	2.59932	0.0129714	1.45071	0.166291	2.64459	2.24505	1.18932	0.993179	0.579345	0.117192	0.907351	0.236232	0.677131	0.115885	0.147128	0.278318	0.316836	0.447729	0.36153	0.911258	0.642943	0.551752	0.997995	0.177175	0.495804	0.999924	0.784449	-1.19059	-1.0124	-1.1392	-1.04511	-1.35632	-1.17601	1.12525	-1.20535	-1.15333
Solyc10g081970.1.1	Solyc10g081970.1.1	8.9009	8.77631	9.00298	8.82935	0.0397858	0.0807721	0.0857731	0.0555746	0.382674	0.210318	2.25334	0.778817	1.49774	1.16038	3.84049	0.00853349	0.362274	0.530027	0.640402	0.145685	0.374882	0.227797	0.286694	0.0637466	0.924963	0.547276	0.732618	0.793941	0.54223	0.376011	0.997995	0.289971	0.241833	0.999924	0.830763	1.05084	-1.03745	1.12789	-1.07331	1.18523	1.0902	-1.17013	1.01291	1.08717
Solyc09g025240.2.1	Solyc09g025240.2.1	9.57319	10.2336	9.88619	9.75204	0.0989847	0.0782083	0.044996	0.0525283	2.21748	16.0761	1.24736	6.7911	0.0461936	30.2348	8.36741	2.11744	8.75985	0.145094	0.00132188	0.270128	0.018557	0.828644	0.000167694	0.011137	0.151327	0.00901875	0.40245	0.0368283	0.669133	0.0459925	0.997995	0.00168016	0.108028	0.999924	0.142502	-1.13198	1.39626	1.09744	-1.24229	-1.03148	-1.58055	1.27229	1.23347	1.53232
Solyc02g089620.2.1	Solyc02g089620.2.1	11.0731	9.75206	9.9786	10.3969	0.196638	0.125772	0.0612138	0.121551	13.2967	12.0941	5.08955	34.8391	0.644456	50.753	1.49243	0.0094985	10.9583	0.00288501	0.00340816	0.0367855	9.12548e-05	0.422857	2.72715e-05	0.227519	0.920885	0.00462239	0.0606001	0.0598969	0.338951	0.00159278	0.997995	0.000560462	0.449005	0.999924	0.102757	1.59789	-1.56359	-1.33638	2.13539	1.19568	2.49845	-1.17002	1.02193	-2.08956
Solyc02g089630.2.1	Solyc02g089630.2.1	10.364	10.0154	9.7372	10.0626	0.221803	0.202732	0.0198466	0.127433	2.03101	0.0496844	2.36697	8.78311	0.00428345	2.71602	1.73079	0.48179	1.03417	0.161661	0.819817	0.136666	0.00937275	0.947514	0.114088	0.195878	0.482346	0.313319	0.42405	0.874332	0.530691	0.0288863	0.997995	0.14844	0.415889	0.999924	0.704928	1.23234	-1.03322	-1.25299	1.54411	-1.01676	1.27327	1.21271	1.19272	-1.29461
Solyc09g007350.2.1	Solyc09g007350.2.1	11.4792	11.0046	11.1351	11.2499	0.160357	0.0731363	0.132445	0.126218	1.66437	1.90535	0.417713	3.74969	0.138158	7.13129	0.538811	0.00271444	1.3691	0.202149	0.174513	0.516216	0.0659972	0.708667	0.0175891	0.459325	0.957653	0.248	0.474307	0.457245	0.806717	0.112653	0.997995	0.0377684	0.625076	0.999924	0.647379	1.17224	-1.18535	-1.08287	1.26939	1.08254	1.38952	-1.09464	-1.01118	-1.28358
Solyc10g086020.1.1	Solyc10g086020.1.1	12.8757	12.4438	12.6096	12.7461	0.091928	0.0719807	0.128137	0.104849	0.727029	3.95101	0.805769	3.06357	0.000674587	8.06773	1.18825	0.429449	2.7751	0.390244	0.0589861	0.371374	0.0926478	0.979132	0.0128345	0.278527	0.506793	0.107143	0.643903	0.276145	0.740869	0.142234	0.997995	0.030274	0.495887	0.999924	0.458419	1.09403	-1.23306	-1.09923	1.20259	-1.00475	1.34901	-1.12175	-1.12708	-1.35542
Solyc05g015750.2.1	Solyc05g015750.2.1	11.7194	11.8086	11.2682	11.5956	0.037135	0.2233	0.0119719	0.0254752	0.562663	1.66585	3.93757	7.47716	0.507769	0.292216	10.7257	1.38827	0.160385	0.448211	0.202296	0.0613436	0.0145262	0.475924	0.585608	0.0055137	0.239408	0.688047	0.682757	0.484662	0.409781	0.0386376	0.997995	0.479741	0.0771576	0.999924	0.876652	1.08958	1.15908	-1.25478	1.36719	-1.15162	-1.06378	1.45439	1.26291	-1.08257
Solyc06g008170.2.1	Solyc06g008170.2.1	15.1494	15.0596	15.3642	15.3232	0.229454	0.0934903	0.00543658	0.0296464	0.980025	2.25362	0.0546444	1.4975	0.190613	0.26137	3.01011	2.06864	0.535472	0.320938	0.142203	0.812985	0.225661	0.660958	0.605822	0.0958399	0.155811	0.465249	0.589292	0.412529	0.923165	0.265643	0.997995	0.490369	0.292852	0.999924	0.797078	-1.12803	-1.20044	1.02886	-1.16058	-1.09639	1.06419	-1.23508	-1.35414	-1.16677
Solyc09g072870.2.1	Solyc09g072870.2.1	13.062	13.4277	13.3987	13.3327	0.132631	0.128811	0.055745	0.0405263	3.28721	0.404941	0.195446	5.08574	0.626523	5.99964	0.0377357	0.461554	0.387679	0.0817661	0.518645	0.655409	0.0362634	0.429286	0.0265984	0.84295	0.491568	0.53365	0.300733	0.728147	0.86888	0.0743219	0.997995	0.0512906	0.830609	0.999924	0.827383	-1.20641	1.06808	1.04682	-1.26289	-1.15245	-1.28854	1.02031	-1.12951	1.11808
Solyc10g049710.1.1	Solyc10g049710.1.1	9.51244	9.90172	9.45833	9.66939	0.0690478	0.0645057	0.11853	0.0401412	1.51648	3.32269	2.74244	0.180268	2.77919	9.32861	12.1024	0.116574	0.00927324	0.222092	0.0801763	0.11136	0.664778	0.107776	0.00866579	0.0038365	0.728286	0.922989	0.49476	0.317001	0.492137	0.544484	0.997995	0.0228646	0.0652423	0.999924	0.941681	-1.11493	1.17472	-1.15754	1.03822	-1.29058	-1.30973	1.35979	1.05363	1.01484
Solyc01g106600.2.1	Solyc01g106600.2.1	7.73425	7.7925	7.63693	7.50916	0.143775	0.106104	0.0514341	0.0423252	2.38186	3.77408	0.767468	0.445256	1.95113	0.159499	1.13774	4.0508	2.64846	0.132236	0.064199	0.382585	0.498822	0.171739	0.685947	0.288454	0.0550822	0.114771	0.384779	0.286305	0.746124	0.453868	0.997995	0.532121	0.504853	0.999924	0.472607	1.16885	1.21701	1.0926	1.06979	1.27709	-1.0412	1.11386	1.4225	1.32971
Solyc08g016180.2.1	Solyc08g016180.2.1	12.7233	12.7717	12.6098	12.6827	0.147317	0.0458497	0.14834	0.0731077	0.0612931	0.294707	0.197257	0.478464	0.0128789	0.0871989	0.974179	0.208267	0.00324939	0.799916	0.580844	0.653918	0.483612	0.909017	0.764588	0.324371	0.642911	0.954357	0.866735	0.76184	0.868052	0.44465	0.997995	0.572783	0.530176	0.999924	0.948381	1.02855	1.06367	-1.0518	1.08183	-1.0226	-1.03415	1.11877	1.09404	1.01129
Solyc06g065590.2.1	Solyc06g065590.2.1	10.9105	10.7605	10.7899	10.8709	0.0900356	0.0636595	0.0425818	0.0355275	0.134161	1.04361	0.561501	1.24459	0.0489102	1.92613	0.0741134	0.143136	1.04537	0.708409	0.306774	0.453108	0.266894	0.823735	0.176609	0.781457	0.700432	0.31078	0.827151	0.582426	0.780117	0.297512	0.997995	0.203017	0.804641	0.999924	0.702126	1.02782	-1.07953	-1.05774	1.08716	-1.02911	1.10956	-1.0206	-1.05031	-1.14186
Solyc12g042060.1.1	Solyc12g042060.1.1	10.613	10.5001	10.6262	10.8695	0.224999	0.2929	0.177485	0.157145	0.980904	2.03402	0.882836	0.00258189	1.24163	0.189907	0.236775	1.94664	1.86564	0.320732	0.161597	0.350159	0.958478	0.270184	0.659447	0.621453	0.167667	0.180425	0.589064	0.43867	0.727314	0.683749	0.997995	0.519221	0.721202	0.999924	0.56926	-1.19461	-1.29184	-1.18376	-1.00916	-1.41414	1.08138	-1.0913	-1.54324	-1.52923
Solyc03g118340.2.1	Solyc03g118340.2.1	10.1765	10.4363	10.6223	10.6535	0.284834	0.130138	0.121696	0.142728	4.37093	0.906672	0.0187796	3.8167	1.65424	1.29615	0.664477	3.08635	0.395475	0.0488356	0.339429	0.889514	0.0639569	0.206124	0.261564	0.412519	0.0885127	0.529584	0.233452	0.606859	0.942025	0.110386	0.997995	0.271552	0.591132	0.999924	0.826119	-1.39183	-1.16251	-1.02191	-1.36199	-1.42232	-1.19726	-1.13758	-1.61801	-1.18797
Solyc12g099990.1.1	Solyc12g099990.1.1	9.674	10.318	10.2451	10.1005	0.0633741	0.061561	0.0389616	0.110728	12.253	3.18431	1.40762	21.9666	1.78486	27.9301	0.357645	0.981507	2.94207	0.00367785	0.0859453	0.242886	0.000481447	0.190018	0.000223286	0.545087	0.319605	0.0979742	0.0665079	0.325266	0.648762	0.00414076	0.997995	0.00201652	0.680405	0.999924	0.438573	-1.34401	1.16267	1.1054	-1.48567	-1.21586	-1.56265	1.05181	-1.15597	1.28522
Solyc01g008950.2.1	Solyc01g008950.2.1	11.8704	11.3285	11.0206	11.4513	0.0386334	0.208543	0.0479161	0.0092638	6.88316	0.590674	7.26971	28.3005	0.00175997	11.5065	3.71598	1.14704	4.0016	0.017764	0.437646	0.0158636	0.000197588	0.96631	0.00468716	0.0675731	0.283089	0.0576585	0.143091	0.678217	0.238739	0.00240391	0.997995	0.0147658	0.24887	0.999924	0.35317	1.33711	-1.08883	-1.34791	1.8023	-1.00808	1.45588	1.23794	1.22802	-1.46764
Solyc07g064180.2.1	Solyc07g064180.2.1	9.34065	8.66012	9.03261	9.19966	0.0788677	0.098998	0.0721215	0.143582	0.84838	12.4252	1.19118	4.0501	0.00967129	19.7671	5.92209	2.26004	7.10358	0.3545	0.00312023	0.280678	0.05731	0.921151	0.000785237	0.0263792	0.139242	0.0159445	0.617508	0.0566536	0.678801	0.101793	0.997995	0.00431207	0.157073	0.999924	0.189322	1.10266	-1.45351	-1.12277	1.23803	-1.01824	1.60273	-1.29458	-1.31819	-1.63196
Solyc07g064170.2.1	Solyc07g064170.2.1	14.4643	14.6201	14.4456	14.8947	0.237099	0.170724	0.158572	0.139179	3.6219	1.47503	3.94395	0.00685753	5.04161	0.474198	0.595105	3.23988	3.41429	0.0693124	0.228447	0.0611474	0.932378	0.0369844	0.489351	0.437361	0.0817557	0.0767816	0.279474	0.510437	0.409781	0.672547	0.997995	0.423196	0.609577	0.999924	0.397617	-1.34758	-1.2097	-1.36519	1.01307	-1.83971	-1.11398	1.12854	-1.63017	-1.65147
Solyc06g043030.2.1	Solyc06g043030.2.1	8.01593	7.94629	7.96081	7.94772	0.0887597	0.124533	0.0753692	0.0658525	0.231888	0.000102241	0.00853175	0.151461	0.109793	0.241728	0.0105019	0.074084	0.00225535	0.623745	0.991786	0.925473	0.690922	0.738973	0.619502	0.916731	0.781617	0.962006	0.78555	0.938749	0.952073	0.5587	0.997995	0.497737	0.857766	0.999924	0.95136	1.04841	-1.00099	1.00911	1.03895	1.05796	1.04945	-1.01011	1.04737	1.00811
Solyc01g049880.2.1	Solyc01g049880.2.1	8.55066	9.43255	9.42267	8.77264	0.136055	0.0721034	0.0903807	0.00821631	2.5329	22.3843	21.7191	39.0861	3.13932	39.9767	0.00501626	3.2859	29.4006	0.121557	0.000414842	0.000512128	5.61164e-05	0.089394	5.97876e-05	0.942456	0.0798943	0.000152353	0.368226	0.018754	0.0492774	0.00115721	0.997995	0.000876961	0.867253	0.999924	0.0150899	-1.16634	1.57998	1.5692	-1.83021	1.34541	-1.84279	1.00687	1.35465	2.4793
Solyc09g092500.1.1	Solyc09g092500.1.1	13.815	13.2923	13.3364	13.3947	0.0579494	0.120661	0.0999068	0.0825531	8.57697	0.50882	0.165065	11.1217	2.12077	13.2639	0.0942697	1.6359	0.417834	0.0100658	0.470321	0.681514	0.00466212	0.155335	0.00300774	0.7545	0.203446	0.518253	0.109204	0.697909	0.87754	0.0180438	0.997995	0.0107777	0.792203	0.999924	0.819662	1.33825	-1.07354	-1.04125	1.39345	1.28524	1.43667	-1.03102	1.24657	-1.11783
Solyc05g053810.2.1	Solyc05g053810.2.1	10.5188	11.4766	11.5213	11.1765	0.20139	0.219562	0.0569711	0.0755201	10.2892	2.14318	2.82928	23.9095	0.775854	21.8243	0.0475618	1.01352	3.29912	0.00608299	0.151565	0.106352	0.000352957	0.380076	0.000547397	0.824015	0.312081	0.081353	0.0855802	0.427067	0.487599	0.00341289	0.997995	0.00342616	0.821773	0.999924	0.408323	-1.57751	1.23127	1.27003	-2.00347	-1.24211	-1.94233	-1.03148	-1.28121	1.56374
Solyc12g098490.1.1	Solyc12g098490.1.1	8.35796	7.7917	7.89948	7.94286	0.252992	0.0383407	0.0902931	0.0935392	4.61111	0.611429	0.0503595	5.62524	1.23257	8.58073	0.31084	0.621448	0.337579	0.0438736	0.429907	0.820253	0.0290553	0.271848	0.0108705	0.572198	0.425871	0.561206	0.221877	0.673354	0.924578	0.0634442	0.997995	0.0267533	0.698665	0.999924	0.835044	1.33339	-1.11046	-1.03053	1.3741	1.2939	1.48068	-1.07757	1.20076	-1.14436
Solyc11g042610.1.1	Solyc11g042610.1.1	9.37073	9.21853	9.48248	9.36327	0.205125	0.207659	0.0106807	0.0544173	0.00141887	0.534545	0.362631	0.318683	0.136472	0.591044	1.77773	0.160295	0.00554162	0.969119	0.459677	0.544745	0.565869	0.710348	0.441433	0.190325	0.683983	0.940448	0.927046	0.690668	0.823172	0.491832	0.997995	0.394907	0.409683	0.999924	0.945243	1.00518	-1.10553	1.08614	-1.08054	1.09177	1.11126	-1.20077	-1.09983	-1.01785
Solyc10g078620.1.1	Solyc10g078620.1.1	11.7671	12.4542	12.1917	12.1515	0.00826768	0.0784999	0.145022	0.0894921	7.09595	4.39889	0.0774866	8.65647	1.89681	22.6688	3.30872	0.106963	1.88134	0.0164565	0.0479622	0.778243	0.00976098	0.177445	0.000472663	0.0823898	0.739284	0.178693	0.13767	0.247924	0.912306	0.0296887	0.997995	0.00312984	0.27274	0.999924	0.566974	-1.30535	1.23344	1.02824	-1.34221	-1.26951	-1.61008	1.19957	-1.0583	1.26827
Solyc08g068710.1.1	Solyc08g068710.1.1	8.42558	8.3103	8.51649	8.50928	0.0282848	0.0630903	0.0593514	0.036776	0.821227	4.64146	0.00610649	0.968964	0.228568	1.55797	4.98427	3.12246	1.43695	0.362027	0.0430149	0.936898	0.324296	0.63119	0.220883	0.038447	0.0868625	0.237018	0.623191	0.236227	0.955413	0.340757	0.997995	0.238916	0.18788	0.999924	0.635665	-1.05973	-1.14788	1.00502	-1.06504	-1.05444	1.08318	-1.15364	-1.21644	-1.14215
Solyc08g068780.1.1	Solyc08g068780.1.1	8.40308	7.93128	8.00852	8.15389	0.0691503	0.0142515	0.0262807	0.0221459	9.91572	7.91332	3.37474	24.8599	0.573673	35.5453	0.952605	0.0376009	7.20784	0.00675731	0.0120552	0.0805237	0.000305494	0.44902	9.17792e-05	0.329574	0.84342	0.0153435	0.0898332	0.122046	0.447088	0.00313175	0.997995	0.00112992	0.533504	0.999924	0.184733	1.18854	-1.16684	-1.10602	1.31454	1.07461	1.38683	-1.05499	1.01859	-1.29055
Solyc08g068700.1.1	Solyc08g068700.1.1	8.20665	8.22245	8.74497	8.39679	0.0285737	0.135447	0.547613	0.155385	0.36192	0.304278	1.21358	2.90097	0.0833423	0.00249844	2.7332	0.443299	0.100837	0.541187	0.574865	0.276432	0.100794	0.771399	0.959472	0.110656	0.50011	0.750085	0.738882	0.758746	0.674595	0.15216	0.997995	0.666637	0.315863	0.999924	0.896593	-1.14088	-1.12845	1.27296	-1.45229	1.11577	-1.01101	-1.43647	-1.28742	1.12806
Solyc08g068690.1.1	Solyc08g068690.1.1	11.8432	11.0421	11.6325	11.5606	0.191387	0.125098	0.0965701	0.137626	2.17087	7.30596	0.140497	1.20683	1.13864	17.4418	9.47275	0.503943	1.80672	0.149011	0.0149027	0.704802	0.27389	0.290238	0.00120913	0.0079035	0.472615	0.187061	0.405751	0.137158	0.885783	0.303099	0.997995	0.00580491	0.0927737	0.999924	0.576104	1.2164	-1.43244	1.0511	1.15727	1.27856	1.74242	-1.50563	-1.1776	-1.3628
Solyc08g068770.1.1	Solyc08g068770.1.1	8.13725	8.33649	8.39905	8.23554	0.116789	0.0687162	0.023837	0.0467791	0.66054	0.696754	1.82797	4.68619	0.0969439	2.7141	0.267606	0.000161068	1.59395	0.412191	0.400223	0.186767	0.0430292	0.754104	0.114202	0.599831	0.989656	0.213868	0.656808	0.652337	0.589587	0.0828476	0.997995	0.148516	0.711124	0.999924	0.610646	-1.07051	1.07248	1.12001	-1.19898	1.04625	-1.1481	-1.04432	1.00184	1.20119
Solyc09g010630.2.1	Solyc09g010630.2.1	13.6577	14.4494	14.6807	14.5822	0.0210814	0.322042	0.117461	0.276576	12.6556	0.261101	0.143524	15.4946	3.3679	9.28114	0.79179	5.51745	0.0058199	0.00334089	0.60301	0.70182	0.00160404	0.0797438	0.0087872	0.372483	0.0290374	0.938983	0.062793	0.773762	0.885783	0.00885038	0.997995	0.0231312	0.562507	0.999924	0.944777	-1.89803	-1.09641	1.07062	-2.03208	-1.77282	-1.73113	-1.17385	-2.08102	-1.02409
Solyc10g086410.2.1	Solyc10g086410.2.1	9.432	10.215	9.7294	9.69058	0.213523	0.401056	0.0503073	0.0659024	0.928885	3.8206	0.0209342	1.22871	0.223642	8.51719	3.27592	0.32726	1.46905	0.333412	0.0627612	0.883414	0.269823	0.634928	0.011091	0.0837637	0.561695	0.232006	0.600796	0.283728	0.941417	0.299859	0.997995	0.0271425	0.274604	0.999924	0.630353	-1.1963	1.43836	1.02727	-1.22893	-1.16454	-1.72072	1.40018	1.20234	1.47759
Solyc06g076020.2.1	Solyc06g076020.2.1	13.7103	13.5166	13.9304	13.7153	0.155057	0.0907858	0.118375	0.100823	0.000836837	1.37017	1.60756	1.68176	0.511682	1.30329	5.946	0.479578	0.00315921	0.976288	0.244673	0.213911	0.200884	0.474233	0.260326	0.0261284	0.483347	0.955005	0.92894	0.527192	0.62018	0.245745	0.997995	0.270536	0.156137	0.999924	0.948381	-1.00341	-1.14764	1.16085	-1.16481	1.15691	1.14374	-1.33224	-1.15155	1.01152
Solyc05g054580.2.1	Solyc05g054580.2.1	11.5	12.0605	11.9232	12.1444	0.0524924	0.0478111	0.0630025	0.141143	22.8538	0.387539	2.69425	9.85423	13.7473	17.2893	1.03814	9.73112	1.70848	0.000533631	0.527563	0.114274	0.00673489	0.00240947	0.00124833	0.309577	0.00677973	0.198847	0.0285814	0.733203	0.49677	0.0232048	0.997995	0.00591313	0.520321	0.999924	0.590643	-1.5631	-1.05989	-1.16575	-1.34085	-1.82218	-1.47477	1.09988	-1.65671	-1.23557
Solyc04g082890.2.1	Solyc04g082890.2.1	12.0805	12.2181	12.0844	12.0549	0.211113	0.187317	0.12062	0.0786195	0.0152826	0.622384	0.0203676	0.00036452	0.0236453	0.442611	0.417572	0.277574	0.28931	0.899021	0.42592	0.884955	0.984376	0.876951	0.503884	0.513749	0.592775	0.590376	0.90293	0.671289	0.941417	0.692969	0.997995	0.431334	0.661273	0.999924	0.846701	1.01789	1.11981	1.02068	-1.00274	1.03894	-1.10013	1.09712	1.13984	1.14297
Solyc10g080210.1.1	Solyc10g080210.1.1	15.7575	15.8403	15.9158	15.8917	0.0869785	0.00841771	0.0131133	0.0361208	2.19486	0.321607	0.0710936	3.05599	0.491971	0.83613	0.69512	1.39893	0.0300942	0.146973	0.564347	0.787373	0.0930089	0.482844	0.362359	0.402302	0.237697	0.861687	0.403556	0.754843	0.916663	0.142583	0.997995	0.342169	0.585599	0.999924	0.925693	-1.09743	-1.03623	1.01687	-1.11595	-1.07922	-1.05906	-1.05371	-1.13719	-1.01903
Solyc10g077120.1.1	Solyc10g077120.1.1	10.2812	10.4685	10.4006	10.5557	0.105226	0.153368	0.114433	0.132028	2.37202	0.239257	0.757318	0.448761	1.93664	1.10459	0.145238	1.37265	0.615971	0.132967	0.61851	0.385637	0.497174	0.173252	0.297984	0.698226	0.241956	0.434007	0.386097	0.783547	0.747368	0.452909	0.997995	0.29827	0.762387	0.999924	0.779071	-1.20963	-1.06231	-1.11353	-1.0863	-1.34695	-1.13868	1.04822	-1.28499	-1.18291
Solyc04g005610.2.1	Solyc04g005610.2.1	10.6278	10.5488	10.6887	10.5688	0.0769127	0.135954	0.0808848	0.0485705	0.173981	0.0198892	0.718463	0.18534	0.533183	0.31152	0.977431	0.025407	0.166424	0.670403	0.885393	0.397685	0.660424	0.465279	0.573722	0.323613	0.870971	0.682609	0.810881	0.90101	0.752958	0.541915	0.997995	0.472822	0.530176	0.999924	0.874161	1.04176	-1.01393	1.08668	-1.04313	1.13206	1.05626	-1.10182	1.02745	1.07176
Solyc05g007770.2.1	Solyc05g007770.2.1	14.001	14.0527	13.9676	13.7133	0.0861269	0.244706	0.0919738	0.18154	1.8299	2.5468	1.42985	0.0246416	2.16495	0.0591131	0.160087	2.8981	2.59774	0.182392	0.120572	0.239427	0.872149	0.151399	0.805131	0.684072	0.0977484	0.117987	0.44899	0.385997	0.644827	0.64562	0.997995	0.593398	0.755457	0.999924	0.474833	1.22071	1.26526	1.19279	1.02341	1.45605	-1.0365	1.06076	1.54453	1.50919
Solyc12g006470.1.1	Solyc12g006470.1.1	8.33666	8.29494	8.19644	8.27496	0.054548	0.0534931	0.0335591	0.0270407	0.521856	0.054699	0.845118	2.69518	0.0129241	0.23865	1.32983	0.30482	0.156602	0.464757	0.811133	0.360299	0.112278	0.908868	0.621733	0.253083	0.575265	0.691542	0.691773	0.871073	0.734199	0.163669	0.997995	0.498513	0.473255	0.999924	0.876858	1.04369	1.01394	-1.05593	1.10207	-1.01173	1.02934	1.07065	1.05824	-1.04141
Solyc10g006230.2.1	Solyc10g006230.2.1	8.31482	8.54036	8.40423	8.42619	0.107945	0.140844	0.0396964	0.0997661	0.519357	0.545806	0.0201968	0.334719	0.24813	2.13	0.775989	0.000109474	0.118672	0.465788	0.455135	0.885441	0.556434	0.617071	0.157039	0.377102	0.991481	0.729727	0.692125	0.688449	0.941417	0.486756	0.997995	0.186305	0.56458	0.999924	0.89058	-1.08025	1.08235	-1.01534	-1.06393	-1.09682	-1.16922	1.09896	1.00194	1.066
Solyc07g007120.2.1	Solyc07g007120.2.1	12.576	11.8669	12.8671	12.46	0.192343	0.0236443	0.095932	0.0372632	0.520953	13.6294	6.41948	3.28297	3.53263	19.4796	38.7564	2.94035	0.447088	0.465128	0.00230838	0.0216351	0.0829174	0.0735144	0.000826013	6.64744e-05	0.0955892	0.504072	0.691993	0.0495302	0.275894	0.131608	0.997995	0.00445114	0.0102325	0.999924	0.816104	1.08369	-1.50848	1.32596	-1.22356	1.43694	1.63473	-2.0002	-1.39199	-1.13765
Solyc12g010410.1.1	Solyc12g010410.1.1	9.15851	9.72745	9.5289	9.37421	0.134074	0.165552	0.0779573	0.0684532	1.62153	4.3486	0.833989	4.78131	0.0432388	11.281	1.37382	0.219748	2.99712	0.207687	0.0490726	0.363374	0.0412917	0.83412	0.00498492	0.245811	0.63394	0.0951683	0.480221	0.250166	0.734982	0.0807781	0.997995	0.0154669	0.467051	0.999924	0.433415	-1.16127	1.27742	1.11318	-1.29271	-1.04319	-1.48343	1.14754	1.10002	1.42201
Solyc07g006170.2.1	Solyc07g006170.2.1	8.1226	8.41227	8.1234	8.11918	0.151557	0.0845636	0.0188313	0.0406196	0.000599155	4.39841	0.000909321	3.22318e-05	0.000994906	4.29634	4.27284	1.50056	1.5086	0.979921	0.0479727	0.975643	0.995333	0.974658	0.0533916	0.0522827	0.22214	0.22606	0.931069	0.247924	0.964813	0.697373	0.997995	0.0855184	0.220355	0.999924	0.62503	1.00237	1.22526	1.00293	-1.00055	1.00531	-1.22236	1.22168	1.22817	1.22884
Solyc12g044600.2.1	Solyc12g044600.2.1	14.2945	14.5931	15.0993	14.8518	0.123537	0.511653	0.0274633	0.0772671	3.54355	0.763866	0.699114	7.39059	0.364916	1.01695	2.92453	2.53263	0.000477879	0.0720033	0.379163	0.403916	0.014983	0.544851	0.316966	0.100118	0.119208	0.982461	0.285501	0.635599	0.75462	0.0393819	0.997995	0.3113	0.299954	0.999924	0.957091	-1.47146	-1.19642	1.18716	-1.74686	-1.23948	-1.22989	-1.42035	-1.76049	-1.0078
Solyc06g072420.2.1	Solyc06g072420.2.1	8.45799	8.22146	7.97198	8.17238	0.1012	0.0459546	0.0649536	0.0735277	5.42536	0.160164	2.67114	15.7101	0.160952	3.72117	4.13946	2.48329	0.507713	0.031094	0.68329	0.115705	0.00153061	0.686815	0.0694378	0.0555411	0.122554	0.476937	0.189019	0.814914	0.49891	0.00856242	0.997995	0.103561	0.227587	0.999924	0.802883	1.21892	1.0346	-1.14902	1.40056	1.06084	1.17816	1.18877	1.26109	-1.11059
Solyc09g075820.2.1	Solyc09g075820.2.1	9.71545	9.25224	9.94019	9.54851	0.0709207	0.112617	0.0393745	0.0808729	1.65952	5.2273	9.13565	3.0078	6.19418	12.7774	28.1839	0.332071	0.180662	0.202751	0.0334193	0.00856562	0.095338	0.023247	0.00339006	0.000217123	0.558848	0.670164	0.474944	0.211359	0.175488	0.14528	0.997995	0.0117038	0.0167111	0.999924	0.871399	1.12267	-1.22797	1.31192	-1.16857	1.47285	1.37861	-1.61099	-1.09379	1.06836
Solyc01g080600.2.1	Solyc01g080600.2.1	8.37959	8.11523	8.46131	8.55713	0.176592	0.0173647	0.0670422	0.0669339	1.37677	8.52902	0.400972	0.291744	1.08791	3.05233	5.23139	5.58641	4.20953	0.243468	0.00982326	0.524529	0.582615	0.300891	0.0959482	0.0346946	0.0282359	0.0523135	0.519665	0.109134	0.812729	0.500279	0.997995	0.131328	0.178561	0.999924	0.337772	-1.13095	-1.35839	-1.06867	-1.05828	-1.20861	1.2011	-1.2711	-1.53627	-1.45166
Solyc09g059280.1.1	Solyc09g059280.1.1	8.54635	8.04585	8.40986	8.38658	0.0489531	0.186952	0.0456163	0.0354558	1.11077	5.05172	0.023583	0.81065	0.486016	10.9001	5.76562	0.474953	1.46166	0.29214	0.0359906	0.876306	0.36566	0.485453	0.00552629	0.0280274	0.485433	0.233142	0.563281	0.21703	0.939895	0.369888	0.997995	0.0166171	0.160979	0.999924	0.631665	1.11711	-1.2664	1.01627	1.09923	1.13529	1.41471	-1.287	-1.13364	-1.24613
Solyc01g086820.2.1	Solyc01g086820.2.1	8.80284	9.46679	9.00713	9.30259	0.225177	0.106287	0.236346	0.146049	4.65608	0.502639	1.62741	0.778089	3.92963	8.21835	3.93892	0.699697	0.107061	0.0430513	0.472966	0.211261	0.375089	0.0607966	0.0122175	0.0608969	0.398723	0.742762	0.219424	0.698589	0.617204	0.376146	0.997995	0.0292146	0.237032	0.999924	0.894532	-1.41397	1.12054	-1.22727	-1.15212	-1.73532	-1.58441	1.37521	-1.26186	-1.09525
Solyc02g077480.1.1	Solyc02g077480.1.1	11.8085	12.1322	12.4035	12.035	0.201506	0.0336243	0.119831	0.0593861	1.71458	0.315743	4.54001	11.8346	0.22485	3.50187	2.46119	0.186257	2.41677	0.195886	0.567882	0.0465988	0.00385381	0.63401	0.0770198	0.128183	0.66101	0.130569	0.465782	0.756474	0.372951	0.0160806	0.997995	0.111656	0.335823	0.999924	0.497615	-1.16995	1.06968	1.29099	-1.51038	1.10346	-1.25146	-1.2069	-1.09374	1.38094
Solyc01g079110.2.1	Solyc01g079110.2.1	9.59502	9.66582	9.64936	9.65271	0.0371145	0.0956108	0.0425458	0.0349066	0.308999	0.0159558	0.00104327	0.274133	0.115317	0.465387	0.0251591	0.0615074	0.00294637	0.571932	0.897313	0.973899	0.59404	0.732732	0.493352	0.871395	0.800581	0.95654	0.756345	0.906202	0.964345	0.506589	0.997995	0.425388	0.840857	0.999924	0.949312	-1.0408	1.00913	-1.00233	-1.03838	-1.04322	-1.0503	1.01148	-1.03139	1.00679
Solyc01g074000.2.1	Solyc01g074000.2.1	10.3676	10.8122	10.907	10.7828	0.295589	0.0763638	0.186788	0.030252	3.38696	0.0170343	0.302916	5.71568	0.554693	3.88439	0.176285	0.974534	0.154539	0.0778004	0.893928	0.579408	0.0280176	0.456545	0.064336	0.669549	0.32127	0.693478	0.294292	0.904881	0.8373	0.0618842	0.997995	0.097428	0.747955	0.999924	0.87791	-1.3335	1.02062	1.08988	-1.45337	-1.22353	-1.361	-1.06786	-1.30656	1.11236
Solyc06g059930.2.1	Solyc06g059930.2.1	8.05212	8.19774	8.39249	8.13182	0.0971238	0.112071	0.0299973	0.073822	0.354573	0.242555	3.79298	6.46693	0.609388	1.18366	2.11719	0.00353366	1.98462	0.545255	0.616092	0.0656562	0.0209613	0.435528	0.282153	0.155589	0.951708	0.16788	0.741586	0.782831	0.420509	0.0502263	0.997995	0.287235	0.36898	0.999924	0.55168	-1.0568	1.04675	1.19804	-1.26608	1.13365	-1.1062	-1.14453	-1.0096	1.25404
Solyc03g116890.2.1	Solyc03g116890.2.1	11.0734	10.621	10.8621	10.8612	0.121907	0.126286	0.198057	0.121358	1.18161	1.51415	2.33904e-05	1.17112	0.397383	5.37093	1.52607	0.00686288	0.500756	0.277947	0.222735	0.996109	0.280692	0.527696	0.0339937	0.222706	0.932699	0.479927	0.552269	0.504237	0.969963	0.308854	0.997995	0.0613467	0.445477	0.999924	0.804192	1.15846	-1.18117	1.00065	1.1577	1.15922	1.36834	-1.18195	-1.01961	-1.1804
Solyc07g053280.2.1	Solyc07g053280.2.1	11.9369	11.6218	11.9218	12.0665	0.151357	0.101975	0.060936	0.0989606	0.663393	7.80937	0.82613	0.00891654	0.990043	3.92054	3.55552	4.34166	4.57183	0.411206	0.0124872	0.365586	0.922897	0.322978	0.0632517	0.0729908	0.0481661	0.0443147	0.6561	0.124491	0.736676	0.668365	0.997995	0.0962046	0.257347	0.999924	0.312975	-1.09398	-1.36097	-1.10544	1.01047	-1.20933	1.24405	-1.23116	-1.48887	-1.50446
Solyc12g010840.1.1	Solyc12g010840.1.1	8.26161	8.25721	8.10024	8.26892	0.0523638	0.0219719	0.0767191	0.0493523	0.0055433	0.0142118	2.9489	2.69874	1.07005	0.00200343	2.55368	0.0125022	1.12418	0.939106	0.90305	0.0998874	0.112064	0.304752	0.963728	0.12187	0.909297	0.293635	0.91808	0.908839	0.479722	0.163489	0.997995	0.668385	0.327216	0.999924	0.690443	-1.00508	-1.00815	-1.12403	1.11835	-1.12974	1.00305	1.11494	-1.01327	-1.13319
Solyc06g073800.2.1	Solyc06g073800.2.1	11.8341	10.5777	10.5154	11.2234	0.0449109	0.117036	0.192279	0.111374	11.7398	13.1253	15.7777	54.7372	0.0992901	49.6917	0.12196	0.012877	19.228	0.00416651	0.00261282	0.0015394	1.3898e-05	0.751255	2.87138e-05	0.722277	0.907951	0.000720991	0.0708703	0.0529038	0.0814672	0.000509724	0.997995	0.000574276	0.774783	0.999924	0.03658	1.52702	-1.56455	-1.63353	2.49443	-1.06975	2.38909	1.04409	-1.02458	-2.55574
Solyc12g042080.1.1	Solyc12g042080.1.1	13.9196	13.5373	13.4384	13.7285	0.10491	0.0982598	0.114055	0.0167692	1.79987	1.80071	4.14804	11.4127	0.161045	7.20117	0.482702	3.2349e-08	3.80493	0.185792	0.185989	0.0556355	0.00430707	0.686733	0.017171	0.483175	0.999852	0.0633585	0.453995	0.469412	0.394334	0.0172573	0.997995	0.0372383	0.640921	0.999927	0.366438	1.14163	-1.14166	-1.22272	1.39589	-1.07103	1.30335	1.071	-1.00003	-1.39593
Solyc12g006460.1.1	Solyc12g006460.1.1	8.36991	8.43922	8.23143	8.34749	0.20018	0.199955	0.039087	0.097697	0.0125417	0.210037	0.336235	0.478653	0.0729669	0.119929	1.07777	0.108409	0.00492562	0.908519	0.640632	0.559534	0.483531	0.78568	0.725586	0.300936	0.737584	0.943866	0.906055	0.793941	0.826466	0.44465	0.997995	0.55332	0.514591	0.999924	0.946058	1.01566	1.06565	-1.08377	1.10074	-1.06706	-1.04922	1.15492	1.08233	-1.01701
Solyc04g054810.2.1	Solyc04g054810.2.1	12.1821	9.89593	10.024	11.3831	0.119332	0.0796347	0.112157	0.150383	22.3516	77.4323	64.6698	163.06	3.66087	182.988	0.574277	5.52656	94.5433	0.00057244	2.09781e-06	1.03579e-05	1.31113e-07	0.0691156	0	0.445257	0.0289335	2.36004e-06	0.0285814	0.000837726	0.00803627	2.50098e-05	0.997995	0	0.615056	0.999924	0.00216474	1.73991	-2.80339	-2.56525	4.46332	-1.47436	4.87766	-1.09283	-1.61123	-7.19141
Solyc01g087520.2.1	Solyc01g087520.2.1	10.9764	10.4641	10.7704	10.874	0.00675186	0.108595	0.0142114	0.0656049	0.855284	13.7082	0.876694	3.46382	4.41143e-05	21.4116	7.6515	2.57176	7.17274	0.352618	0.00226157	0.351766	0.0758376	0.994664	0.000588042	0.0141058	0.116651	0.0155402	0.616075	0.049118	0.727592	0.12319	0.998589	0.0035776	0.12155	0.999924	0.186026	1.07356	-1.32863	-1.0745	1.15354	-1.00088	1.42636	-1.23651	-1.2376	-1.42762
Solyc11g072190.1.1	Solyc11g072190.1.1	13.7238	14.2076	13.7488	13.881	0.123392	0.223884	0.0309388	0.0591281	0.740917	3.19989	0.524098	0.0187195	0.837103	7.02032	6.31401	0.287098	0.377988	0.385868	0.0852747	0.468194	0.888467	0.362344	0.0182995	0.0227165	0.586538	0.538794	0.640869	0.324569	0.788216	0.652277	0.997995	0.0386734	0.146256	0.999924	0.827383	-1.11509	1.25407	-1.09595	-1.01747	-1.22209	-1.3984	1.3744	1.12463	1.14427
Solyc03g096360.2.1	Solyc03g096360.2.1	10.2108	10.3237	10.1407	10.1199	0.296467	0.332946	0.0641798	0.0718032	0.116777	0.586542	0.00611591	0.069444	0.0587806	0.179889	0.47287	0.408916	0.237482	0.727016	0.439209	0.93685	0.787378	0.807152	0.667893	0.487599	0.516966	0.625535	0.835641	0.678933	0.955413	0.607802	0.997995	0.52305	0.643747	0.999924	0.855778	1.06503	1.15166	1.01452	1.04978	1.0805	-1.08134	1.13517	1.22655	1.16838
Solyc10g078690.1.1	Solyc10g078690.1.1	12.8388	12.8653	12.4393	12.8493	0.0955818	0.180107	0.217746	0.104919	0.00259333	0.00598684	3.93564	3.73618	1.3801	0.0164607	4.24863	0.0002332	1.21154	0.958314	0.937002	0.0613988	0.0664303	0.246082	0.896372	0.0528646	0.987548	0.276167	0.925148	0.922121	0.409781	0.113138	0.997995	0.639042	0.221293	0.999924	0.674379	-1.00732	1.01115	-1.32867	1.31901	-1.33839	-1.01855	1.34348	1.0038	-1.31402
Solyc02g079950.2.1	Solyc02g079950.2.1	10.2081	9.72188	9.37524	9.90611	0.209892	0.0677685	0.0826067	0.0847826	2.94595	1.09675	9.10661	22.4116	0.564495	7.63767	3.88271	0.149241	5.508	0.0973182	0.295316	0.0086439	0.000447489	0.452627	0.0147886	0.0624925	0.694422	0.0296291	0.328324	0.574488	0.175488	0.00394785	0.997995	0.0335055	0.239516	0.999924	0.26495	1.2328	-1.13621	-1.4448	1.78116	-1.17197	1.40073	1.2716	1.08501	-1.6416
Solyc07g041720.1.1	Solyc07g041720.1.1	8.44858	8.16389	8.21271	8.29494	0.101223	0.0777634	0.105492	0.0858491	1.14407	0.832413	0.327717	2.69642	0.0823853	3.92824	0.115533	0.00824217	0.734909	0.285296	0.359298	0.564484	0.112205	0.77268	0.0630208	0.729369	0.926241	0.393621	0.557293	0.620975	0.828334	0.163651	0.997995	0.0959932	0.779182	0.999924	0.756196	1.11237	-1.09509	-1.05865	1.17762	1.05074	1.21815	-1.03442	1.01578	-1.15932
Solyc10g078960.1.1	Solyc10g078960.1.1	14.391	14.6188	14.4232	14.4733	0.251872	0.181281	0.0540923	0.0669709	0.154645	0.483302	0.0573314	0.0236574	0.133432	1.18472	0.873551	0.0303913	0.069239	0.688084	0.481418	0.80859	0.874683	0.713454	0.281946	0.34973	0.859034	0.791798	0.821091	0.704772	0.922938	0.64625	0.997995	0.287117	0.54867	0.999924	0.910428	-1.0587	1.1061	-1.03534	-1.02256	-1.09612	-1.17104	1.1452	1.04477	1.06835
Solyc11g042640.1.1	Solyc11g042640.1.1	8.67147	8.81531	8.79073	8.75055	0.103493	0.0668129	0.109368	0.0258901	0.35362	0.237207	0.0913552	0.804448	0.0285011	1.17007	0.0341468	0.00386075	0.207659	0.545786	0.619987	0.759723	0.367402	0.865039	0.284764	0.850502	0.949498	0.647991	0.741586	0.784392	0.906845	0.370778	0.997995	0.288636	0.833276	0.999924	0.862607	-1.05634	1.04591	1.02825	-1.08618	-1.02732	-1.10483	1.01718	-1.00997	1.07546
Solyc03g025520.2.1	Solyc03g025520.2.1	12.9471	13.0977	12.7505	12.8904	0.17322	0.11795	0.0621882	0.0830157	0.114318	1.5249	0.694343	1.37214	0.0817288	0.804178	4.27721	0.824754	0.05376	0.72978	0.221212	0.405468	0.244912	0.773542	0.371395	0.0521892	0.360516	0.815991	0.837493	0.503862	0.755161	0.280401	0.997995	0.34812	0.220355	0.999924	0.917852	1.04012	1.1545	-1.1018	1.14601	-1.0593	-1.10997	1.27203	1.20082	1.04783
Solyc06g074820.2.1	Solyc06g074820.2.1	10.6003	11.164	10.59	10.8388	0.243726	0.141353	0.131933	0.111533	1.25295	2.33005	1.36295	0.00231395	1.74316	7.00027	7.25712	0.0552437	0.0429597	0.264652	0.136097	0.25009	0.960664	0.194953	0.0184244	0.0161702	0.810792	0.83518	0.537676	0.403408	0.654742	0.684394	0.997995	0.038896	0.126718	0.999924	0.922127	-1.17974	1.25284	-1.18815	1.00713	-1.40171	-1.47803	1.48856	1.06196	1.05444
Solyc01g008850.2.1	Solyc01g008850.2.1	11.6305	11.4448	11.4704	11.5051	0.0708997	0.216386	0.0603878	0.0197438	0.550515	0.126903	0.0418587	0.895978	0.0962566	1.20605	0.022995	0.0495964	0.104843	0.453053	0.716237	0.835898	0.342435	0.754931	0.277903	0.877002	0.820623	0.745353	0.685033	0.83089	0.932311	0.354791	0.997995	0.283829	0.842451	0.999924	0.895147	1.09087	-1.04264	-1.02427	1.11735	1.06502	1.13739	-1.01794	1.04626	-1.06795
Solyc03g116390.2.1	Solyc03g116390.2.1	9.65699	9.65875	9.6691	9.60474	0.0799991	0.0354765	0.152966	0.0558495	0.133976	0.143156	0.203253	0.00719257	0.222422	0.000152104	0.00525277	0.184704	0.229189	0.708601	0.699643	0.64909	0.930735	0.635843	0.990114	0.941118	0.662337	0.631568	0.82724	0.823892	0.865806	0.671946	0.997995	0.679467	0.867237	0.999924	0.858231	1.03688	1.03815	1.04562	-1.00843	1.08419	-1.00122	-1.0072	1.07644	1.08551
Solyc07g066600.2.1	Solyc07g066600.2.1	12.9629	13.4081	13.4042	13.2312	0.162714	0.0351256	0.103796	0.0621395	3.04597	1.32448	1.26676	8.24135	0.128037	8.38758	0.000642997	0.117775	1.72728	0.0924008	0.252281	0.266588	0.0111804	0.718993	0.0115648	0.979388	0.726962	0.196542	0.319037	0.536666	0.667592	0.0327024	0.997995	0.0280002	0.880276	0.999924	0.588422	-1.20435	1.13044	1.12739	-1.35777	-1.06826	-1.36144	1.00271	-1.06538	1.27445
Solyc06g082950.2.1	Solyc06g082950.2.1	8.16952	8.03543	7.96274	7.99076	0.0651225	0.0682284	0.00269247	0.0584862	3.16646	0.197699	0.0778269	4.23713	0.750479	1.78175	0.523609	1.64885	0.00914758	0.0869036	0.650534	0.777751	0.0525393	0.387841	0.192466	0.46561	0.201752	0.923518	0.309919	0.798275	0.912306	0.0954788	0.997995	0.215873	0.629161	0.999924	0.941861	1.13191	1.03145	-1.01962	1.15411	1.11013	1.0974	1.05168	1.1675	1.0116
Solyc04g040180.2.1	Solyc04g040180.2.1	13.2113	14.3203	13.7868	13.7227	0.409978	0.402339	0.154052	0.0901956	2.52397	3.44765	0.0396799	3.19659	0.643574	11.8714	2.7476	0.0239563	1.40902	0.122154	0.0753026	0.840153	0.0866004	0.423176	0.00426223	0.109828	0.874653	0.241443	0.369557	0.308499	0.932771	0.135799	0.997995	0.0137849	0.314397	0.999924	0.641458	-1.4254	1.51326	1.04544	-1.49018	-1.36344	-2.15699	1.44747	1.06164	1.58202
Solyc06g060340.2.1	Solyc06g060340.2.1	10.012	9.71601	9.77688	10.1043	0.0675565	0.16479	0.167885	0.154138	0.225352	3.99166	2.83834	1.46416	1.55441	2.32015	0.0980805	2.03796	4.52064	0.628624	0.0578545	0.105846	0.230577	0.219605	0.141094	0.74978	0.158697	0.0453551	0.788782	0.273951	0.487599	0.269402	0.997995	0.172537	0.789739	0.999924	0.316859	-1.06604	-1.30883	-1.25477	1.17704	-1.33763	1.22776	-1.04309	-1.39527	-1.64228
Solyc10g079140.1.1	Solyc10g079140.1.1	10.4963	10.7568	10.6712	10.6849	0.266621	0.195059	0.0595263	0.0764633	0.740871	0.107572	0.00394771	0.636657	0.284327	1.41306	0.152735	0.0946099	0.0234351	0.385884	0.737802	0.94926	0.420853	0.592667	0.24224	0.690954	0.754263	0.877784	0.640869	0.841337	0.957495	0.406469	0.997995	0.256298	0.759588	0.999924	0.93261	-1.13966	1.05108	-1.00959	-1.12884	-1.15059	-1.19788	1.06116	-1.08428	1.04109
Solyc03g063600.2.1	Solyc03g063600.2.1	14.5884	14.6761	15.0319	14.8729	0.120402	0.175239	0.247026	0.106889	1.69513	0.811202	0.529102	4.11833	0.110047	0.161046	2.65058	1.61721	0.0100079	0.198287	0.365257	0.46613	0.0555123	0.738686	0.68453	0.11564	0.205921	0.919958	0.469136	0.625857	0.786329	0.0997279	0.997995	0.531338	0.321594	0.999924	0.941048	-1.21805	-1.1462	1.1165	-1.35995	-1.09095	-1.06268	-1.27973	-1.39612	-1.0266
Solyc12g096150.1.1	Solyc12g096150.1.1	11.9008	12.1531	12.4832	12.1617	0.0521267	0.413425	0.129062	0.112068	0.978659	0.00106618	1.48649	4.87743	0.0176252	0.915121	1.56718	0.34811	0.469313	0.321267	0.97344	0.230958	0.0396414	0.893602	0.341523	0.216941	0.549575	0.493781	0.589698	0.934815	0.638019	0.0787171	0.997995	0.329042	0.440847	0.999924	0.81141	-1.1982	-1.00599	1.24963	-1.4973	1.04292	-1.19107	-1.25711	-1.20537	1.24219
Solyc08g075700.2.1	Solyc08g075700.2.1	13.3134	13.8556	13.4658	13.5448	0.201107	0.0949159	0.0807941	0.0754386	1.75014	3.15438	0.204071	0.758967	1.04982	9.60371	4.96309	0.0684415	0.584603	0.191598	0.0872933	0.648434	0.38084	0.309205	0.0079844	0.0387914	0.789878	0.445766	0.460105	0.328172	0.865806	0.380483	0.997995	0.0215759	0.188128	0.999924	0.783917	-1.17402	1.24034	-1.05631	-1.11143	-1.24013	-1.45619	1.31019	1.05649	1.17422
Solyc04g007800.2.1	Solyc04g007800.2.1	8.16497	8.42976	8.07774	8.25267	0.0630653	0.159416	0.14572	0.0622699	0.273606	1.11557	1.08852	0.270657	0.817864	2.49412	4.40801	0.094743	5.53332e-05	0.594463	0.29136	0.301522	0.59639	0.367791	0.128323	0.0492582	0.754096	0.99405	0.770309	0.57112	0.694283	0.507602	0.997995	0.161585	0.213452	0.999924	0.959262	-1.06268	1.1306	-1.12891	1.06233	-1.19966	-1.20146	1.27635	1.06392	1.0015
Solyc05g053670.2.1	Solyc05g053670.2.1	11.4561	12.0689	11.9974	11.761	0.140556	0.208414	0.180191	0.0328131	2.22617	2.27141	1.33951	7.01935	0.0373335	8.99494	0.122325	7.58533e-05	2.36651	0.144372	0.140746	0.253988	0.0170857	0.845702	0.00958227	0.721864	0.99292	0.134339	0.401719	0.410584	0.658202	0.0433721	0.997995	0.0244963	0.774783	0.999924	0.501923	-1.23529	1.23793	1.1781	-1.45529	-1.04854	-1.52919	1.05078	1.00214	1.45841
Solyc04g009860.2.1	Solyc04g009860.2.1	9.97059	10.6209	10.6785	10.3742	0.148249	0.111244	0.243979	0.146683	3.45651	1.29059	1.96438	10.6324	0.0698011	8.97128	0.0705012	0.174304	2.14648	0.0751571	0.258141	0.172177	0.00534273	0.790293	0.00965045	0.786707	0.671308	0.152526	0.289978	0.541779	0.575611	0.0198301	0.997995	0.0245733	0.806473	0.999924	0.530035	-1.32285	1.18645	1.23482	-1.63348	-1.07129	-1.56949	-1.04077	-1.11497	1.46505
Solyc10g007690.2.1	Solyc10g007690.2.1	9.71551	9.76602	9.84837	9.79694	0.106051	0.123725	0.106553	0.0581157	0.285631	0.0412058	0.113895	0.760257	0.0129314	0.109861	0.292113	0.181271	0.00602923	0.586634	0.83556	0.732895	0.380449	0.908844	0.736903	0.583805	0.665225	0.937872	0.766027	0.88262	0.895801	0.380165	0.997995	0.559123	0.703954	0.999924	0.944139	-1.05807	-1.02167	1.03628	-1.09646	-1.02102	-1.03563	-1.05874	-1.081	1.01431
Solyc01g104470.2.1	Solyc01g104470.2.1	10.5721	11.4126	10.761	11.2005	0.344062	0.146854	0.0428716	0.28107	5.35682	0.609899	2.62084	0.483831	5.15716	9.58176	5.75933	0.783895	0.234048	0.0319951	0.430476	0.118867	0.481227	0.0352435	0.00803829	0.0280923	0.372421	0.628018	0.190772	0.673545	0.503373	0.44322	0.997995	0.0216805	0.160979	0.999924	0.857056	-1.54583	1.15832	-1.35617	-1.13986	-2.09641	-1.79057	1.57087	-1.33455	-1.17081
Solyc04g074480.2.1	Solyc04g074480.2.1	11.4329	11.4119	11.256	11.2357	0.074057	0.142562	0.035921	0.102459	1.78686	1.42783	0.019047	1.43694	0.724958	0.0201114	1.11706	2.13642	0.592235	0.187303	0.235594	0.888714	0.23473	0.395838	0.885518	0.292677	0.149627	0.442849	0.455287	0.516611	0.942025	0.272949	0.997995	0.634335	0.508413	0.999924	0.783295	1.14648	1.12997	1.01421	1.13041	1.16277	1.01461	1.11414	1.29549	1.14603
Solyc01g111400.2.1	Solyc01g111400.2.1	8.55079	8.81592	8.97281	8.73493	0.12154	0.234207	0.132778	0.0841153	0.82654	0.159872	1.37932	4.34133	0.0234616	1.71344	0.600011	0.0864631	0.826123	0.360541	0.683554	0.247429	0.050124	0.877423	0.200616	0.43555	0.764615	0.366274	0.622824	0.814954	0.65314	0.0922192	0.997995	0.222056	0.608495	0.999924	0.742479	-1.13614	1.05774	1.17926	-1.33981	1.03795	-1.20175	-1.11488	-1.07412	1.24735
Solyc03g097680.2.1	Solyc03g097680.2.1	11.2981	11.1921	11.2771	11.2564	0.0686339	0.0960158	0.0480308	0.0270441	0.138168	0.328688	0.0340457	0.0350418	0.103128	0.893068	0.574303	0.0135481	0.0503882	0.704309	0.560186	0.851706	0.847921	0.746685	0.347164	0.445248	0.905597	0.821731	0.826678	0.75198	0.93733	0.635168	0.997995	0.33267	0.615056	0.999924	0.919223	1.02932	-1.04558	1.01445	1.01466	1.04419	1.07623	-1.06069	-1.0158	-1.03069
Solyc08g077720.2.1	Solyc08g077720.2.1	12.3432	13.3048	12.9943	12.6509	0.210946	0.215406	0.0302528	0.0426928	2.32026	10.4749	2.88897	10.3873	0.0103788	22.6551	2.36176	0.978416	8.122	0.136866	0.00536345	0.103066	0.00573371	0.918309	0.000474236	0.135433	0.320329	0.0111158	0.391412	0.0751074	0.482996	0.0208325	0.997995	0.00312984	0.343489	0.999924	0.157771	-1.23777	1.57339	1.26874	-1.57041	1.02502	-1.9475	1.24012	1.27115	1.99622
Solyc07g043000.2.1	Solyc07g043000.2.1	8.17621	8.47702	8.24622	8.53241	0.064337	0.0407117	0.096466	0.0488923	9.87657	0.238856	6.37541	0.381607	10.7075	7.04357	4.14623	4.39576	3.02744	0.00683218	0.618797	0.0220013	0.530579	0.0052579	0.0181419	0.0553634	0.0470077	0.0936802	0.0902679	0.783716	0.276984	0.472619	0.997995	0.0384975	0.227486	0.999924	0.431529	-1.28005	-1.03914	-1.21941	-1.04973	-1.56091	-1.23183	1.17348	-1.33016	-1.26714
Solyc07g008720.2.1	Solyc07g008720.2.1	13.6172	14.6387	14.7543	14.4558	0.268505	0.213554	0.0450515	0.157173	12.7812	0.608234	1.61923	23.499	1.76732	18.9658	0.24265	2.60437	1.40409	0.00324256	0.431088	0.21235	0.000374984	0.192052	0.000906647	0.617216	0.114569	0.242253	0.0618979	0.673811	0.618633	0.00354724	0.997995	0.00476127	0.720572	0.999924	0.642449	-1.78833	1.13519	1.22986	-2.19938	-1.45409	-2.0301	-1.08339	-1.57535	1.39613
Solyc09g010330.2.1	Solyc09g010330.2.1	12.7717	13.1111	13.3486	13.2816	0.246257	0.169018	0.100442	0.122496	5.55117	0.620798	0.0960023	7.10721	1.39571	2.4592	1.20505	3.29491	0.0761821	0.0295292	0.426489	0.753912	0.0165613	0.24356	0.130781	0.275292	0.0795398	0.781874	0.185079	0.671398	0.903948	0.0425873	0.997995	0.16379	0.492636	0.999924	0.906902	-1.42392	-1.12545	1.04757	-1.49166	-1.35926	-1.2652	-1.17899	-1.60256	-1.07434
Solyc07g062490.1.1	Solyc07g062490.1.1	9.25813	9.03854	8.9942	8.99426	0.121658	0.157785	0.486882	0.117768	0.781616	0.0220129	3.87118e-08	0.781964	0.260423	0.541288	0.0220713	0.355323	0.00731817	0.37345	0.879447	0.999834	0.373945	0.608502	0.460858	0.879508	0.545513	0.931595	0.631979	0.8994	0.970619	0.375492	0.997995	0.405816	0.843602	0.999924	0.943635	1.2007	1.03117	-1.00004	1.20075	1.20065	1.1644	1.03121	1.23812	1.03113
Solyc04g082630.2.1	Solyc04g082630.2.1	8.65273	8.38955	8.49613	8.51056	0.163132	0.105946	0.104554	0.0486901	0.75129	0.544265	0.00773148	0.91145	0.202198	2.57446	0.422258	0.00554932	0.227245	0.382638	0.455763	0.92901	0.338477	0.65148	0.1229	0.511444	0.939465	0.632994	0.63871	0.688654	0.952946	0.351577	0.997995	0.156358	0.659686	0.999924	0.859327	1.10357	-1.0875	-1.01005	1.11465	1.09259	1.20012	-1.07668	1.01478	-1.09842
Solyc12g094640.1.1	Solyc12g094640.1.1	8.23247	8.52844	8.67256	8.36362	0.0693895	0.0545984	0.20487	0.0377977	0.638897	1.00884	3.54463	7.19328	0.391259	3.25342	0.771424	0.0140223	2.77851	0.419757	0.314609	0.0740298	0.0160694	0.530841	0.0868833	0.378455	0.903946	0.106951	0.661214	0.589524	0.434962	0.0416027	0.997995	0.12241	0.565221	0.999924	0.458148	-1.09517	1.12102	1.23879	-1.35669	1.13114	-1.22771	-1.10506	1.0236	1.38871
Solyc04g049410.2.1	Solyc04g049410.2.1	8.82889	9.57158	9.27539	9.10442	0.125183	0.166303	0.0391858	0.122601	2.53056	7.27453	0.974365	6.64543	0.121475	18.3862	2.92422	0.408011	4.52453	0.121715	0.0150779	0.327211	0.0196025	0.726004	0.00100695	0.100132	0.517421	0.0452766	0.368541	0.137713	0.712822	0.0477631	0.997995	0.00514746	0.299954	0.999924	0.316721	-1.21044	1.38238	1.12582	-1.36273	-1.07517	-1.67329	1.22789	1.14205	1.55631
Solyc07g052530.2.1	Solyc07g052530.2.1	7.99232	8.24236	8.38355	8.24462	0.0564634	0.106413	0.00825649	0.0842374	4.27444	0.000340517	1.2962	10.2783	0.287656	4.19847	1.33856	1.45036	0.418176	0.0510125	0.984976	0.261398	0.00592343	0.590499	0.0557493	0.251621	0.229633	0.518085	0.239071	0.93722	0.664398	0.0213188	0.997995	0.0880519	0.472091	0.999924	0.819662	-1.1911	-1.00156	1.10109	-1.31152	-1.08175	-1.18925	-1.10281	-1.19296	1.09938
Solyc07g049240.2.1	Solyc07g049240.2.1	8.4767	8.25973	8.41883	8.28456	0.153991	0.0541985	0.0711099	0.0138595	1.89953	0.0317322	0.927555	0.172339	1.82728	2.42228	1.30241	0.480078	0.205388	0.174842	0.855483	0.338692	0.67171	0.185143	0.133438	0.257779	0.48312	0.649755	0.438566	0.889488	0.720058	0.548731	0.997995	0.166002	0.47802	0.999924	0.863796	1.14246	-1.01736	1.09753	1.04093	1.25388	1.16229	-1.11659	1.12296	1.0788
Solyc05g046030.2.1	Solyc05g046030.2.1	8.22207	8.43309	8.56123	8.2671	0.172944	0.0388692	0.0417776	0.0890572	0.0876189	1.19057	3.73835	4.97061	0.893776	1.92415	0.709553	0.210742	3.04943	0.762046	0.276501	0.0674021	0.0380939	0.34697	0.176816	0.39765	0.640966	0.0925861	0.85093	0.558178	0.422132	0.0766903	0.997995	0.203165	0.581826	0.999924	0.429637	-1.0317	1.12193	1.22615	-1.26502	1.18847	-1.15751	-1.09289	1.08746	1.37566
Solyc05g046010.2.1	Solyc05g046010.2.1	7.80871	8.04673	7.97395	7.8802	0.0295842	0.060407	0.0231434	0.0025576	0.934483	5.07047	1.6069	4.99219	0.03019	10.3585	0.968523	0.550481	4.12874	0.332001	0.0357007	0.214	0.0377411	0.861158	0.00642179	0.325719	0.45312	0.0542975	0.599007	0.216243	0.62018	0.076181	0.997995	0.0184934	0.530798	0.999924	0.345314	-1.0508	1.12236	1.06714	-1.12135	1.01555	-1.17938	1.05174	1.06809	1.19771
Solyc04g077970.2.1	Solyc04g077970.2.1	15.556	15.5449	15.2991	15.5189	0.0472579	0.0756179	0.12564	0.0304231	0.0845488	0.0416462	2.96682	4.05305	0.68323	0.00751667	3.71148	0.0816245	0.768485	0.76604	0.834692	0.0989813	0.0572323	0.409527	0.929875	0.0677199	0.77108	0.38312	0.853128	0.882022	0.479722	0.101757	0.997995	0.654347	0.248951	0.999924	0.75289	1.02605	1.01821	-1.16453	1.19487	-1.13497	1.0077	1.18574	1.04473	-1.14371
Solyc01g089970.2.1	Solyc01g089970.2.1	15.092	15.4303	15.4598	15.3019	0.0476024	0.064038	0.0717095	0.108778	2.81057	1.05323	1.5918	8.63267	0.0573554	7.30482	0.0554122	0.140923	1.74488	0.104549	0.304632	0.216035	0.00983716	0.809464	0.0165589	0.810346	0.702647	0.194394	0.340321	0.581038	0.622802	0.0298524	0.997995	0.0362726	0.816882	0.999924	0.585748	-1.15658	1.09314	1.1157	-1.2904	-1.03665	-1.26431	-1.02064	-1.05804	1.21961
Solyc06g083190.2.1	Solyc06g083190.2.1	12.9115	12.5555	12.8044	12.8346	0.174429	0.0395666	0.0590855	0.0472716	0.271311	3.56905	0.041737	0.525873	0.0334073	5.80842	2.83887	0.624097	1.4609	0.59601	0.07093	0.836133	0.463263	0.85399	0.028633	0.104688	0.424908	0.233258	0.770959	0.302192	0.932311	0.431458	0.997995	0.0542323	0.306287	0.999924	0.631665	1.05477	-1.21337	-1.02113	1.07706	1.03294	1.27983	-1.18826	-1.15036	-1.23901
Solyc03g025710.2.1	Solyc03g025710.2.1	7.61723	8.05379	7.8912	7.67983	0.0797211	0.0555782	0.0353284	0.0141704	0.422821	15.0872	4.82021	8.09827	0.795934	20.5615	2.85181	3.48622	12.321	0.509531	0.00164141	0.0412211	0.0117412	0.374127	0.000678117	0.103996	0.072271	0.00317517	0.720101	0.0414013	0.352987	0.0336425	0.997995	0.00391286	0.305581	0.999924	0.0855184	-1.04435	1.2959	1.15779	-1.20914	1.10862	-1.35338	1.11929	1.24087	1.50039
Solyc11g022590.1.1	Solyc11g022590.1.1	8.19638	8.31098	8.18724	8.21044	0.193913	0.271182	0.180411	0.148498	0.00326868	0.167072	0.00889999	0.00138142	0.00765197	0.217078	0.253093	0.0412009	0.03295	0.953213	0.67695	0.923879	0.969626	0.929866	0.63776	0.60979	0.836247	0.855352	0.923914	0.810986	0.951357	0.687377	0.997995	0.50764	0.716443	0.999924	0.924563	-1.00979	1.07217	-1.01621	1.00636	-1.02617	-1.08267	1.08955	1.06177	1.05506
Solyc08g082190.2.1	Solyc08g082190.2.1	8.66704	8.06513	8.69489	8.49696	0.0731171	0.0322509	0.314517	0.0711486	0.632799	4.07914	0.857016	0.0169689	0.987553	7.92521	8.67562	0.499557	0.398899	0.421928	0.0555579	0.35704	0.893762	0.323567	0.0134466	0.010086	0.474526	0.527839	0.663241	0.2682	0.732355	0.654413	0.997995	0.0312099	0.103976	0.999924	0.825294	1.12512	-1.34894	1.14705	-1.01949	1.29058	1.51772	-1.54731	-1.19893	-1.176
Solyc03g007270.2.1	Solyc03g007270.2.1	8.85147	8.30355	8.82286	8.64613	0.0188431	0.08103	0.170811	0.0323794	1.95345	5.43702	1.44712	0.0379076	2.25441	13.9084	12.4941	0.290836	0.424714	0.169263	0.0306229	0.236775	0.841897	0.143807	0.00256733	0.00348263	0.584149	0.514867	0.432426	0.201943	0.643062	0.632518	0.997995	0.00961661	0.0621992	0.999924	0.818435	1.15296	-1.26802	1.13032	1.02003	1.30322	1.46197	-1.43327	-1.09979	-1.12182
Solyc02g092580.2.1	Solyc02g092580.2.1	8.13694	8.23625	7.92644	7.98974	0.0264208	0.259851	0.0787545	0.0653302	0.598426	1.67822	0.110669	1.22379	0.0648007	0.272361	2.65081	1.42698	0.30899	0.434515	0.200708	0.736541	0.270726	0.797704	0.598416	0.115626	0.233235	0.57806	0.672334	0.483312	0.89702	0.300488	0.997995	0.485957	0.321594	0.999924	0.840768	1.10742	1.18633	-1.04485	1.15709	1.05988	-1.07126	1.23954	1.31376	1.1354
Solyc02g080210.2.1	Solyc02g080210.2.1	8.47705	8.46899	8.38089	8.49588	0.168722	0.0752868	0.150439	0.161448	0.0094545	0.0192695	0.352518	0.24651	0.159145	0.00172892	0.20695	0.018573	0.178875	0.92053	0.887193	0.550294	0.612994	0.688481	0.966325	0.644113	0.889552	0.671688	0.911745	0.901618	0.825985	0.516486	0.997995	0.669039	0.734812	0.999924	0.871437	-1.01314	-1.01881	-1.08297	1.06892	-1.0972	1.0056	1.06297	-1.0322	-1.10334
Solyc02g080220.2.1	Solyc02g080220.2.1	8.76036	8.32544	8.08982	8.42486	0.146213	0.0994003	0.0262752	0.0745924	5.17924	0.45489	5.16543	20.6893	3.07262e-06	8.70397	2.55457	0.854762	2.89536	0.0344261	0.494354	0.0356339	0.000598925	0.998583	0.010467	0.121811	0.352167	0.100456	0.196278	0.712158	0.336367	0.00474136	0.999785	0.0260801	0.327216	0.999924	0.44435	1.26181	-1.07135	-1.26142	1.59166	1.00031	1.35183	1.17741	1.17778	-1.35141
Solyc04g071890.2.1	Solyc04g071890.2.1	9.76619	9.26228	9.56111	9.70482	0.213035	0.122367	0.0518182	0.106884	0.108042	5.61845	0.592532	1.20661	0.0648456	7.28474	2.56181	1.38942	3.28672	0.736953	0.0284622	0.441208	0.27393	0.797634	0.0166744	0.121326	0.239221	0.0818804	0.841543	0.193188	0.774624	0.303099	0.997995	0.0364339	0.326737	0.999924	0.408803	1.04345	-1.359	-1.10475	1.15275	-1.05874	1.41805	-1.23014	-1.3024	-1.50135
Solyc08g061850.2.1	Solyc08g061850.2.1	8.74362	8.5232	8.79906	8.77885	0.0951196	0.101188	0.144732	0.102522	0.0463883	2.44224	0.0152638	0.114871	0.00281108	1.81545	2.84365	1.05393	0.69045	0.825379	0.127793	0.900387	0.72906	0.957425	0.188625	0.104431	0.302862	0.408011	0.877584	0.395285	0.944897	0.579192	0.997995	0.212983	0.30609	0.999924	0.769068	-1.02472	-1.19387	1.01411	-1.03918	-1.01047	1.16507	-1.21072	-1.22339	-1.17727
Solyc06g076140.2.1	Solyc06g076140.2.1	14.1935	12.7728	13.2584	13.7801	0.0357424	0.150602	0.213749	0.0315925	5.08382	30.1812	8.09547	26.0099	0.116238	60.0389	7.0145	3.49706	23.1796	0.0358167	0.000137144	0.011933	0.000264455	0.731707	1.61269e-05	0.0176027	0.0718905	0.000377999	0.201006	0.0107151	0.210504	0.00285052	0.997995	0.000450174	0.131593	0.999924	0.0255268	1.33181	-2.01006	-1.4356	1.91195	-1.07793	2.67702	-1.40015	-1.50927	-2.88565
Solyc09g092360.2.1	Solyc09g092360.2.1	11.0619	9.21131	10.004	10.0596	0.0942796	0.0982886	0.0314494	0.12254	48.92	35.0436	0.150547	54.4982	14.5477	166.773	30.6004	0.384863	13.2627	4.33985e-05	7.47345e-05	0.694963	1.40291e-05	0.00201311	0	0.000160745	0.529423	0.00251881	0.0141262	0.00813927	0.883617	0.000509724	0.997995	0	0.0153341	0.999924	0.0778257	2.00319	-1.8004	-1.03929	2.0819	1.92746	3.60656	-1.73234	1.11264	-1.87115
Solyc05g012070.2.1	Solyc05g012070.2.1	10.0462	10.2237	10.3257	10.1718	0.0238973	0.0817277	0.0813364	0.0476655	1.29658	0.222319	1.9501	6.42691	0.0221512	2.59268	0.85554	0.148371	1.1631	0.256882	0.631026	0.173616	0.0212782	0.880864	0.121708	0.354559	0.695265	0.285655	0.530583	0.789753	0.577086	0.0507931	0.997995	0.155334	0.551958	0.999924	0.68434	-1.0909	1.03669	1.11261	-1.21375	1.01989	-1.13092	-1.07323	-1.0523	1.15342
Solyc04g005340.2.1	Solyc04g005340.2.1	13.7248	14.1879	14.1953	13.9226	0.0732607	0.0540293	0.0735741	0.117772	2.22579	4.00575	4.23285	12.5975	0.106589	12.2035	0.00313051	0.0865398	5.49136	0.144403	0.0574791	0.0535145	0.00316743	0.742635	0.00391845	0.954551	0.764514	0.0298265	0.401719	0.273616	0.391401	0.0139466	0.997995	0.0129622	0.871988	0.999924	0.265615	-1.14694	1.20192	1.20812	-1.38564	1.05334	-1.37853	-1.00515	1.04794	1.45206
Solyc08g067960.2.1	Solyc08g067960.2.1	10.0426	10.6965	10.7941	10.568	0.412764	0.210192	0.0927949	0.156445	3.46002	0.207001	0.640629	7.07829	0.374336	5.35963	0.119315	0.658139	0.525315	0.0750256	0.643001	0.423717	0.0167298	0.539749	0.0341522	0.725178	0.412841	0.469466	0.289783	0.794983	0.761233	0.0428148	0.997995	0.0615164	0.777079	0.999924	0.798792	-1.43933	1.09316	1.16965	-1.68351	-1.23057	-1.57343	-1.06997	-1.31667	1.27862
Solyc11g021060.1.1	Solyc11g021060.1.1	8.28508	8.26157	8.35136	8.22247	0.0841099	0.0662863	0.0542506	0.0535264	0.307725	0.120014	1.30429	0.344951	0.959693	0.0433887	0.633019	0.270697	0.73853	0.572729	0.723702	0.259986	0.55059	0.330287	0.83256	0.423524	0.597389	0.392467	0.756839	0.833892	0.663305	0.48329	0.997995	0.607827	0.599733	0.999924	0.754895	1.04435	1.02747	1.09345	-1.04702	1.14195	1.01643	-1.06422	1.07304	1.12349
Solyc03g096730.2.1	Solyc03g096730.2.1	10.3054	11.0062	11.3996	10.9958	0.113368	0.0465368	0.0665807	0.195867	16.2833	0.00366847	5.56892	40.8975	0.935664	16.7758	5.28672	5.26607	1.95282	0.001555	0.950656	0.0301678	4.53652e-05	0.336217	0.00138285	0.0339053	0.0322058	0.171103	0.046493	0.927558	0.313214	0.00100537	0.997995	0.00631538	0.175671	0.999924	0.555611	-1.61381	1.00721	1.32298	-2.13504	-1.21983	-1.62545	-1.31351	-1.60226	1.33252
Solyc06g051270.2.1	Solyc06g051270.2.1	10.2612	10.85	11.1211	10.894	0.0202819	0.0830945	0.151815	0.0605683	19.7059	0.0954515	2.5371	36.3845	2.70048	17.0584	3.61676	7.51477	0.549444	0.00085866	0.75243	0.124412	7.82746e-05	0.112435	0.0013051	0.0708677	0.0137633	0.45954	0.0355426	0.849222	0.510974	0.00142684	0.997995	0.00612096	0.253995	0.999924	0.792876	-1.55059	-1.031	1.17045	-1.81488	-1.32478	-1.50396	-1.20673	-1.59865	1.13526
Solyc08g079190.1.1	Solyc08g079190.1.1	8.80511	9.14989	9.26091	8.95475	0.1728	0.131159	0.272348	0.121391	0.424224	0.721508	1.77591	3.93609	0.154727	2.25222	0.233499	0.0130801	1.58711	0.508834	0.392242	0.192777	0.0604602	0.692636	0.146545	0.623862	0.907236	0.214808	0.719542	0.646659	0.595387	0.105771	0.997995	0.176789	0.721347	0.999924	0.611131	-1.10929	1.14484	1.23641	-1.37154	1.1146	-1.26996	-1.07999	1.03205	1.4155
Solyc08g079230.1.1	Solyc08g079230.1.1	9.99242	10.158	10.1175	9.91153	0.231637	0.120448	0.288864	0.0594326	0.113212	1.0513	0.734291	0.270855	0.474717	0.474527	0.0283658	0.618165	1.18094	0.731022	0.305062	0.392703	0.596252	0.490512	0.489196	0.863538	0.427073	0.282098	0.83838	0.581129	0.750387	0.507584	0.997995	0.423132	0.836611	0.999924	0.680256	1.05767	1.18633	1.1535	-1.0906	1.22003	-1.12164	1.02846	1.25475	1.36844
Solyc01g105660.2.1	Solyc01g105660.2.1	11.2654	12.0857	11.6478	11.7723	0.222122	0.139992	0.278943	0.158391	4.14406	1.58299	0.250288	2.35748	2.14374	10.8496	3.09217	0.201516	0.191461	0.0541445	0.213095	0.614013	0.135043	0.153292	0.0056001	0.0918807	0.648345	0.661079	0.2474	0.495784	0.852358	0.185383	0.997995	0.0167545	0.287355	0.999924	0.868641	-1.42106	1.24257	-1.0902	-1.30349	-1.54924	-1.76577	1.35465	-1.14364	1.13977
Solyc07g017680.1.1	Solyc07g017680.1.1	10.7435	11.2406	11.1415	11.0635	0.175835	0.103579	0.157601	0.0813547	2.97564	0.911284	0.177007	4.60414	0.567051	7.18035	0.285039	0.197835	0.630514	0.0958159	0.338272	0.670904	0.0446101	0.451609	0.017293	0.588335	0.651384	0.428704	0.325338	0.606375	0.874204	0.0849118	0.997995	0.0373431	0.705446	0.999924	0.777664	-1.24834	1.13061	1.05559	-1.31774	-1.1826	-1.41138	1.07106	-1.10414	1.19346
Solyc07g017610.2.1	Solyc07g017610.2.1	9.51224	9.37829	9.15702	9.29249	0.0680984	0.0912788	0.146978	0.0556248	2.21591	0.337787	0.842197	5.79031	0.108635	0.823371	2.24672	1.42801	0.0377482	0.145221	0.554865	0.361102	0.02719	0.740285	0.36592	0.144458	0.233073	0.845364	0.40245	0.75054	0.734199	0.0605848	0.997995	0.344349	0.353218	0.999924	0.923318	1.16453	1.06127	-1.09846	1.27919	1.06016	1.0973	1.16576	1.23589	-1.03503
Solyc05g008430.2.1	Solyc05g008430.2.1	8.98382	9.18402	9.37893	9.21438	0.221277	0.085119	0.217017	0.0517164	1.19585	0.0207294	0.609084	3.51183	0.0326795	0.901687	0.854544	0.510491	0.135028	0.275223	0.883008	0.435077	0.0740662	0.855571	0.344956	0.354843	0.469794	0.712524	0.548378	0.900616	0.769328	0.12143	0.997995	0.331296	0.551958	0.999924	0.885436	-1.17329	-1.02126	1.12081	-1.31504	-1.04682	-1.14886	-1.14465	-1.19824	1.09748
Solyc07g008120.2.1	Solyc07g008120.2.1	9.93429	10.0951	10.1771	10.1505	0.198905	0.0769461	0.0888115	0.058511	1.6168	0.106093	0.0244958	2.03931	0.414425	0.894565	0.232546	0.850406	0.00954376	0.2083	0.739532	0.873931	0.161947	0.519023	0.346774	0.624568	0.353353	0.921861	0.481225	0.842833	0.939826	0.211636	0.997995	0.332506	0.721631	0.999924	0.941381	-1.1617	-1.03914	1.01862	-1.18333	-1.14047	-1.11794	-1.05849	-1.20717	-1.02015
Solyc04g008810.2.1	Solyc04g008810.2.1	12.0199	10.858	12.2751	11.9725	0.162342	0.0790259	0.264893	0.159885	0.0443381	24.4872	1.80562	1.28406	0.805281	26.6155	39.5916	7.48253	4.33134	0.829201	0.000300905	0.18932	0.259864	0.37143	0.00026616	6.2541e-05	0.0139158	0.0494704	0.877895	0.0151252	0.591462	0.291766	0.997995	0.00223369	0.0100855	0.999924	0.331217	1.03342	-2.16511	1.23338	-1.1935	1.2746	2.23746	-2.67041	-2.0951	-1.75542
Solyc08g006930.2.1	Solyc08g006930.2.1	8.2051	8.57889	8.72093	8.47998	0.0347898	0.0940529	0.116685	0.0160263	4.73945	0.613752	3.64188	16.6905	0.0240591	8.76427	1.26551	0.647379	2.41525	0.0415222	0.429053	0.0706026	0.00124964	0.875874	0.0102723	0.264238	0.416602	0.13069	0.215553	0.672636	0.430386	0.00758446	0.997995	0.0257424	0.483314	0.999924	0.497666	-1.20989	1.07097	1.18177	-1.42981	-1.02379	-1.29575	-1.10346	-1.12971	1.26564
Solyc01g086960.2.1	Solyc01g086960.2.1	13.4277	13.0232	13.6643	13.7133	0.293016	0.429364	0.120171	0.13672	0.889175	5.19049	0.02623	0.609967	0.406947	1.78304	4.47876	3.45876	1.98489	0.343567	0.0339278	0.869602	0.430465	0.522782	0.192314	0.0477695	0.0732748	0.167854	0.610037	0.211782	0.939666	0.411301	0.997995	0.215776	0.209971	0.999924	0.55168	-1.21894	-1.6134	-1.03459	-1.17819	-1.2611	1.32361	-1.55946	-1.96664	-1.6692
Solyc06g084180.2.1	Solyc06g084180.2.1	8.61806	7.99102	8.0211	8.22879	0.176536	0.0752181	0.0382448	0.0524739	6.55399	2.44532	1.86584	15.4137	0.475308	17.006	0.0391231	0.330887	2.86106	0.02005	0.127576	0.182563	0.00163026	0.490246	0.00131834	0.840126	0.559545	0.102303	0.152742	0.395092	0.584698	0.00895805	0.997995	0.00614442	0.829592	0.999924	0.448445	1.30972	-1.17917	-1.15484	1.51252	1.13412	1.54439	-1.02107	1.11072	-1.36175
Solyc08g013670.2.1	Solyc08g013670.2.1	8.34913	8.74982	8.60875	8.53663	0.190513	0.0920482	0.0439592	0.0620438	1.31716	1.70278	0.194848	2.52521	0.166268	6.01515	0.745613	0.00824027	1.01655	0.25335	0.197621	0.6559	0.123098	0.681951	0.0264441	0.386308	0.926249	0.317412	0.528011	0.480656	0.868915	0.174367	0.997995	0.0511252	0.572781	0.999924	0.707572	-1.13879	1.15925	1.05126	-1.19716	-1.08326	-1.32013	1.10272	1.01796	1.21866
Solyc01g103590.2.1	Solyc01g103590.2.1	8.96975	8.67614	8.87209	8.91689	0.0576221	0.0821962	0.0725311	0.0496621	0.21488	4.45752	0.154389	0.733552	0.00166276	6.62978	2.95276	0.905007	2.09035	0.636629	0.0467147	0.691341	0.388685	0.967249	0.0210317	0.0986838	0.338703	0.157662	0.79397	0.244921	0.882043	0.385509	0.997995	0.0431887	0.296928	0.999924	0.538856	1.03732	-1.18161	-1.03154	1.07004	1.0056	1.22571	-1.14548	-1.1391	-1.21888
Solyc07g062650.2.1	Solyc07g062650.2.1	11.7263	11.9036	11.3704	11.7271	0.112305	0.10379	0.202062	0.0143686	2.09535e-05	0.988035	4.03275	4.01439	1.35039	0.997156	9.01303	0.326319	0.342848	0.996222	0.319483	0.0586545	0.0582668	0.250991	0.321541	0.00908417	0.562265	0.558184	0.937356	0.593857	0.402617	0.102911	0.997995	0.31461	0.0990067	0.999924	0.833753	-1.00056	1.13017	-1.28046	1.27974	-1.28118	-1.13081	1.44714	1.12953	-1.13298
Solyc08g062360.2.1	Solyc08g062360.2.1	8.27085	8.31191	8.19352	8.21164	0.0100838	0.0511934	0.0288156	0.0356325	0.662981	1.90185	0.0621621	1.13116	0.106376	0.319042	2.65168	1.60354	0.425446	0.411337	0.174876	0.800907	0.288675	0.742886	0.569195	0.115572	0.207724	0.514495	0.6561	0.457485	0.921231	0.314617	0.997995	0.470297	0.321594	0.999924	0.818435	1.04189	1.07198	-1.01264	1.05506	1.02888	-1.02888	1.08553	1.11688	1.05859
Solyc03g065250.2.1	Solyc03g065250.2.1	13.2837	11.7727	12.654	12.6855	0.185628	0.203074	0.158433	0.0223619	8.30315	19.3376	0.0229845	9.19984	2.48414	52.9834	18.0272	0.76602	6.89798	0.0109974	0.000699226	0.877861	0.00823155	0.126506	2.45182e-05	0.00104641	0.377787	0.0171896	0.11315	0.0247195	0.939895	0.0264688	0.997995	0.000542908	0.0328242	0.999924	0.199746	1.51378	-1.88274	-1.02205	1.54716	1.48111	2.85005	-1.84212	-1.24374	-1.92426
Solyc04g011430.2.1	Solyc04g011430.2.1	13.9832	14.7913	14.7434	14.5509	0.50018	0.203654	0.131528	0.0259419	3.46317	0.621211	0.39826	6.21025	0.504202	7.01788	0.0246776	0.383625	0.671422	0.0749097	0.426347	0.525927	0.0231037	0.47746	0.0183147	0.872613	0.530078	0.414382	0.289645	0.671398	0.812894	0.0538876	0.997995	0.0386898	0.840968	0.999924	0.771564	-1.48215	1.18135	1.14275	-1.69373	-1.297	-1.75094	1.03377	-1.25463	1.34999
Solyc02g067180.2.1	Solyc02g067180.2.1	11.0555	11.3648	11.5726	11.4035	0.174557	0.0888741	0.0920073	0.110176	4.08039	0.0504258	0.963779	9.01032	0.359338	3.22361	1.45511	1.67934	0.1911	0.0557437	0.818513	0.329761	0.00872427	0.547918	0.0881663	0.233084	0.197847	0.661375	0.250762	0.874332	0.713968	0.0275067	0.997995	0.123651	0.454687	0.999924	0.868641	-1.2728	-1.02718	1.12438	-1.43112	-1.132	-1.23913	-1.15494	-1.3074	1.09463
Solyc01g097920.2.1	Solyc01g097920.2.1	8.6523	8.81395	8.66654	8.71152	0.0593268	0.0303697	0.0922956	0.027377	0.322875	0.965916	0.186292	0.018661	0.333224	2.4057	2.0006	0.0572947	0.101272	0.563528	0.324735	0.662956	0.888631	0.562727	0.134627	0.166519	0.807377	0.749558	0.751616	0.59744	0.871393	0.652306	0.997995	0.166845	0.382705	0.999924	0.896537	-1.0419	1.07358	-1.03167	-1.00992	-1.0749	-1.11856	1.10758	1.0304	1.04062
Solyc03g113270.2.1	Solyc03g113270.2.1	12.8086	13.2732	13.3366	13.3237	0.0704178	0.033852	0.0590783	0.0266548	29.7473	0.286224	0.0186331	31.2549	9.42564	24.1976	0.450916	11.9565	0.0529332	0.000225384	0.586298	0.889947	0.000138849	0.00768874	0.000377606	0.497643	0.00366723	0.817372	0.0215697	0.764831	0.942123	0.00197758	0.997995	0.0027491	0.650715	0.999924	0.917852	-1.42915	-1.03565	1.00898	-1.44198	-1.41644	-1.37996	-1.04494	-1.4801	-1.02643
Solyc05g009600.2.1	Solyc05g009600.2.1	12.6798	12.9276	12.8464	12.7612	0.143141	0.108216	0.0639978	0.0258447	0.308229	1.28672	0.337726	1.29124	0.0002246	2.85448	0.306026	0.111806	0.980957	0.572416	0.258824	0.558676	0.258587	0.98799	0.10613	0.575129	0.733684	0.325818	0.756705	0.54224	0.826466	0.29073	0.997995	0.141039	0.700225	0.999924	0.716194	-1.05807	1.12223	1.06086	-1.12246	1.00264	-1.1874	1.05785	1.06065	1.19053
Solyc02g077080.2.1	Solyc02g077080.2.1	10.8761	11.439	11.5077	11.1867	0.144219	0.121929	0.116987	0.151542	2.82381	1.86239	3.01629	11.677	0.00105752	9.27273	0.138422	0.0332274	3.20631	0.103814	0.179101	0.0964575	0.00401927	0.973879	0.00880949	0.70504	0.852669	0.0853292	0.338992	0.463253	0.475541	0.016555	0.997995	0.0231665	0.766983	0.999924	0.418966	-1.24021	1.19105	1.24919	-1.54926	1.00724	-1.47715	-1.04882	-1.04128	1.48785
Solyc08g005610.2.1	Solyc08g005610.2.1	11.347	10.0564	10.341	10.677	0.139848	0.0901963	0.538094	0.225337	4.28258	3.67478	1.07723	9.65555	0.354693	15.8915	0.772771	0.00774879	2.91042	0.0508167	0.0673554	0.303953	0.00715039	0.550538	0.00165334	0.378054	0.928487	0.0996463	0.238466	0.294138	0.695957	0.0240796	0.997995	0.00707168	0.564871	0.999924	0.442342	1.59108	-1.53756	-1.26228	2.00839	1.26048	2.44638	-1.21808	1.03481	-1.94083
Solyc04g049350.2.1	Solyc04g049350.2.1	8.52369	8.64776	8.7786	8.69117	0.0822885	0.0791872	0.032319	0.0461755	2.30003	0.154507	0.626886	5.32846	0.175123	1.26228	1.40384	1.2156	0.052984	0.138444	0.688608	0.428604	0.0328167	0.67414	0.267573	0.241014	0.269716	0.81729	0.392827	0.818256	0.764082	0.0690273	0.997995	0.276257	0.463031	0.999924	0.917852	-1.12309	-1.03054	1.06248	-1.19326	-1.05705	-1.0898	-1.09493	-1.15739	1.03099
Solyc06g066370.2.1	Solyc06g066370.2.1	9.67299	10.144	10.2484	10.0882	0.178618	0.067301	0.0870396	0.060656	6.72382	0.121655	1.00155	12.9155	0.845094	8.65433	0.425085	1.67887	0.607111	0.0188396	0.721932	0.320776	0.00292317	0.360134	0.0106288	0.510046	0.197905	0.437275	0.148091	0.833757	0.706961	0.013153	0.997995	0.0263449	0.659263	0.999924	0.780701	-1.33349	1.03947	1.11748	-1.49015	-1.1933	-1.38613	-1.07505	-1.28286	1.16159
Solyc10g051020.1.1	Solyc10g051020.1.1	8.53752	8.18837	8.5787	8.49013	0.121359	0.0687556	0.0649541	0.0726415	0.123523	5.00909	0.431526	0.0932989	0.338933	6.70581	8.38106	1.18647	0.833391	0.719628	0.0366506	0.509441	0.754786	0.559427	0.020462	0.0110873	0.275241	0.364209	0.832917	0.2188	0.803693	0.591796	0.997995	0.0422348	0.107894	0.999924	0.742479	1.03339	-1.23265	1.06332	-1.02896	1.09882	1.27381	-1.31069	-1.19282	-1.15925
Solyc06g009210.2.1	Solyc06g009210.2.1	14.6162	14.6506	14.5136	14.5294	0.092768	0.0608263	0.0416841	0.0927915	0.490331	0.955566	0.0163778	0.685936	0.109161	0.0768921	1.22214	0.938301	0.240581	0.478242	0.32723	0.896816	0.404009	0.739679	0.778521	0.272108	0.330191	0.623323	0.700191	0.600187	0.944336	0.396365	0.997995	0.579644	0.490473	0.999924	0.855126	1.06198	1.08758	-1.01105	1.07372	1.05037	-1.0241	1.0996	1.15499	1.07569
Solyc09g075430.2.1	Solyc09g075430.2.1	12.2252	11.6353	11.2952	11.8099	0.118964	0.0383325	0.217139	0.028577	5.51669	0.975543	8.47323	27.6639	0.105325	11.132	3.69864	0.617502	5.0663	0.029943	0.322452	0.010536	0.000215157	0.744119	0.00518553	0.0681273	0.427321	0.0356886	0.18585	0.595632	0.194182	0.00252561	0.997995	0.0158018	0.249292	0.999924	0.286838	1.33357	-1.12868	-1.42868	1.90524	-1.07132	1.50517	1.2658	1.18153	-1.61252
Solyc05g026240.1.1	Solyc05g026240.1.1	8.24497	7.98158	8.47124	8.27261	0.14139	0.143613	0.022832	0.0951237	0.028755	3.18914	1.48558	1.9277	0.366989	2.61224	9.02798	1.27452	0.107153	0.861953	0.0857397	0.231084	0.172974	0.543723	0.12044	0.00904301	0.258787	0.74266	0.889793	0.325223	0.638129	0.221484	0.997995	0.15413	0.0990067	0.999924	0.894532	-1.01934	-1.22351	1.14761	-1.1698	1.12583	1.2003	-1.40411	-1.24717	-1.06614
Solyc06g050300.1.1	Solyc06g050300.1.1	10.4314	10.3992	10.0909	10.4304	0.162246	0.100656	0.119019	0.0525208	4.25653e-05	0.0349471	4.15917	4.18582	1.37753	0.037429	3.43162	0.0108501	1.6522	0.994628	0.848421	0.0553628	0.0537913	0.246497	0.844333	0.0775359	0.915461	0.206044	0.936805	0.88666	0.394334	0.097159	0.997995	0.614103	0.265583	0.999924	0.598556	1.00075	-1.0218	-1.26531	1.26627	-1.26436	1.02257	1.23831	-1.02104	-1.2929
Solyc04g054740.2.1	Solyc04g054740.2.1	8.24264	8.4997	8.52752	8.39852	0.0293478	0.103324	0.100934	0.0320023	1.57831	0.664934	1.08083	5.27134	0.0156499	4.29212	0.0502635	0.06479	1.14709	0.213465	0.410897	0.303177	0.0335815	0.899728	0.0534906	0.81917	0.795453	0.288948	0.485882	0.660744	0.69542	0.0701047	0.997995	0.0855647	0.820353	0.999924	0.686831	-1.1141	1.07265	1.09353	-1.21831	-1.01881	-1.19504	-1.01947	-1.03865	1.17298
Solyc05g051850.2.1	Solyc05g051850.2.1	10.2584	10.6829	10.9095	10.6955	0.126601	0.214547	0.045961	0.0995303	5.50065	0.00457075	1.31871	12.2059	0.4776	5.1881	1.47855	1.94078	0.389335	0.030144	0.944947	0.257524	0.00349181	0.489223	0.0365945	0.229581	0.168248	0.53278	0.186264	0.92477	0.66181	0.0150522	0.997995	0.0647756	0.450841	0.999924	0.82733	-1.35387	-1.00877	1.15991	-1.57036	-1.16722	-1.3421	-1.17008	-1.36574	1.14982
Solyc01g081060.2.1	Solyc01g081060.2.1	8.4233	8.20365	8.01892	8.12966	0.0102706	0.168545	0.0383029	0.0521215	4.36176	0.276948	0.620365	8.27203	0.564069	2.44054	1.72631	2.27896	0.0227721	0.049046	0.592374	0.430939	0.0110675	0.45279	0.132106	0.196407	0.137724	0.879524	0.233836	0.767896	0.765947	0.0324683	0.997995	0.164895	0.41662	0.999924	0.93261	1.22573	1.05263	-1.07978	1.32352	1.13516	1.16445	1.13661	1.29023	-1.0258
Solyc09g010100.2.1	Solyc09g010100.2.1	13.6831	12.9797	13.2587	13.3765	0.105215	0.0929142	0.153554	0.0109019	3.9137	6.55185	0.57725	7.49706	0.494944	20.5931	3.2396	0.112657	3.67287	0.060305	0.0196674	0.447009	0.0144189	0.481552	0.000675102	0.0853207	0.732719	0.0675529	0.262041	0.155835	0.777621	0.0384288	0.997995	0.00391286	0.276629	0.999924	0.377823	1.23684	-1.31656	-1.08506	1.34204	1.13988	1.62838	-1.21336	-1.06446	-1.42855
Solyc01g101000.2.1	Solyc01g101000.2.1	13.0557	13.1515	12.8241	13.2581	0.11408	0.0950727	0.13347	0.15824	1.2923	0.358599	5.93936	1.69074	4.25753	0.289404	3.37916	1.00413	3.07225	0.257639	0.543116	0.0260203	0.199781	0.0522359	0.587392	0.0795663	0.314257	0.091486	0.531075	0.744071	0.29487	0.244844	0.997995	0.480293	0.268645	0.999924	0.427656	-1.15063	-1.07671	-1.35094	1.17409	-1.55444	-1.06865	1.25469	-1.2389	-1.45458
Solyc01g106630.2.1	Solyc01g106630.2.1	11.3015	11.2646	11.2977	11.4262	0.274778	0.1973	0.0994249	0.15135	0.278739	0.467932	0.296211	0.000265539	0.383211	0.0243668	0.0195449	0.489658	0.502913	0.591108	0.488342	0.583575	0.986681	0.535053	0.874033	0.886597	0.478862	0.47899	0.768086	0.708065	0.840069	0.693997	0.997995	0.628784	0.846979	0.999924	0.804192	-1.09025	-1.11847	-1.09316	1.00267	-1.19182	1.02588	-1.02314	-1.21941	-1.22267
Solyc01g009990.2.1	Solyc01g009990.2.1	7.74682	7.94838	8.01917	7.83314	0.0281939	0.147395	0.0581045	0.049593	0.415863	0.741068	1.93105	4.13918	0.184884	2.26721	0.279598	0.015549	1.68821	0.512971	0.386103	0.175588	0.0549675	0.665753	0.145324	0.591872	0.898897	0.201402	0.722112	0.642433	0.579071	0.0989489	0.997995	0.175885	0.706065	0.999924	0.593767	-1.06166	1.08315	1.13762	-1.20777	1.07155	-1.14995	-1.05029	1.02024	1.23222
Solyc02g064650.2.1	Solyc02g064650.2.1	9.22308	9.34402	10.378	9.43381	0.00942312	0.0621319	0.827761	0.0607038	0.273929	0.0497296	5.50003	8.22885	1.10636	0.0902288	6.59574	0.185696	1.50126	0.594251	0.819737	0.031027	0.0112276	0.296951	0.760673	0.0204585	0.661497	0.227145	0.770309	0.874332	0.318392	0.0327866	0.997995	0.571202	0.139853	0.999924	0.626141	-1.15727	-1.06421	1.92415	-2.22676	1.66267	-1.08744	-2.04771	-1.23158	1.80806
Solyc07g056000.2.1	Solyc07g056000.2.1	9.02882	8.89918	8.94827	9.00562	0.0165985	0.0132062	0.0693964	0.0494856	0.0736628	1.5503	0.450046	0.887861	0.0531856	2.29983	0.329769	0.316031	1.22364	0.781164	0.217625	0.500712	0.344528	0.816369	0.142682	0.560921	0.568412	0.273872	0.859435	0.500093	0.800671	0.356067	0.997995	0.173937	0.692176	0.999924	0.671447	1.01621	-1.07657	-1.04055	1.05742	-1.02395	1.09402	-1.03461	-1.05939	-1.12022
Solyc12g017240.1.1	Solyc12g017240.1.1	8.12378	8.39643	8.27789	8.18934	0.179757	0.0771285	0.0523475	0.0423465	0.18062	1.8021	0.329458	0.997958	0.00739931	3.12377	0.590499	0.280559	1.22421	0.664612	0.185824	0.563455	0.317486	0.931035	0.0925966	0.439088	0.590801	0.273757	0.807632	0.469377	0.827588	0.336046	0.997995	0.128347	0.610415	0.999924	0.671447	-1.04649	1.15435	1.0633	-1.11273	1.01606	-1.20802	1.08564	1.10307	1.22742
Solyc07g064510.2.1	Solyc07g064510.2.1	13.4422	13.469	13.4594	13.3577	0.140136	0.091068	0.0592078	0.032601	0.36285	0.62927	0.525302	0.0149836	0.587107	0.0364412	0.00469064	0.649266	0.768152	0.540679	0.423428	0.4677	0.900119	0.443868	0.846365	0.944363	0.415942	0.383217	0.738882	0.670012	0.788138	0.657216	0.997995	0.61481	0.867962	0.999924	0.75289	1.06033	1.0802	1.07303	-1.01198	1.13777	-1.01874	1.00668	1.14537	1.15909
Solyc05g005480.2.1	Solyc05g005480.2.1	12.1208	10.7797	10.985	11.4725	0.400643	0.157814	0.545491	0.256592	3.04471	3.47695	1.7218	9.34577	0.0624199	13.029	0.305238	0.00477985	3.36409	0.0924605	0.0742335	0.199252	0.00786233	0.801368	0.00318579	0.5756	0.943808	0.0787487	0.319076	0.307344	0.601326	0.0256522	0.997995	0.0112136	0.700546	0.999924	0.400817	1.56736	-1.61645	-1.40206	2.19753	1.1179	2.53356	-1.15291	-1.03132	-2.26636
Solyc01g106430.2.1	Solyc01g106430.2.1	11.8352	12.5894	12.3946	12.181	0.0531012	0.0183699	0.101049	0.0250225	10.8518	15.141	4.14524	28.411	0.527713	51.6294	3.44161	0.118775	11.7103	0.00524308	0.001622	0.0557022	0.000194572	0.467505	2.60915e-05	0.077163	0.725848	0.00374997	0.079741	0.0413438	0.394334	0.00238351	0.997995	0.000550266	0.264754	0.999924	0.0926507	-1.27081	1.32721	1.15965	-1.47369	-1.09586	-1.68662	1.14449	1.04438	1.53909
Solyc02g088720.2.1	Solyc02g088720.2.1	8.30116	8.45961	8.37429	8.33215	0.0398963	0.028475	0.0191289	0.0495543	0.17188	2.90839	0.317907	0.9573	0.00742498	4.49434	1.30318	0.555402	1.71647	0.672249	0.0992378	0.570287	0.327099	0.930915	0.0489831	0.257648	0.451137	0.197862	0.81198	0.348983	0.832966	0.342776	0.997995	0.0804062	0.477965	0.999924	0.590202	-1.02171	1.09237	1.02964	-1.052	1.00776	-1.11609	1.06092	1.06916	1.12475
Solyc06g073920.2.1	Solyc06g073920.2.1	11.9773	12.6628	12.3647	12.5537	0.0862207	0.333858	0.116002	0.196166	5.37761	0.1926	0.578466	2.4286	3.16118	7.60563	1.43864	1.17827	0.0344985	0.0317171	0.654778	0.446543	0.129767	0.0884179	0.0149518	0.2356	0.27686	0.852047	0.190063	0.800485	0.777512	0.180142	0.997995	0.0337432	0.456964	0.999924	0.923611	-1.49107	1.07854	-1.14	-1.30796	-1.69982	-1.60817	1.22953	-1.3825	-1.05699
Solyc01g109300.2.1	Solyc01g109300.2.1	13.7751	13.6092	13.5039	13.6707	0.265601	0.105563	0.14989	0.133815	0.222507	0.0772978	0.567979	1.50148	0.0264962	0.562097	0.226213	0.0125042	0.35478	0.630777	0.776395	0.450613	0.225077	0.869841	0.452572	0.629261	0.909289	0.551401	0.78996	0.85831	0.778573	0.265372	0.997995	0.401704	0.724951	0.999924	0.832533	1.07506	-1.04358	-1.12258	1.20684	-1.04421	1.12191	1.0757	1.03016	-1.17151
Solyc01g093960.2.1	Solyc01g093960.2.1	8.32088	8.84398	8.59883	8.43442	0.179927	0.322493	0.0652693	0.0733652	0.23254	3.02564	0.487581	1.39357	0.0155587	4.93578	1.08403	0.526862	1.98081	0.623256	0.0933232	0.483736	0.241498	0.900037	0.0406086	0.29961	0.462927	0.168264	0.785393	0.337938	0.794262	0.277748	0.997995	0.0700519	0.513781	0.999924	0.552449	-1.08188	1.32828	1.12071	-1.21247	1.03589	-1.43704	1.18521	1.22775	1.48861
Solyc06g073310.2.1	Solyc06g073310.2.1	14.5344	11.4312	13.784	13.7169	0.235265	0.53195	0.315057	0.148516	5.47035	42.7604	0.0368996	4.60869	2.13527	78.8192	45.3095	5.88074	13.4283	0.0305176	3.51383e-05	0.845734	0.0445138	0.154049	6.0312e-06	3.80228e-05	0.0251032	0.00242153	0.187585	0.00549423	0.934173	0.0848495	0.997995	0.000273764	0.00918651	0.999924	0.0769228	1.76238	-4.8759	1.04764	1.68224	1.84634	8.59318	-5.10819	-2.76666	-4.65418
Solyc08g076920.2.1	Solyc08g076920.2.1	10.0033	10.3141	10.4092	10.2693	0.183346	0.129584	0.146271	0.0599606	2.0131	0.0570658	0.556734	4.68715	0.150837	2.74804	0.257314	0.464095	0.323429	0.163394	0.807153	0.45498	0.0430093	0.696247	0.11219	0.606825	0.490355	0.569389	0.425632	0.869486	0.780399	0.0828476	0.997995	0.146775	0.714787	0.999924	0.838737	-1.2025	1.03153	1.10183	-1.32495	-1.09136	-1.24042	-1.06815	-1.16574	1.13658
Solyc08g005070.2.1	Solyc08g005070.2.1	9.59721	9.93919	10.0268	10.0701	0.0378673	0.218976	0.06874	0.164305	6.04946	0.463771	0.0507284	4.99226	2.40271	3.16327	0.207733	3.28773	0.273755	0.0242677	0.490251	0.819625	0.0377401	0.132348	0.0907956	0.643499	0.0798242	0.600517	0.167419	0.709039	0.924578	0.076181	0.997995	0.12632	0.734519	0.999924	0.849683	-1.38791	-1.09501	-1.03047	-1.34687	-1.43021	-1.26749	-1.06263	-1.51977	-1.12838
Solyc10g077040.1.1	Solyc10g077040.1.1	10.8895	10.2067	10.0964	10.4392	0.0997619	0.103745	0.10108	0.0734606	9.53627	2.54429	5.53019	29.5906	0.180786	21.9321	0.57237	0.743017	5.1922	0.00755015	0.120746	0.0306443	0.000167563	0.669237	0.000537302	0.445997	0.384857	0.0338149	0.0951877	0.385997	0.315338	0.00219157	0.997995	0.00339965	0.615103	0.999924	0.282006	1.36626	-1.17492	-1.26827	1.73279	1.07726	1.60524	1.07945	1.16286	-1.49011
Solyc01g066940.2.1	Solyc01g066940.2.1	11.5155	10.895	10.4916	10.8967	0.0332188	0.0886506	0.106064	0.0672912	23.4722	0.000167703	10.0591	64.2631	0.933205	23.5979	9.97714	7.78231	3.38048	0.000490363	0.989459	0.00648079	7.34234e-06	0.336842	0.000411564	0.00681356	0.0125483	0.0780995	0.0285814	0.937794	0.152895	0.000359774	0.997995	0.00289928	0.0872196	0.999924	0.400483	1.53558	-1.00115	-1.32416	2.03336	1.15966	1.53734	1.32265	1.53382	-1.32568
Solyc08g077240.2.1	Solyc08g077240.2.1	11.1376	11.0126	10.9215	11.0352	0.0908626	0.123826	0.0968156	0.0633891	0.487663	0.0236535	0.600549	2.17055	0.001957	0.726118	0.385833	0.0988384	0.287524	0.479418	0.875044	0.438228	0.150135	0.964454	0.394926	0.529911	0.74901	0.591536	0.700725	0.89816	0.772115	0.200118	0.997995	0.363793	0.671234	0.999924	0.847033	1.07359	-1.01576	-1.08198	1.1616	-1.00782	1.09051	1.0652	1.05693	-1.09904
Solyc06g084050.2.1	Solyc06g084050.2.1	8.18312	8.27794	8.40838	8.35377	0.0561605	0.051424	0.0660751	0.0563795	2.73176	0.539335	0.279798	4.7601	0.421009	0.843477	1.59606	1.89957	0.0140679	0.109067	0.457725	0.59403	0.0416683	0.515783	0.360352	0.213021	0.172556	0.905119	0.347588	0.689593	0.845078	0.0812227	0.997995	0.341015	0.435889	0.999924	0.938817	-1.12556	-1.05396	1.03858	-1.16899	-1.08375	-1.06793	-1.09462	-1.1863	-1.01481
Solyc01g066840.2.1	Solyc01g066840.2.1	12.9533	13.1629	13.128	12.9886	0.043414	0.122092	0.0903547	0.0171716	0.0750558	1.83717	1.17468	1.8436	0.218627	2.6549	0.0737631	0.389851	1.98331	0.779165	0.181895	0.283878	0.181975	0.63868	0.11779	0.781952	0.526795	0.168011	0.859193	0.46674	0.681307	0.229346	0.997995	0.151734	0.804887	0.999924	0.551866	-1.02473	1.12845	1.10145	-1.12868	1.07487	-1.15635	1.02451	1.10122	1.24293
Solyc05g053080.2.1	Solyc05g053080.2.1	13.7773	12.8262	12.8826	13.2264	0.181312	0.0539319	0.142009	0.108612	9.29485	4.90331	3.61822	24.5115	0.438219	27.7001	0.0974562	0.232077	5.64853	0.00810987	0.0383305	0.0714164	0.000322014	0.50746	0.00022971	0.750544	0.624643	0.0279805	0.0989349	0.223707	0.430883	0.00322074	0.997995	0.00203467	0.789967	0.999924	0.260229	1.46505	-1.31966	-1.26905	1.85922	1.15445	1.93337	-1.03988	1.11018	-1.67471
Solyc06g083180.2.1	Solyc06g083180.2.1	11.1477	11.0205	11.278	11.1219	0.184707	0.126749	0.0836047	0.0636827	0.0218646	0.337281	0.799751	0.557145	0.362029	0.530896	2.17576	0.0624652	0.0327668	0.879395	0.555167	0.373113	0.450616	0.546426	0.465082	0.150447	0.799065	0.855769	0.895654	0.750541	0.740869	0.423722	0.997995	0.408502	0.362111	0.999924	0.924563	1.01805	-1.07278	1.11425	-1.0945	1.13436	1.09214	-1.19535	-1.05376	1.03866
Solyc09g057650.2.1	Solyc09g057650.2.1	13.9896	14.4054	14.3876	14.5443	0.240742	0.146795	0.0599583	0.271039	5.2894	0.331389	0.422172	2.72291	2.90008	2.97289	0.0054884	2.75623	0.500544	0.0328958	0.558596	0.514048	0.110615	0.101072	0.0998768	0.939788	0.105446	0.480015	0.192771	0.751626	0.806391	0.161994	0.997995	0.135452	0.866684	0.999924	0.804192	-1.46884	-1.10102	-1.11474	-1.31766	-1.63738	-1.33408	1.01246	-1.61722	-1.22735
Solyc10g006900.2.1	Solyc10g006900.2.1	8.20541	8.43896	8.58645	8.3989	0.0338876	0.0461669	0.0768717	0.0771924	3.21815	0.137934	3.02372	12.4807	0.00100969	4.68859	1.87003	0.674526	1.48442	0.0846834	0.704861	0.0960906	0.00326078	0.974471	0.0450648	0.179968	0.407153	0.229662	0.307047	0.825976	0.474623	0.0142636	0.997995	0.0753968	0.399493	0.999924	0.62791	-1.14353	1.02816	1.13883	-1.30228	-1.00412	-1.17572	-1.10764	-1.11221	1.17089
Solyc08g079170.2.1	Solyc08g079170.2.1	9.76489	9.84927	9.87204	9.82375	0.188511	0.251826	0.0779679	0.01671	0.0782919	0.0147068	0.0526933	0.259445	0.000841911	0.160864	0.0117242	0.0083778	0.0410253	0.774599	0.901394	0.81627	0.604	0.976685	0.684692	0.912039	0.92565	0.838872	0.856846	0.908472	0.923524	0.511505	0.997995	0.531384	0.856732	0.999924	0.92276	-1.04165	1.01784	1.03404	-1.0771	-1.00736	-1.06023	-1.01591	-1.02339	1.05249
Solyc02g090360.2.1	Solyc02g090360.2.1	10.4635	9.6083	9.8439	10.2421	0.088636	0.112327	0.0495995	0.069638	2.77409	22.7367	8.97533	21.7291	0.589921	41.3945	3.14144	3.20899	20.0942	0.106617	0.000395044	0.00900498	0.000502163	0.442788	5.24453e-05	0.0896234	0.0830486	0.000619247	0.343744	0.0182024	0.177914	0.00426602	0.997995	0.000809953	0.283464	0.999924	0.0344245	1.16587	-1.5517	-1.3179	1.53649	-1.1304	1.80907	-1.1774	-1.33094	-2.04498
Solyc02g065170.2.1	Solyc02g065170.2.1	8.63528	8.39548	8.26665	8.41849	0.0429922	0.108271	0.0546826	0.0497595	3.45135	0.0388703	1.69305	9.97899	0.10327	4.22276	1.21886	0.919225	0.74833	0.0753535	0.840282	0.202839	0.00648119	0.746511	0.0551482	0.272715	0.335039	0.389372	0.290191	0.883884	0.606961	0.0226545	0.997995	0.0873402	0.490598	0.999924	0.754166	1.16215	-1.01608	-1.11099	1.29113	1.04605	1.18083	1.09341	1.14376	-1.12884
Solyc07g052480.2.1	Solyc07g052480.2.1	10.0659	10.777	10.2921	10.2599	0.113136	0.16316	0.0891204	0.0733508	1.3693	9.7311	0.0378532	1.86249	0.317272	18.401	8.55511	1.26659	3.66093	0.244673	0.00668349	0.843791	0.179902	0.57215	0.00100406	0.0104753	0.260227	0.0679533	0.519868	0.0873472	0.933304	0.22753	0.997995	0.00513845	0.105266	0.999924	0.379195	-1.14393	1.43113	1.02261	-1.16979	-1.11863	-1.6371	1.39949	1.25107	1.46348
Solyc07g055690.1.1	Solyc07g055690.1.1	8.06589	7.91398	7.8473	7.9152	0.0405926	0.0678573	0.0409163	0.0370251	2.73222	0.000177508	0.554735	5.7492	0.274905	2.77645	0.535066	0.896119	0.191586	0.109039	0.989154	0.455768	0.027643	0.59884	0.110543	0.460886	0.341023	0.660979	0.347588	0.937794	0.780399	0.0612982	0.997995	0.145227	0.626824	0.999924	0.868641	1.1101	-1.00084	-1.04819	1.16359	1.05906	1.11103	1.04731	1.10916	-1.04907
Solyc12g096220.1.1	Solyc12g096220.1.1	11.2576	9.07276	9.14967	10.2376	0.148746	0.180025	0.105278	0.057702	31.4763	41.0473	35.8059	134.425	0.0464829	144.413	0.178941	0.21144	51.1758	0.000188278	4.11695e-05	8.99436e-05	3.93339e-07	0.828116	2.62226e-07	0.667274	0.640416	2.01914e-05	0.0201233	0.00591853	0.0205764	5.67791e-05	0.997995	2.91239e-05	0.746892	0.999924	0.00560084	2.02797	-2.24208	-2.12569	4.31082	-1.04819	4.54686	-1.05476	-1.10558	-4.76596
Solyc08g062800.2.1	Solyc08g062800.2.1	13.7019	13.3274	13.658	13.4796	0.185364	0.0747176	0.088955	0.0475149	1.86349	0.873305	1.1999	0.0727386	2.01801	5.28819	4.12052	0.0618028	0.0086285	0.178701	0.348123	0.279024	0.782565	0.165066	0.0351569	0.0560139	0.800114	0.925696	0.444333	0.611378	0.677112	0.604787	0.997995	0.0626346	0.228543	0.999924	0.941861	1.16664	-1.11128	1.13165	1.03092	1.32022	1.29645	-1.25757	1.04982	1.01833
Solyc06g069010.2.1	Solyc06g069010.2.1	10.1574	11.2172	11.9449	11.1532	0.302516	0.225597	0.0670305	0.130635	16.5115	0.0683662	10.4378	53.2052	0.231114	18.7048	8.81669	4.8183	4.06522	0.00149063	0.78942	0.00580399	1.54714e-05	0.629327	0.000949915	0.00965294	0.0389617	0.0559263	0.0464858	0.863538	0.147019	0.000536575	0.997995	0.00493661	0.102636	0.999924	0.35016	-1.99411	1.04541	1.73111	-3.45203	-1.15192	-2.08467	-1.65591	-1.90749	1.80973
Solyc10g080890.1.1	Solyc10g080890.1.1	8.36556	8.2454	8.30922	8.29461	0.0500126	0.0831806	0.0799758	0.0344113	0.399614	0.192246	0.0169492	0.251965	0.19372	1.1462	0.32336	0.0125054	0.0316767	0.521228	0.655078	0.895024	0.609171	0.658406	0.289515	0.564665	0.909284	0.858133	0.727302	0.800663	0.943534	0.514318	0.997995	0.292428	0.693503	0.999924	0.924629	1.05041	-1.0347	1.01018	1.03982	1.0611	1.08685	-1.04523	1.01518	-1.02427
Solyc10g080900.1.1	Solyc10g080900.1.1	13.6251	14.3492	14.0514	14.0432	0.104905	0.0840303	0.152328	0.0458025	7.27949	3.89864	0.00274719	7.56507	2.33314	21.8327	3.6944	0.174511	1.36945	0.0154413	0.0604571	0.957647	0.0140796	0.137551	0.000546348	0.0682696	0.671143	0.247942	0.134766	0.279463	0.960718	0.0377505	0.997995	0.0034237	0.249405	0.999924	0.647379	-1.33618	1.23627	1.00565	-1.34373	-1.32868	-1.65188	1.22932	-1.08082	1.24325
Solyc03g115820.2.1	Solyc03g115820.2.1	9.98397	8.22853	8.53305	9.30877	0.137392	0.120922	0.206506	0.122962	11.3684	29.0996	15.0058	52.4962	0.0840121	76.8445	2.31245	1.36378	28.6328	0.00458293	0.000157467	0.0018112	1.66514e-05	0.770519	6.55566e-06	0.139228	0.243428	0.000170972	0.0750778	0.0112067	0.0860203	0.00056288	0.997995	0.000273764	0.346689	0.999924	0.0156824	1.59681	-2.1144	-1.71206	2.73383	-1.07217	3.3763	-1.23501	-1.32414	-3.61997
Solyc06g071400.2.1	Solyc06g071400.2.1	8.33526	8.32147	8.77621	8.41823	0.122097	0.367637	0.113887	0.046208	0.114074	0.155118	2.12333	3.22171	0.417698	0.00314739	3.42626	0.178412	0.376879	0.730053	0.68803	0.156941	0.0855178	0.517419	0.954562	0.077738	0.667685	0.539375	0.837538	0.817989	0.559613	0.134527	0.997995	0.664641	0.265583	0.999924	0.827383	-1.0592	-1.06937	1.28163	-1.3575	1.21	1.0096	-1.37053	-1.13267	1.19849
Solyc09g007770.2.1	Solyc09g007770.2.1	10.9799	10.9618	10.7266	10.8483	0.203704	0.113868	0.0796849	0.198125	0.40488	0.30128	0.346542	1.50058	0.000756002	0.00764096	1.29406	0.468226	0.000527722	0.518519	0.576753	0.553675	0.225203	0.977901	0.929303	0.259201	0.488453	0.981564	0.72568	0.759412	0.825985	0.265462	0.997995	0.654189	0.479363	0.999924	0.957091	1.09545	1.08182	-1.088	1.19186	1.00685	1.0126	1.17702	1.18508	-1.00572
Solyc09g082520.2.1	Solyc09g082520.2.1	13.1833	12.8154	12.7864	12.828	0.0439508	0.217271	0.0395934	0.0605032	4.49739	0.00568657	0.0616135	5.61181	1.16873	4.82292	0.0298638	1.39441	0.0349121	0.0461413	0.938604	0.801789	0.0292083	0.284157	0.0425781	0.860054	0.238412	0.851171	0.227155	0.922403	0.921286	0.0637002	0.997995	0.0724911	0.836106	0.999924	0.923515	1.27922	-1.00879	-1.02924	1.31663	1.24288	1.29047	1.02027	1.26807	-1.03829
Solyc10g079820.1.1	Solyc10g079820.1.1	11.632	11.6462	11.2331	11.8415	0.201854	0.0451779	0.0451407	0.0527408	1.71382	1.49061	14.4553	6.21446	8.70792	0.00778345	6.66211	2.13369	8.4099	0.195978	0.226156	0.00205061	0.0230624	0.00962174	0.928646	0.0199557	0.149865	0.0100944	0.465782	0.508656	0.0926497	0.0538358	0.997995	0.653923	0.13891	0.999924	0.14934	-1.15629	-1.14503	-1.5246	1.31853	-1.76288	-1.00983	1.3315	-1.32398	-1.74571
Solyc06g007640.2.1	Solyc06g007640.2.1	8.70511	8.24493	8.19593	8.40721	0.132936	0.0592875	0.135125	0.0173019	3.92429	1.16452	1.97387	11.4645	0.110607	9.3643	0.106154	0.271112	2.05688	0.0600142	0.281548	0.171209	0.00424439	0.738019	0.00856982	0.740114	0.597105	0.160824	0.261702	0.562314	0.575611	0.0171275	0.997995	0.0227127	0.783842	0.999924	0.543566	1.22936	-1.11906	-1.15771	1.42324	1.06188	1.37572	1.03455	1.09857	-1.29555
Solyc08g081550.2.1	Solyc08g081550.2.1	9.39683	8.96107	9.40585	9.14323	0.0893515	0.332136	0.17026	0.0929331	1.1088	0.572026	1.18904	0.00140165	1.53142	3.27363	3.41051	0.0293376	0.0372094	0.292553	0.444807	0.281081	0.969405	0.222892	0.0860309	0.0783454	0.86148	0.846448	0.563468	0.681605	0.678961	0.687377	0.997995	0.121439	0.266248	0.999924	0.923318	1.19218	-1.13458	1.19965	-1.00627	1.4302	1.35262	-1.3611	1.05077	1.05736
Solyc08g008100.2.1	Solyc08g008100.2.1	8.24201	8.48137	8.37084	8.29642	0.11363	0.157998	0.122769	0.0282686	0.106352	1.22854	0.198879	0.596101	0.00478732	2.05783	0.438824	0.203987	0.80534	0.73892	0.26931	0.652602	0.435641	0.944484	0.163613	0.503401	0.646363	0.372221	0.842694	0.551911	0.867799	0.414674	0.997995	0.192227	0.654798	0.999924	0.745051	-1.03844	1.13678	1.05293	-1.09341	1.01396	-1.18047	1.07963	1.0947	1.19695
Solyc07g066610.2.1	Solyc07g066610.2.1	12.6771	12.7251	12.5598	12.6249	0.0579607	0.0806548	0.00943336	0.0662439	0.242849	0.895686	0.378745	1.22815	0.00501232	0.205761	2.43931	0.690437	0.0365168	0.615731	0.342258	0.536116	0.269924	0.943205	0.646556	0.129729	0.401799	0.847848	0.781643	0.607925	0.818735	0.299909	0.997995	0.511923	0.337165	0.999924	0.923318	1.03682	1.0719	-1.04619	1.0847	-1.00904	-1.03384	1.12141	1.11137	1.02458
Solyc04g011510.2.1	Solyc04g011510.2.1	12.7691	12.6281	12.8318	12.788	0.207901	0.184648	0.0509919	0.113825	0.00886079	0.630135	0.0472551	0.0970411	0.00506358	0.48955	1.02251	0.262814	0.110756	0.923018	0.423128	0.825798	0.750102	0.942932	0.482562	0.313066	0.602727	0.73853	0.91287	0.670012	0.926324	0.589594	0.997995	0.41941	0.521848	0.999924	0.893689	-1.01323	-1.11723	1.03082	-1.04446	1.01736	1.10264	-1.15166	-1.13201	-1.08382
Solyc12g099930.1.1	Solyc12g099930.1.1	8.09449	8.3484	8.18462	8.31949	0.0350081	0.0424205	0.0799496	0.0246089	5.78439	0.0954933	2.07849	0.928098	4.93255	7.36631	3.06501	1.46448	0.427653	0.0269245	0.752375	0.161055	0.334268	0.0387703	0.01621	0.0931859	0.227505	0.513421	0.177212	0.849222	0.561597	0.348084	0.997995	0.0358097	0.28883	0.999924	0.818231	-1.16878	1.02024	-1.098	-1.06446	-1.28331	-1.19243	1.12022	-1.14559	-1.07621
Solyc06g083820.2.1	Solyc06g083820.2.1	11.0195	11.8099	11.6405	11.4879	0.228306	0.276469	0.0797607	0.0501662	4.12489	1.94976	0.438329	7.2525	0.624646	11.7465	0.53916	0.134258	1.41234	0.0546261	0.169919	0.506201	0.0157361	0.429971	0.00439767	0.459176	0.709378	0.240904	0.248682	0.45086	0.802773	0.040939	0.997995	0.014118	0.625076	0.999924	0.640876	-1.38351	1.25005	1.11162	-1.53794	-1.24458	-1.72945	1.12453	-1.10676	1.38958
Solyc02g080630.2.1	Solyc02g080630.2.1	14.6916	15.2045	15.0595	14.9629	0.20416	0.220386	0.108102	0.0761285	1.63817	1.29791	0.207415	3.01141	0.226591	5.85238	0.467622	0.00659459	0.847674	0.205504	0.256855	0.645778	0.0951673	0.632692	0.0281693	0.489969	0.934014	0.360255	0.477797	0.541557	0.865242	0.145142	0.997995	0.0534704	0.645258	0.999924	0.739672	-1.20697	1.18227	1.06923	-1.29052	-1.12882	-1.42696	1.10573	-1.02089	1.26412
Solyc04g077980.1.1	Solyc04g077980.1.1	10.0522	9.21518	9.59476	9.71123	0.094643	0.13787	0.13172	0.1303	3.7725	7.98317	0.440099	6.78963	0.545189	22.7314	4.67446	0.259989	4.05736	0.0644776	0.0117726	0.505356	0.018566	0.460379	0.00046873	0.0438575	0.604661	0.0561501	0.268601	0.12089	0.802565	0.0459925	0.997995	0.00312661	0.200436	0.999924	0.35063	1.26663	-1.41035	-1.08408	1.37313	1.1684	1.78639	-1.30096	-1.11346	-1.52893
Solyc08g077910.2.1	Solyc08g077910.2.1	7.92334	8.36775	8.20244	8.06048	0.192686	0.223763	0.0422327	0.107982	0.438382	2.20103	0.469808	1.81583	0.000181294	4.60398	0.63706	0.224944	1.5682	0.501987	0.14659	0.491641	0.185083	0.989205	0.0467195	0.422087	0.629965	0.217451	0.715557	0.420298	0.796142	0.231994	0.997995	0.0775934	0.5987	0.999924	0.613713	-1.09972	1.23737	1.10341	-1.21344	1.00335	-1.36076	1.12141	1.12517	1.36532
Solyc10g078300.1.1	Solyc10g078300.1.1	10.7059	10.5242	9.96053	10.7745	0.262642	0.0805786	0.142745	0.179138	0.0930764	1.23808	13.091	10.9764	5.1306	0.652229	6.27735	0.670029	7.4603	0.755066	0.267576	0.00284345	0.00485158	0.0356407	0.419321	0.023025	0.408711	0.014021	0.848902	0.551258	0.109307	0.0184956	0.997995	0.380604	0.147679	0.999924	0.177875	-1.04872	-1.18948	-1.75806	1.67638	-1.84372	1.13421	1.47802	-1.24743	-2.09117
Solyc01g105070.2.1	Solyc01g105070.2.1	8.24168	8.66849	8.33416	8.4136	0.0349392	0.135466	0.167951	0.0802516	1.05516	2.3195	0.225279	0.305341	0.751848	6.50353	3.99051	0.0819321	0.366349	0.303903	0.136908	0.632046	0.574032	0.387409	0.022026	0.0594539	0.770661	0.545055	0.572095	0.405133	0.859217	0.496101	0.997995	0.0447028	0.233981	0.999924	0.830331	-1.12656	1.19325	-1.05661	-1.0662	-1.19033	-1.34426	1.26079	1.0592	1.12932
Solyc04g054910.2.1	Solyc04g054910.2.1	11.4663	11.3232	11.4617	11.5023	0.234749	0.113079	0.0899203	0.059362	0.0354015	0.879282	0.0450097	0.000576088	0.0534154	0.561821	0.526416	0.422515	0.440722	0.847091	0.346514	0.829914	0.980348	0.81598	0.452679	0.464434	0.510181	0.507072	0.884577	0.609952	0.928546	0.691409	0.997995	0.401731	0.628745	0.999924	0.816536	-1.02522	-1.13215	-1.02848	1.00318	-1.05441	1.1043	-1.1008	-1.1607	-1.16439
Solyc02g071100.2.1	Solyc02g071100.2.1	11.5205	11.8436	11.9068	11.7076	0.0281919	0.104738	0.153609	0.0527429	1.59352	0.840901	1.80485	6.79017	0.00219226	4.74959	0.181851	0.0397537	1.70322	0.211401	0.35692	0.189406	0.0185631	0.962407	0.0439186	0.664785	0.839096	0.19951	0.483502	0.619053	0.591462	0.0459925	0.997995	0.0740966	0.745585	0.999924	0.591664	-1.13852	1.09882	1.14805	-1.30708	1.00837	-1.25103	-1.0448	-1.03613	1.2615
Solyc03g007740.2.1	Solyc03g007740.2.1	13.5132	13.3662	13.7109	13.552	0.153855	0.164487	0.0290258	0.083924	0.0508209	1.16781	0.854393	1.32197	0.16282	0.731396	4.01997	0.568621	0.0081451	0.817392	0.280898	0.357744	0.25329	0.685106	0.393236	0.0586463	0.445875	0.927818	0.873693	0.5617	0.732797	0.28704	0.997995	0.362667	0.232016	0.999924	0.94259	-1.02723	-1.13744	1.11644	-1.14684	1.08685	1.10729	-1.26988	-1.16841	-1.0188
Solyc03g005230.2.1	Solyc03g005230.2.1	11.8982	11.2615	11.1015	11.3469	0.160941	0.212693	0.108644	0.136133	7.0443	0.169116	1.39598	14.712	0.722844	9.39635	0.593331	1.67683	0.845621	0.0167745	0.675091	0.244754	0.00190783	0.39653	0.00849482	0.438022	0.198162	0.360827	0.13903	0.810773	0.65146	0.00989292	0.997995	0.0225904	0.609577	0.999924	0.739672	1.46539	-1.06099	-1.18543	1.73711	1.23616	1.55477	1.11728	1.38114	-1.25774
Solyc05g054610.1.1	Solyc05g054610.1.1	8.47641	8.47124	8.60289	8.50307	0.0835221	0.0651339	0.042404	0.0425468	0.0620094	0.0883601	0.869274	1.39563	0.155648	0.00232684	1.51192	0.0994708	0.134448	0.798778	0.76144	0.353738	0.241166	0.691761	0.960889	0.224721	0.748235	0.713091	0.866479	0.853326	0.729513	0.277601	0.997995	0.667	0.447041	0.999924	0.885841	-1.01865	-1.0223	1.07164	-1.09163	1.05202	1.00359	-1.09554	-1.04137	1.04826
Solyc06g069860.2.1	Solyc06g069860.2.1	7.95684	8.26266	8.05833	8.12914	0.016832	0.0480739	0.0138056	0.0138462	7.83025	4.70254	1.32255	2.71668	5.19631	24.669	11.0128	0.132184	0.345788	0.0128199	0.0418632	0.256864	0.110987	0.0346691	0.000350203	0.00509257	0.711536	0.556508	0.124022	0.233957	0.660983	0.162362	0.997995	0.00262325	0.0753099	0.999924	0.833309	-1.12685	1.09697	-1.05031	-1.07288	-1.18354	-1.23613	1.15216	-1.02724	1.04443
Solyc06g084230.2.1	Solyc06g084230.2.1	10.6996	9.39764	9.49754	9.93334	0.0377685	0.10348	0.0375309	0.0262075	52.6886	25.7541	17.0439	129.667	3.26619	152.116	0.895724	1.58972	28.2335	3.25161e-05	0.000248591	0.00118382	3.93339e-07	0.0838845	1.31113e-07	0.343895	0.209584	0.000182378	0.0132855	0.013544	0.072784	5.67791e-05	0.997995	1.84976e-05	0.544079	0.999924	0.016124	1.70083	-1.44965	-1.35266	2.30064	1.25739	2.46561	-1.0717	1.17326	-1.96089
Solyc04g082140.2.1	Solyc04g082140.2.1	10.0506	9.66443	9.88552	9.92782	0.27221	0.153988	0.222135	0.0455561	0.268012	1.23279	0.0318053	0.48447	0.038388	2.65041	0.868565	0.117062	0.553539	0.598213	0.268548	0.856599	0.48095	0.84358	0.118067	0.351072	0.727751	0.457878	0.771857	0.551603	0.939062	0.443042	0.997995	0.151837	0.549783	0.999924	0.790798	1.08885	-1.2003	-1.02976	1.12126	1.05739	1.30695	-1.16561	-1.10235	-1.23602
Solyc08g080170.2.1	Solyc08g080170.2.1	8.08969	8.52173	8.17105	8.3437	0.131923	0.185169	0.0922426	0.0506034	2.08246	1.02298	0.962053	0.213656	1.95846	6.02455	3.96913	0.062107	0.000311717	0.156856	0.311379	0.330176	0.637437	0.171006	0.0263443	0.0600396	0.799626	0.985844	0.416972	0.587298	0.714132	0.529068	0.997995	0.050989	0.234967	0.999924	0.957939	-1.19251	1.13134	-1.12712	-1.05802	-1.34411	-1.34913	1.27516	-1.05408	1.00374
Solyc01g096590.2.1	Solyc01g096590.2.1	15.3101	15.4667	15.2899	15.4509	0.0967687	0.0685331	0.177591	0.113644	0.671107	0.00846173	0.877488	0.0138138	1.02779	0.830284	1.05829	0.176285	0.237871	0.408545	0.92512	0.351565	0.904054	0.314186	0.363998	0.305154	0.669549	0.625259	0.654881	0.916669	0.727592	0.659278	0.997995	0.343221	0.517859	0.999924	0.855778	-1.10248	1.01102	-1.11802	1.0141	-1.2326	-1.11463	1.13034	-1.09047	-1.10584
Solyc01g102660.2.1	Solyc01g102660.2.1	15.3602	15.8881	15.8842	15.86	0.227961	0.0173014	0.0614758	0.0538765	8.4187	0.0265311	0.0197897	9.25483	2.54072	9.39045	0.000493195	2.50001	0.0307161	0.0105873	0.867725	0.886595	0.00809112	0.122631	0.00850859	0.981954	0.121404	0.860286	0.111657	0.895009	0.941417	0.0261273	0.997995	0.022603	0.880901	0.999924	0.925356	-1.41402	1.01964	1.01694	-1.43797	-1.39047	-1.44179	1.00266	-1.38679	1.03691
Solyc09g098300.2.1	Solyc09g098300.2.1	14.5643	8.9308	12.0916	12.2283	0.127125	0.168622	0.607749	0.264793	43.0985	85.8796	0.147542	48.2894	12.7342	250.654	78.9079	2.43393	31.0488	6.80477e-05	9.17792e-07	0.697879	2.28137e-05	0.00307696	0	5.90009e-06	0.126041	0.000122984	0.015719	0.000471221	0.884878	0.000662217	0.997995	0	0.00444015	0.999924	0.013884	5.049	-9.8322	-1.09937	5.55073	4.59263	49.6428	-8.94348	-1.94735	-10.8092
Solyc10g083650.1.1	Solyc10g083650.1.1	13.401	13.1801	13.8385	13.8294	0.169913	0.178033	0.116266	0.211126	3.81798	8.77102	0.00175726	3.98355	1.21864	1.01531	9.02108	8.05423	2.84149	0.0630889	0.00906031	0.966117	0.059124	0.274479	0.317339	0.00906307	0.0114639	0.103381	0.267256	0.103401	0.963257	0.104115	0.997995	0.3115	0.0990067	0.999924	0.45075	-1.34567	-1.56831	1.00639	-1.35427	-1.33713	1.16545	-1.57833	-2.11043	-1.55835
Solyc03g123610.2.1	Solyc03g123610.2.1	10.6679	9.89164	9.95599	10.3216	0.161279	0.0599734	0.0800235	0.0350936	5.5461	8.55018	6.18242	23.4398	0.00575823	27.8687	0.191512	0.107941	9.7579	0.0295946	0.00975102	0.0236725	0.000378261	0.939184	0.000224859	0.656655	0.738138	0.00657428	0.185251	0.108836	0.28393	0.00356313	0.997995	0.0020203	0.741255	0.999924	0.122132	1.2713	-1.34722	-1.28845	1.63801	-1.01349	1.71272	-1.04562	-1.05972	-1.73582
Solyc06g063090.2.1	Solyc06g063090.2.1	10.4084	11.2333	11.0888	10.8817	0.113679	0.0275631	0.0919585	0.0474612	13.8661	7.65387	2.65607	28.6596	1.46157	42.1237	1.29235	0.305382	6.44251	0.00254281	0.0131741	0.11665	0.000188278	0.233211	4.95608e-05	0.259493	0.57492	0.02042	0.0570817	0.128662	0.500648	0.00233859	0.997995	0.000786344	0.479607	0.999924	0.219709	-1.38826	1.276	1.1544	-1.6026	-1.20259	-1.77141	1.10534	-1.08798	1.473
Solyc02g093900.2.1	Solyc02g093900.2.1	11.3956	13.0367	13.441	12.3304	0.410205	0.104573	0.13404	0.244507	10.6783	6.09682	15.0731	51.1249	0.125927	32.9125	1.99721	0.212582	13.4475	0.00549351	0.0234855	0.00178484	1.8487e-05	0.721239	0.00012246	0.166852	0.639515	0.00241248	0.0816162	0.172611	0.0855098	0.000587731	0.997995	0.00136008	0.383212	0.999924	0.0769228	-1.91164	1.63168	2.15942	-4.12804	1.12961	-3.11919	-1.32343	-1.17158	3.52349
Solyc07g008560.2.1	Solyc07g008560.2.1	8.77714	9.29911	9.25315	9.02278	0.147111	0.210707	0.0771283	0.0739323	1.6847	2.13198	1.48173	6.32636	0.00217057	7.60706	0.058983	0.00876626	2.38948	0.199576	0.152566	0.231653	0.0220968	0.962591	0.0149441	0.804467	0.923953	0.132642	0.4714	0.427738	0.638797	0.0521413	0.997995	0.0337407	0.815706	0.999924	0.499614	-1.18562	1.21111	1.17313	-1.39088	-1.01064	-1.43591	1.03237	1.0215	1.42079
Solyc01g079480.2.1	Solyc01g079480.2.1	9.2451	9.62855	9.6143	9.75824	0.244153	0.0926358	0.100144	0.25057	4.86524	0.310739	0.382815	2.51859	2.65917	2.71686	0.00375534	2.54503	0.461118	0.0393105	0.570917	0.533946	0.123539	0.11497	0.114035	0.950248	0.118404	0.497522	0.210278	0.75789	0.817303	0.174648	0.997995	0.14844	0.869606	0.999924	0.813718	-1.42715	-1.09405	-1.10492	-1.29163	-1.57688	-1.30446	1.00993	-1.56138	-1.20884
Solyc10g017620.2.1	Solyc10g017620.2.1	8.39606	7.90345	8.18977	8.12732	0.142272	0.101759	0.276023	0.0900745	1.53666	1.06634	0.082986	0.905444	0.77795	5.16316	1.74427	0.0142808	0.184792	0.219213	0.301776	0.770686	0.340005	0.379436	0.0369751	0.194242	0.903073	0.666639	0.491899	0.578754	0.909817	0.352889	0.997995	0.0652943	0.41371	0.999924	0.870586	1.20475	-1.16786	1.04424	1.15372	1.25805	1.40698	-1.21952	1.03159	-1.11838
Solyc11g068950.1.1	Solyc11g068950.1.1	11.822	12.1539	11.2605	11.899	0.224021	0.153887	0.689409	0.266477	0.0394942	0.43235	2.71478	2.09939	1.13639	0.733189	5.31391	0.0701664	0.326784	0.838645	0.505081	0.113028	0.156377	0.290707	0.392675	0.0335454	0.787314	0.567443	0.881353	0.719763	0.494637	0.206429	0.997995	0.362213	0.175492	0.999924	0.838737	-1.05483	1.19319	-1.55674	1.47582	-1.6421	-1.25861	1.85748	1.13116	-1.30469
Solyc03g121460.1.1	Solyc03g121460.1.1	12.6172	12.7917	13.1253	12.8895	0.384296	0.243968	0.03267	0.13659	0.987159	0.127219	0.740447	3.43751	0.00590223	0.405618	1.4815	0.607712	0.0846099	0.319266	0.7159	0.3908	0.0768164	0.938435	0.521874	0.229139	0.430939	0.770435	0.587086	0.83089	0.74992	0.124138	0.997995	0.442453	0.450626	0.999924	0.903252	-1.20775	-1.07011	1.1776	-1.42224	-1.0256	-1.12862	-1.26016	-1.29242	1.10044
Solyc09g063130.2.1	Solyc09g063130.2.1	7.7393	7.89697	7.67932	7.60698	0.0382729	0.0727996	0.0742864	0.0161043	1.71399	8.23252	0.512262	0.352204	1.36676	2.43374	4.63761	5.81976	4.28398	0.195957	0.0108391	0.47314	0.546485	0.248278	0.132608	0.0445769	0.0257251	0.05055	0.465782	0.11518	0.789703	0.480765	0.997995	0.165206	0.201548	0.999924	0.3346	1.09605	1.22263	1.05142	1.04245	1.15241	-1.11548	1.16284	1.34007	1.2855
Solyc03g078290.2.1	Solyc03g078290.2.1	14.6191	14.9744	14.9169	14.8357	0.171954	0.0586887	0.0411951	0.0861794	1.99301	0.817561	0.279947	3.76686	0.259684	5.36353	0.140693	0.0858688	0.684774	0.165347	0.363445	0.593933	0.0654661	0.608999	0.0340986	0.702724	0.765409	0.409906	0.428444	0.624538	0.845078	0.112033	0.997995	0.061451	0.765324	0.999924	0.770236	-1.16201	1.10094	1.05789	-1.22927	-1.09842	-1.2793	1.0407	-1.05546	1.16467
Solyc01g094320.2.1	Solyc01g094320.2.1	7.91304	7.7384	8.03619	7.83906	0.0611938	0.0905387	0.174155	0.071978	0.214172	0.39655	1.52076	0.593523	0.958781	1.19358	3.47045	0.00928906	0.121392	0.637182	0.522921	0.225972	0.4366	0.330505	0.28027	0.0760949	0.921734	0.726756	0.79397	0.729829	0.633983	0.414952	0.997995	0.285799	0.26282	0.999924	0.888929	1.05261	-1.07227	1.14641	-1.08911	1.20673	1.12868	-1.22926	-1.01867	1.06915
Solyc10g017520.2.1	Solyc10g017520.2.1	8.14381	8.12063	8.11214	7.97793	0.106349	0.0963594	0.0386761	0.0409915	1.73398	1.28323	1.13509	0.0632031	1.89164	0.033859	0.00454194	2.00019	1.6107	0.193532	0.259441	0.29182	0.796906	0.177997	0.851781	0.945261	0.162327	0.211579	0.462886	0.542901	0.688677	0.612238	0.997995	0.617627	0.868127	0.999924	0.607895	1.12185	1.10397	1.0975	1.02219	1.23123	1.0162	1.0059	1.2385	1.2116
Solyc08g074480.1.1	Solyc08g074480.1.1	14.4901	14.6624	14.5662	14.7777	0.373041	0.217785	0.313665	0.265254	0.80828	0.129895	0.43742	0.0564852	0.811638	0.290127	0.0905821	0.52874	0.348016	0.36571	0.713097	0.506629	0.807804	0.369579	0.586935	0.759169	0.462145	0.55524	0.625173	0.829377	0.803049	0.617148	0.997995	0.480053	0.794412	0.999924	0.833049	-1.22059	-1.08319	-1.15794	-1.05411	-1.41337	-1.12685	1.06901	-1.32213	-1.25427
Solyc08g005960.1.1	Solyc08g005960.1.1	11.4613	11.5427	11.7462	11.623	0.192902	0.208757	0.104973	0.0879649	0.614132	0.151565	0.356178	1.9057	0.0116388	0.155514	0.972431	0.458626	0.0143512	0.428698	0.691395	0.548271	0.175277	0.913487	0.689657	0.324793	0.492903	0.904194	0.668824	0.819602	0.825251	0.223373	0.997995	0.534284	0.530176	0.999924	0.938817	-1.11861	-1.05726	1.08911	-1.21828	-1.02709	-1.05802	-1.15147	-1.18266	1.03012
Solyc01g080280.2.1	Solyc01g080280.2.1	8.64964	8.27926	8.55298	8.6087	0.168275	0.0707363	0.174965	0.0460144	0.0522249	3.38173	0.0967449	0.291132	0.00226934	4.27446	2.33451	0.864486	1.54082	0.814919	0.0778268	0.753	0.583011	0.961759	0.0539146	0.137508	0.349521	0.221352	0.872162	0.313286	0.903948	0.500356	0.997995	0.0859641	0.344511	0.999924	0.619009	1.02878	-1.25652	-1.03938	1.06929	-1.0103	1.29269	-1.20892	-1.22137	-1.306
Solyc10g081310.1.1	Solyc10g081310.1.1	11.4544	11.8282	11.6921	11.8007	0.46227	0.0950499	0.108423	0.166596	1.44453	0.00911736	0.141879	0.680988	0.830613	1.68318	0.222928	0.408042	0.0263546	0.232794	0.92229	0.703438	0.405626	0.364174	0.204357	0.631735	0.517407	0.870491	0.508244	0.916669	0.885783	0.397105	0.997995	0.225415	0.726318	0.999924	0.929883	-1.27125	1.01925	-1.07812	-1.17914	-1.37055	-1.29572	1.09887	-1.24724	-1.05775
Solyc12g099000.1.1	Solyc12g099000.1.1	10.8562	10.733	10.3675	10.7815	0.0687105	0.158292	0.0703589	0.078125	0.241768	0.102501	7.43961	10.3637	1.66636	0.659112	5.79561	0.00980876	3.0962	0.616522	0.743794	0.0149351	0.00577396	0.204539	0.416939	0.0276956	0.919608	0.0903454	0.781954	0.84528	0.232573	0.0209502	0.997995	0.379102	0.160809	0.999924	0.427554	1.05309	-1.03426	-1.33238	1.40312	-1.26521	1.08917	1.28825	1.01821	-1.37802
Solyc02g030170.2.1	Solyc02g030170.2.1	13.247	13.3297	13.2621	13.3034	0.046864	0.0875281	0.14587	0.100515	0.13707	0.029808	0.0737233	0.00974349	0.137281	0.294718	0.197287	0.0130126	0.00325846	0.705425	0.859867	0.783527	0.919368	0.709528	0.584037	0.651923	0.907469	0.954294	0.826752	0.891879	0.914428	0.666611	0.997995	0.479125	0.738991	0.999924	0.948381	-1.03986	1.01839	-1.02908	-1.01048	-1.0701	-1.05899	1.04801	-1.02108	-1.01049
Solyc02g069490.2.1	Solyc02g069490.2.1	7.97296	8.29112	8.19917	8.09163	0.0850205	0.100292	0.0432912	0.0250546	1.007	2.84528	0.826922	3.65898	0.00295423	7.23766	0.604419	0.155634	2.24666	0.314664	0.102612	0.36536	0.0689557	0.956356	0.016949	0.433907	0.688294	0.143891	0.583154	0.356318	0.736676	0.116154	0.997995	0.0368641	0.606815	0.999924	0.516247	-1.08574	1.14829	1.07739	-1.16976	-1.00775	-1.24674	1.0658	1.05761	1.23716
Solyc12g005080.1.1	Solyc12g005080.1.1	11.5237	10.9668	10.694	11.2427	0.140723	0.0419806	0.0132998	0.0516863	4.88486	4.71064	18.6291	42.5928	1.47837	19.1894	4.60421	0.000527299	14.0251	0.0389879	0.0417133	0.00088108	3.78917e-05	0.230683	0.000868887	0.0452254	0.98133	0.00209007	0.210038	0.233881	0.0634251	0.000909733	0.997995	0.00460466	0.203203	0.999924	0.0716681	1.21503	-1.21078	-1.46281	1.77736	-1.20393	1.47114	1.20815	1.00351	-1.77115
Solyc02g081170.2.1	Solyc02g081170.2.1	12.4753	13.1098	13.2188	13.1834	0.223948	0.227153	0.135679	0.158655	9.07413	0.0980784	0.0227536	10.0057	2.72937	7.28544	0.215312	3.68633	0.00878388	0.00865452	0.749168	0.878461	0.00642953	0.110716	0.0166713	0.637596	0.0655111	0.925024	0.102438	0.848102	0.94013	0.0225477	0.997995	0.0364339	0.729991	0.999924	0.941861	-1.63367	-1.05235	1.02488	-1.67432	-1.594	-1.5524	-1.07854	-1.71919	-1.0268
Solyc04g077630.2.1	Solyc04g077630.2.1	8.33988	8.54752	8.53285	8.39221	0.0804254	0.0856585	0.23678	0.0604626	0.0792656	0.698101	0.57238	1.07765	0.0752136	1.24784	0.00623563	0.102299	0.844909	0.77324	0.39978	0.448885	0.299788	0.782491	0.270165	0.935817	0.744829	0.361023	0.856237	0.652238	0.778252	0.323207	0.997995	0.278267	0.86527	0.999924	0.739672	-1.03694	1.11366	1.10239	-1.14311	1.06312	-1.1548	1.01023	1.07399	1.22769
Solyc04g077640.2.1	Solyc04g077640.2.1	9.3621	8.7078	9.33151	9.35789	0.0727101	0.121317	0.0941058	0.212589	0.000510805	12.1706	0.020039	0.0269485	0.00471701	12.3288	11.203	4.00448	4.39279	0.981465	0.00333867	0.885879	0.866358	0.944896	0.00379389	0.00483676	0.0562845	0.0480843	0.93191	0.0591092	0.941417	0.643295	0.997995	0.0126625	0.0738441	0.999924	0.326706	1.00292	-1.56926	-1.01845	1.02143	-1.01548	1.57385	-1.54083	-1.56469	-1.59822
Solyc07g007600.2.1	Solyc07g007600.2.1	10.2786	10.2136	10.4208	10.3992	0.146174	0.0707807	0.0238836	0.0782528	0.729995	1.72835	0.0233125	1.01421	0.164134	0.211848	2.15312	1.56828	0.450068	0.389295	0.194508	0.877001	0.313762	0.683908	0.641775	0.152413	0.212516	0.502643	0.643078	0.476313	0.939895	0.33356	0.997995	0.509671	0.364898	0.999924	0.815623	-1.08719	-1.13726	1.01505	-1.10355	-1.07107	1.04606	-1.15438	-1.23642	-1.1204
Solyc01g005620.2.1	Solyc01g005620.2.1	11.5342	12.1701	12.7036	12.5846	0.223471	0.239616	0.16053	0.153501	18.9582	2.95252	0.243118	23.4951	4.96919	6.94751	4.89011	12.2913	0.500388	0.000968926	0.0969696	0.619058	0.000375115	0.0381584	0.0187622	0.0400121	0.00337682	0.480085	0.0377091	0.345229	0.854372	0.00354724	0.997995	0.0394277	0.190444	0.999924	0.804192	-2.07111	-1.33286	1.08594	-2.24912	-1.9072	-1.55388	-1.44742	-2.76051	-1.22738
Solyc03g121620.1.1	Solyc03g121620.1.1	9.81215	9.75606	9.92932	9.99902	0.180149	0.0911532	0.0361946	0.133687	1.16328	1.96655	0.161824	0.457355	0.730949	0.104837	1.00013	2.05161	1.08554	0.28151	0.168218	0.684468	0.493205	0.393937	0.742706	0.318239	0.157411	0.301889	0.554919	0.448331	0.877998	0.450446	0.997995	0.561467	0.525166	0.999924	0.694023	-1.13829	-1.18342	-1.0495	-1.0846	-1.19463	1.03965	-1.12761	-1.34707	-1.24199
Solyc05g052470.2.1	Solyc05g052470.2.1	10.8276	10.4335	10.4081	10.5137	0.205871	0.1837	0.0845258	0.132484	2.29362	0.149527	0.259777	4.09719	0.336531	3.6144	0.015128	0.423964	0.267827	0.138947	0.693361	0.607429	0.0560565	0.560803	0.0729992	0.900168	0.509471	0.604447	0.393436	0.820009	0.850203	0.100318	0.997995	0.107159	0.851752	0.999924	0.850833	1.24304	-1.05712	-1.07596	1.33747	1.15528	1.31404	1.01783	1.17587	-1.13742
Solyc06g050980.2.1	Solyc06g050980.2.1	11.9497	12.3895	11.9296	12.1016	0.25244	0.169901	0.176879	0.0267736	0.46406	1.66801	0.595257	0.0081559	0.703493	3.89168	4.25615	0.124154	0.0901283	0.490056	0.202018	0.440172	0.926219	0.402813	0.0641175	0.0526824	0.71997	0.763271	0.707251	0.484359	0.773589	0.669863	0.997995	0.0972098	0.221077	0.999924	0.900346	-1.111	1.22087	-1.12662	1.01405	-1.25167	-1.3564	1.37546	1.09889	1.08367
Solyc03g032160.2.1	Solyc03g032160.2.1	9.08461	8.25804	8.91808	8.77718	0.18278	0.0456027	0.722895	0.20781	0.642875	1.83317	0.135036	0.188636	0.455729	4.64723	2.96329	0.101624	0.324378	0.418347	0.182333	0.710324	0.657637	0.499209	0.0458651	0.0981478	0.745634	0.568828	0.660657	0.46674	0.88644	0.540415	0.997995	0.0763443	0.296237	0.999924	0.838737	1.2375	-1.4331	1.10259	1.12236	1.36446	1.77346	-1.58012	-1.15806	-1.29975
Solyc02g082800.2.1	Solyc02g082800.2.1	11.0346	10.5546	10.6186	10.6887	0.101538	0.0867267	0.0539158	0.0681409	7.20659	1.08251	0.296005	10.4237	1.52717	13.8752	0.246387	0.900991	0.836881	0.0158376	0.298347	0.583706	0.00567549	0.223503	0.00258778	0.614525	0.339752	0.363245	0.135983	0.577575	0.840069	0.020635	0.997995	0.00966742	0.718894	0.999924	0.742311	1.27095	-1.09738	-1.04979	1.33423	1.21067	1.39471	-1.04533	1.15817	-1.15202
Solyc09g089510.2.1	Solyc09g089510.2.1	8.21168	8.60879	8.3111	8.34177	0.247976	0.0773639	0.0496664	0.0633323	0.487816	2.05533	0.0270991	0.284964	0.248289	4.54577	2.55444	0.180175	0.536808	0.479343	0.159573	0.86747	0.586955	0.616952	0.0479086	0.121819	0.666169	0.4647	0.700725	0.435959	0.939666	0.502404	0.997995	0.0790859	0.327216	0.999924	0.797069	-1.09436	1.20333	-1.02148	-1.07135	-1.11787	-1.31687	1.22917	1.09957	1.17802
Solyc02g077880.2.1	Solyc02g077880.2.1	11.8641	12.1015	11.8744	11.8109	0.0463141	0.256813	0.0815158	0.0197063	0.0807201	2.40754	0.114845	0.00300035	0.129377	1.60659	1.47073	1.12331	1.19135	0.77123	0.13028	0.731794	0.95519	0.717626	0.214232	0.23074	0.287948	0.280073	0.856112	0.396635	0.89542	0.682042	0.997995	0.233172	0.452593	0.999924	0.677863	1.03757	1.22313	1.04497	-1.00714	1.08423	-1.17884	1.17049	1.26908	1.27814
Solyc02g089200.2.1	Solyc02g089200.2.1	12.5247	12.3241	12.0798	12.4324	0.0421158	0.144885	0.124119	0.0329491	0.379489	0.523511	5.5465	8.82759	1.00813	1.79444	2.66199	0.00385307	3.15934	0.531701	0.464149	0.0304437	0.00924453	0.318729	0.19099	0.114949	0.949551	0.0874442	0.733874	0.693763	0.314585	0.0286398	0.997995	0.214744	0.321272	0.999924	0.423262	1.06603	-1.07799	-1.27691	1.36122	-1.19782	1.14917	1.18453	-1.01122	-1.3765
Solyc09g010370.2.1	Solyc09g010370.2.1	10.3103	10.9821	10.8021	10.8591	0.276084	0.127498	0.278884	0.0668003	4.80114	0.240964	0.0519366	3.85436	1.95059	7.19329	0.516641	0.963638	0.0230537	0.0404121	0.61725	0.817536	0.062826	0.171794	0.0172178	0.468524	0.323942	0.878771	0.213218	0.78303	0.923524	0.108805	0.997995	0.0372624	0.631181	0.999924	0.93261	-1.46289	1.08896	-1.04036	-1.40614	-1.52193	-1.59302	1.13291	-1.34338	1.04672
Solyc06g005340.2.1	Solyc06g005340.2.1	8.28999	8.96083	8.73313	8.70499	0.0310887	0.0879322	0.079104	0.0160868	14.7597	5.60888	0.0678201	16.8286	4.27552	38.5659	4.44317	0.723767	2.30341	0.00210463	0.0285743	0.792199	0.00121437	0.0518221	6.87033e-05	0.048503	0.390926	0.139259	0.0512627	0.193766	0.918386	0.00744656	0.997995	0.000939075	0.211942	0.999924	0.510688	-1.3333	1.19402	1.01969	-1.35956	-1.30756	-1.592	1.17097	-1.11665	1.21753
Solyc01g006430.2.1	Solyc01g006430.2.1	12.4527	13.3034	13.2579	13.2585	0.188573	0.314474	0.0821524	0.115676	11.2615	0.0350265	5.80779e-06	11.2454	3.75924	12.5527	0.0359343	3.34682	0.0113767	0.00470854	0.848251	0.998071	0.0045099	0.0659156	0.00358254	0.8467	0.0774875	0.914673	0.0762641	0.886638	0.969963	0.0177043	0.997995	0.012175	0.832001	0.999924	0.940483	-1.74813	1.03164	-1.0004	-1.74743	-1.74883	-1.80344	1.03205	-1.69452	1.03123
Solyc10g076510.1.1	Solyc10g076510.1.1	14.5011	14.3156	14.3069	14.5094	0.114331	0.191617	0.0544594	0.056657	0.00240402	1.31129	1.43213	1.31718	0.517294	1.20141	0.00266225	0.47533	1.82806	0.959844	0.254564	0.23907	0.2541	0.471831	0.278772	0.958072	0.485264	0.184619	0.925148	0.539464	0.644157	0.287517	0.997995	0.284515	0.873825	0.999924	0.57154	-1.00577	-1.14374	-1.15068	1.14408	-1.15732	1.13718	1.00607	-1.15033	-1.31608
Solyc01g088480.2.1	Solyc01g088480.2.1	9.26106	8.91856	9.17535	9.03051	0.124952	0.105944	0.139046	0.0572331	2.02191	0.476716	0.798026	0.279436	1.78681	4.46218	2.50833	0.178361	0.0137196	0.162537	0.484339	0.373614	0.590531	0.189796	0.049676	0.124933	0.667728	0.90629	0.424651	0.706893	0.741054	0.504438	0.997995	0.0812761	0.331573	0.999924	0.939316	1.17328	-1.08068	1.10561	1.06121	1.29719	1.26795	-1.19481	1.08568	1.02306
Solyc01g111080.2.1	Solyc01g111080.2.1	8.53849	8.52445	8.19215	8.35078	0.147994	0.254718	0.132574	0.0614055	0.781706	0.669142	0.558271	2.66119	0.00625323	0.00437321	2.44981	0.965774	0.00167257	0.373424	0.40947	0.45438	0.114358	0.936601	0.946479	0.128986	0.323415	0.96726	0.631979	0.659527	0.780399	0.165859	0.997995	0.661749	0.336107	0.999924	0.952912	1.13895	1.12792	-1.11622	1.27133	1.02036	1.00978	1.25901	1.28465	1.01048
Solyc01g111040.2.1	Solyc01g111040.2.1	13.1374	13.4234	13.2359	13.6132	0.117735	0.0839982	0.0107988	0.148219	9.48494	1.51014	5.96221	0.407043	10.1624	3.42577	1.47109	6.18813	4.49121	0.00766658	0.223309	0.0257907	0.517466	0.00615458	0.07988	0.230688	0.0222629	0.0459641	0.0959797	0.504286	0.294428	0.465049	0.997995	0.114427	0.452593	0.999924	0.317893	-1.39077	-1.14067	-1.29891	-1.07072	-1.80649	-1.21925	1.13872	-1.58642	-1.48163
Solyc01g103480.2.1	Solyc01g103480.2.1	10.8534	11.2131	11.5707	11.2186	0.147534	0.183222	0.0498447	0.0491348	4.4282	0.000997019	4.1173	17.0853	0.00188589	4.29631	4.24643	1.5207	1.33005	0.0475879	0.974314	0.0564252	0.00115366	0.965122	0.053392	0.0529162	0.21921	0.25463	0.230266	0.935001	0.396618	0.00721595	0.997995	0.0855184	0.221372	0.999924	0.654915	-1.28805	-1.00381	1.27645	-1.64414	-1.00909	-1.28317	-1.28131	-1.29296	1.27161
Solyc02g082760.2.1	Solyc02g082760.2.1	11.2077	10.9004	11.3505	11.3522	0.130844	0.144176	0.141346	0.0534225	0.68949	6.73923	0.000100583	0.672935	0.235415	3.11751	6.68726	3.91331	2.2638	0.402405	0.0183058	0.991919	0.408351	0.626155	0.092888	0.0197698	0.0587454	0.142478	0.649599	0.151417	0.969542	0.399086	0.997995	0.12858	0.13847	0.999924	0.514267	-1.10536	-1.36776	-1.00121	-1.10402	-1.1067	1.23739	-1.36611	-1.51187	-1.36942
Solyc07g043310.2.1	Solyc07g043310.2.1	12.5216	11.6911	12.2776	12.2891	0.100797	0.15829	0.162685	0.04136	1.73256	11.4636	0.00425551	1.90854	0.521693	22.1093	11.0261	1.42765	3.96986	0.193709	0.00405048	0.947304	0.174983	0.47	0.000521699	0.00507447	0.233127	0.0585322	0.463104	0.065375	0.957045	0.223157	0.997995	0.00333661	0.0753099	0.999924	0.355849	1.17486	-1.51364	-1.00802	1.18428	1.16551	1.77831	-1.5016	-1.28836	-1.52578
Solyc09g015770.2.1	Solyc09g015770.2.1	10.3924	11.0406	10.7993	10.8114	0.448016	0.26595	0.0889156	0.0814793	1.9931	0.596128	0.00165862	1.87977	0.703251	4.76927	0.660675	0.136397	0.178299	0.165338	0.43558	0.967083	0.178022	0.402894	0.0435559	0.413826	0.707208	0.672192	0.428444	0.677109	0.963442	0.226222	0.997995	0.0736514	0.592362	0.999924	0.87174	-1.33704	1.17216	-1.00841	-1.32589	-1.34829	-1.56723	1.18203	-1.14066	1.16238
Solyc04g011500.2.1	Solyc04g011500.2.1	12.3285	11.9724	12.3533	12.323	0.244638	0.220293	0.0716662	0.0739507	0.00062351	2.55277	0.0191034	0.0128244	0.00887646	2.63319	3.01354	0.824534	0.71007	0.979525	0.120169	0.88856	0.907542	0.924459	0.119129	0.0956752	0.36057	0.401537	0.93103	0.385615	0.942025	0.660739	0.997995	0.15294	0.292835	0.999924	0.76314	1.0038	-1.27506	1.02124	-1.01737	1.02513	1.27991	-1.30215	-1.27023	-1.24854
Solyc00g026160.2.1	Solyc00g026160.2.1	8.43676	8.05869	7.97307	8.06451	0.0451783	0.0567942	0.0232315	0.0442346	18.8803	0.00461411	1.13941	29.296	3.58115	19.4752	0.999006	6.09821	0.429679	0.000980464	0.944693	0.290931	0.000173987	0.0718205	0.000826275	0.318502	0.0230653	0.512432	0.0377479	0.924752	0.688199	0.00223919	0.997995	0.00445114	0.525254	0.999924	0.818231	1.29437	-1.00404	-1.06544	1.37907	1.21487	1.2996	1.06115	1.28916	-1.06974
Solyc10g075150.1.1	Solyc10g075150.1.1	8.50549	8.50984	8.60277	8.70445	0.156078	0.0414365	0.0242027	0.077641	2.00284	1.91614	0.523144	0.478766	1.5244	0.000959154	0.436867	2.61233	1.48056	0.164382	0.173366	0.468594	0.483482	0.223912	0.974916	0.504354	0.114066	0.230248	0.427695	0.455967	0.788216	0.44465	0.997995	0.673175	0.655031	0.999924	0.62803	-1.14788	-1.14442	-1.07303	-1.06975	-1.2317	-1.00302	-1.06653	-1.31365	-1.22799
Solyc03g097270.2.1	Solyc03g097270.2.1	12.4291	12.7935	12.9171	12.6623	0.0326851	0.164121	0.0608519	0.0588852	2.61624	0.828902	3.12349	11.457	0.00748599	6.39038	0.734276	0.166635	2.39017	0.116103	0.360254	0.0913181	0.00425397	0.930641	0.0229861	0.389809	0.67817	0.132588	0.360026	0.621486	0.46757	0.0171275	0.997995	0.0462379	0.575704	0.999924	0.499614	-1.17545	1.09526	1.19319	-1.40253	1.01509	-1.28742	-1.08941	-1.07322	1.30685
Solyc06g063070.2.1	Solyc06g063070.2.1	15.0058	15.2739	14.9573	15.3373	0.323121	0.165836	0.142851	0.134742	1.7815	0.0651393	2.34057	0.0380887	2.73536	1.16533	1.62478	0.842651	1.06221	0.187921	0.794323	0.138716	0.841543	0.110358	0.285718	0.20922	0.355516	0.307018	0.455766	0.86509	0.532221	0.632502	0.997995	0.289321	0.433083	0.999924	0.698886	-1.25831	-1.04492	-1.3013	1.03417	-1.63745	-1.20422	1.24537	-1.31483	-1.35975
Solyc01g008090.2.1	Solyc01g008090.2.1	13.8592	14.8069	14.497	14.2774	0.212505	0.0631677	0.0988494	0.159813	4.6017	7.37396	1.26756	10.6996	0.346322	23.626	2.52697	0.108432	4.91869	0.0440562	0.0145349	0.266439	0.00524754	0.55521	0.000409729	0.123676	0.737556	0.0380288	0.221877	0.136215	0.667592	0.0195994	0.997995	0.00289694	0.330178	0.999924	0.2934	-1.33632	1.4434	1.16435	-1.55594	-1.1477	-1.92884	1.23966	1.08013	1.68061
Solyc01g008080.2.1	Solyc01g008080.2.1	11.9609	12.6438	12.769	12.5384	0.227308	0.240691	0.0313347	0.211603	5.76538	0.192065	0.919136	11.2885	0.69351	8.06203	0.270882	1.28428	0.650506	0.0271236	0.655231	0.340785	0.00445994	0.4061	0.0128592	0.597638	0.257051	0.421624	0.177212	0.800714	0.720949	0.0176057	0.997995	0.0303184	0.710166	0.999924	0.775554	-1.49233	1.0758	1.17333	-1.75099	-1.27187	-1.60545	-1.09065	-1.38717	1.26227
Solyc12g005860.1.1	Solyc12g005860.1.1	10.558	11.611	12.1741	11.5544	0.157371	0.204953	0.14803	0.100872	23.4304	0.0755752	9.06257	61.6368	1.11641	26.1674	7.48297	6.94821	3.59778	0.000493772	0.778832	0.00875757	8.78458e-06	0.294853	0.000282418	0.0149472	0.0167965	0.070099	0.0285814	0.859021	0.175488	0.000394273	0.997995	0.00231069	0.123663	0.999924	0.38387	-1.99502	1.04	1.53654	-3.06542	-1.29838	-2.07483	-1.47743	-1.91828	1.59801
Solyc07g052350.2.1	Solyc07g052350.2.1	12.4741	12.0444	12.247	12.2837	0.26331	0.163217	0.165794	0.058597	0.719943	1.13863	0.0268524	1.02488	0.156238	3.66937	0.815767	0.0159244	0.505065	0.39249	0.286681	0.868056	0.311353	0.691193	0.071126	0.365588	0.897701	0.478067	0.644836	0.567711	0.939666	0.331791	0.997995	0.105357	0.559324	0.999924	0.804046	1.14104	-1.18049	-1.02581	1.17049	1.11233	1.34698	-1.15079	-1.03457	-1.21095
Solyc03g114150.2.1	Solyc03g114150.2.1	8.22047	8.36854	8.30491	8.26665	0.0209098	0.0769934	0.0767239	0.0497066	0.186934	0.91012	0.12836	0.625099	0.00182953	1.922	0.354892	0.090704	0.574023	0.659254	0.338563	0.717193	0.424968	0.965652	0.177032	0.546613	0.759176	0.449782	0.805068	0.606375	0.889171	0.408493	0.997995	0.203369	0.681304	0.999924	0.785488	-1.03253	1.07318	1.02688	-1.06028	-1.0055	-1.10809	1.04509	1.03937	1.10203
Solyc04g007550.2.1	Solyc04g007550.2.1	12.6146	12.8514	12.9195	12.6655	0.445703	0.149473	0.0506043	0.0472047	0.0345644	0.461801	0.861608	1.24132	0.183676	0.749046	0.0618363	0.0812283	0.861661	0.848888	0.491152	0.355784	0.267494	0.666783	0.38775	0.799878	0.771613	0.356373	0.884987	0.70987	0.731832	0.297953	0.997995	0.359193	0.813709	0.999924	0.735601	-1.03589	1.13755	1.19248	-1.23528	1.15117	-1.17837	-1.04829	1.09814	1.35651
Solyc03g111840.2.1	Solyc03g111840.2.1	11.3695	11.0331	11.0842	11.0626	0.089315	0.0873509	0.103655	0.0785817	4.7818	0.0442711	0.023708	4.13211	1.8263	5.74628	0.132773	1.30195	0.00106157	0.0407526	0.829677	0.875985	0.055145	0.185251	0.0293187	0.710813	0.253939	0.973884	0.213638	0.879932	0.939895	0.0991682	0.997995	0.0551311	0.769432	0.999924	0.955373	1.23705	-1.02068	1.01509	1.21866	1.25572	1.26263	-1.03608	1.21199	-1.00551
Solyc10g012240.2.1	Solyc10g012240.2.1	9.79369	9.10222	10.1875	10.1367	0.242935	0.137456	0.0701256	0.144611	2.68644	24.4318	0.0588402	3.54044	0.650039	10.9152	26.8886	14.4404	7.36421	0.111766	0.000303527	0.806171	0.0730218	0.420908	0.00550347	0.000254228	0.00203186	0.0145108	0.352566	0.0151511	0.922938	0.120379	0.997995	0.0165956	0.0176247	0.999924	0.180475	-1.26843	-2.04842	1.03582	-1.31386	-1.22457	1.61493	-2.12178	-2.59827	-1.97759
Solyc06g069430.2.1	Solyc06g069430.2.1	14.11	13.0706	12.8811	13.4431	0.295206	0.175916	0.0515018	0.122882	8.43218	2.62954	5.98592	28.6272	0.0696799	20.4793	0.68067	0.548043	5.51675	0.0105402	0.115264	0.0255425	0.000189196	0.79048	0.000688344	0.407063	0.454123	0.02952	0.111489	0.378025	0.292948	0.00234454	0.997995	0.00395287	0.58656	0.999924	0.26495	1.58768	-1.29453	-1.47622	2.34376	1.0755	2.05529	1.14035	1.22645	-1.91101
Solyc08g082610.2.1	Solyc08g082610.2.1	13.1538	14.026	14.3115	14.0012	0.0905558	0.0590313	0.103476	0.192412	24.0677	0.0206089	3.22783	44.9235	3.22251	25.4969	2.7326	7.55991	1.25476	0.000450636	0.883341	0.086657	3.06805e-05	0.0857489	0.000312312	0.110692	0.0135487	0.268052	0.0285814	0.900632	0.461237	0.000798858	0.997995	0.0024701	0.315863	0.999924	0.666971	-1.79922	1.01734	1.23998	-2.23101	-1.451	-1.83041	-1.21885	-1.76856	1.26148
Solyc12g013700.1.1	Solyc12g013700.1.1	14.1066	14.3437	14.0985	14.2445	0.282407	0.184991	0.0612628	0.0802114	0.383847	0.198459	0.430119	0.0013163	0.542205	1.13431	1.21291	0.0100997	0.0147486	0.529405	0.64991	0.510117	0.970356	0.4616	0.291919	0.273822	0.91844	0.902882	0.732291	0.798093	0.803788	0.687524	0.997995	0.294174	0.490876	0.999924	0.938817	-1.10034	1.07117	-1.10652	1.00562	-1.21755	-1.17866	1.18527	-1.02723	-1.033
Solyc05g005550.2.1	Solyc05g005550.2.1	7.97126	8.64558	8.31633	8.26855	0.0475871	0.24288	0.0313044	0.0920216	2.62775	4.22649	0.0678877	3.54037	0.61697	13.5194	3.22307	0.0630195	1.78856	0.115378	0.0518719	0.792098	0.073025	0.432737	0.00282405	0.0860294	0.798179	0.189171	0.359168	0.25839	0.918386	0.120379	0.997995	0.0102728	0.277738	0.999924	0.578631	-1.22883	1.29867	1.03368	-1.27021	-1.1888	-1.59584	1.25636	1.05683	1.3424
Solyc05g005540.2.1	Solyc05g005540.2.1	8.99802	9.00871	9.19199	8.99088	0.0217217	0.0686431	0.0137067	0.0463033	0.00710499	0.0442783	5.63486	5.24179	2.01405	0.0159095	4.68014	0.0289523	2.22605	0.931041	0.829664	0.0293737	0.0339858	0.165449	0.898108	0.0437511	0.862385	0.145611	0.916073	0.879932	0.310331	0.0707123	0.997995	0.639668	0.200221	0.999924	0.519371	1.00496	1.01243	1.14958	-1.1439	1.15528	-1.00743	-1.13546	1.01746	1.16387
Solyc09g061310.2.1	Solyc09g061310.2.1	10.6244	10.1479	10.4168	10.4747	0.0372422	0.0691259	0.01121	0.0397216	3.0278	14.4146	0.452344	5.82074	0.379846	30.6553	9.75998	1.40988	6.658	0.09327	0.00191517	0.499648	0.0268691	0.536825	0.000160089	0.00726695	0.235946	0.0188111	0.319878	0.0442766	0.800671	0.0600955	0.997995	0.00164365	0.0891515	0.999924	0.2101	1.10939	-1.25421	-1.04094	1.15481	1.06576	1.39141	-1.20488	-1.13054	-1.30556
Solyc09g011800.2.1	Solyc09g011800.2.1	8.22001	7.97469	7.97446	7.91712	0.187251	0.0583859	0.0467524	0.0422449	3.87733	0.14006	0.138986	2.54813	1.82817	2.54354	2.06689e-06	1.83041	0.18603	0.0613384	0.702731	0.706298	0.121569	0.185036	0.12495	0.998835	0.180064	0.665608	0.264051	0.82469	0.885783	0.172961	0.997995	0.15831	0.88653	0.999924	0.870511	1.23361	1.04071	1.04055	1.18554	1.28364	1.18536	1.00015	1.28383	1.08291
Solyc01g099830.2.1	Solyc01g099830.2.1	10.5951	11.0826	11.2679	10.8624	0.357819	0.476812	0.269175	0.16092	0.590156	0.400523	1.35812	3.73881	0.0525809	1.96304	0.283573	0.00610629	1.0779	0.437632	0.520901	0.25088	0.0663478	0.817368	0.172842	0.589276	0.936476	0.303558	0.674618	0.72902	0.655405	0.113071	0.997995	0.199919	0.705669	0.999924	0.695444	-1.20358	1.16492	1.32458	-1.59423	1.10054	-1.40207	-1.13706	-1.03318	1.54303
Solyc08g005670.2.1	Solyc08g005670.2.1	7.98316	8.06878	7.97007	7.96237	0.040593	0.0277103	0.0132247	0.0269871	0.105754	2.77082	0.0144915	0.0419501	0.06618	1.79394	2.38455	1.31974	1.06203	0.73962	0.106808	0.90294	0.8339	0.795632	0.191048	0.133738	0.250845	0.30706	0.842694	0.364546	0.945423	0.629062	0.997995	0.214744	0.341336	0.999924	0.698886	1.01451	1.07655	1.00535	1.00912	1.01994	-1.06114	1.07082	1.09217	1.0823
Solyc08g005720.2.1	Solyc08g005720.2.1	8.12803	8.25267	8.39292	8.10978	0.175599	0.0380467	0.0655829	0.0309736	0.015318	0.939109	3.68706	3.22708	1.39256	0.71455	0.904583	0.398101	2.78259	0.898909	0.331274	0.0690873	0.0852896	0.24407	0.39859	0.341608	0.522532	0.106714	0.90293	0.601768	0.428341	0.134328	0.997995	0.36631	0.542765	0.999924	0.45779	1.01273	1.10412	1.21684	-1.20155	1.23233	-1.09024	-1.10209	1.11818	1.34354
Solyc01g005120.2.1	Solyc01g005120.2.1	8.12176	8.16252	7.8782	8.16564	0.0266475	0.0652544	0.0744311	0.0843206	0.149163	0.000757347	6.40013	4.59516	2.83448	0.128663	6.26164	0.0570591	2.18004	0.693415	0.977585	0.021793	0.0447886	0.104653	0.716318	0.0231552	0.80776	0.149567	0.82361	0.93611	0.27648	0.0851	0.997995	0.54883	0.148086	0.999924	0.526537	-1.03088	-1.00217	-1.22048	1.18391	-1.25817	-1.02865	1.21783	-1.03312	-1.22313
Solyc04g008210.1.1	Solyc04g008210.1.1	9.56115	10.0832	9.69096	9.65622	0.115536	0.364972	0.153037	0.0510447	0.145297	2.93098	0.0194003	0.270882	0.0195042	4.38143	2.47346	0.59037	1.14243	0.69717	0.0980691	0.887704	0.596236	0.888137	0.0514239	0.127323	0.437467	0.289888	0.823735	0.346009	0.941848	0.507584	0.997995	0.0833124	0.334377	0.999924	0.686831	-1.06812	1.34443	1.02437	-1.09415	-1.0427	-1.43601	1.31244	1.25869	1.37719
Solyc02g078160.2.1	Solyc02g078160.2.1	11.3842	11.6969	11.1842	11.2732	0.124	0.427981	0.0414747	0.0353248	0.177935	2.59324	0.114462	0.577822	0.00232413	1.41261	3.79734	1.37658	0.539356	0.666938	0.117556	0.732234	0.442567	0.9613	0.242305	0.0650333	0.241309	0.463641	0.809288	0.382983	0.895512	0.41866	0.997995	0.256298	0.243165	0.999924	0.796395	1.07996	1.34133	-1.06364	1.14869	1.01534	-1.24202	1.4267	1.44859	1.26108
Solyc04g080540.2.1	Solyc04g080540.2.1	10.2406	10.0668	9.78174	10.0072	0.354825	0.17242	0.268137	0.310879	0.567368	0.0369499	0.529189	2.19245	0.000221613	0.314737	0.845806	0.297966	0.0954904	0.446359	0.844227	0.466091	0.148263	0.988065	0.571775	0.357212	0.579581	0.756559	0.682006	0.885596	0.786329	0.198216	0.997995	0.471734	0.55351	0.999924	0.897686	1.17564	1.04216	-1.16914	1.37449	1.00555	1.12808	1.21843	1.2252	-1.12185
Solyc05g005690.1.1	Solyc05g005690.1.1	11.2916	11.0507	10.8283	10.9655	0.0956542	0.0866384	0.0556322	0.0214681	7.49377	0.511585	1.32665	15.1265	0.838116	4.08939	3.4859	3.97377	0.0635263	0.0143649	0.469162	0.25617	0.00174026	0.362061	0.0585463	0.0755142	0.0571019	0.800348	0.130542	0.696902	0.660621	0.00934146	0.997995	0.0910643	0.261615	0.999924	0.912818	1.25363	1.06084	-1.09978	1.37871	1.13989	1.18173	1.16669	1.3299	-1.0367
Solyc10g011970.1.1	Solyc10g011970.1.1	9.47318	8.45874	8.99812	9.24841	0.0150459	0.113948	0.0501977	0.0648561	3.5939	44.3582	4.4563	16.0541	0.0154422	73.2043	20.6952	7.56662	25.6446	0.0702479	3.04183e-05	0.0483582	0.00142428	0.900414	7.34234e-06	0.000648748	0.0135155	0.00026026	0.281345	0.00505491	0.378738	0.00816938	0.997995	0.000279759	0.0273513	0.999924	0.0197976	1.16859	-1.72868	-1.18945	1.38998	-1.01785	2.02013	-1.45335	-1.47929	-2.05618
Solyc05g010320.2.1	Solyc05g010320.2.1	8.3059	8.36308	8.14263	8.25874	0.188675	0.488053	0.105269	0.0299364	0.0252581	0.123639	0.153086	0.302709	0.017993	0.0371313	0.551878	0.0868875	0.000523742	0.870487	0.719718	0.692555	0.575683	0.89252	0.844939	0.454037	0.764061	0.981637	0.892584	0.832639	0.8823	0.496818	0.997995	0.614287	0.621251	0.999924	0.957091	1.03323	1.075	-1.0838	1.11982	-1.04895	-1.04043	1.16509	1.11073	-1.00819
Solyc02g024050.2.1	Solyc02g024050.2.1	9.83414	9.71105	9.7469	9.83677	0.0860216	0.107041	0.137153	0.0529264	0.000300553	0.69023	0.35271	0.332418	0.124534	0.661724	0.056125	0.239779	0.676585	0.985792	0.402376	0.550195	0.557768	0.722702	0.416069	0.809151	0.619014	0.412646	0.933502	0.654214	0.825985	0.48736	0.997995	0.37864	0.816558	0.999924	0.770288	-1.00182	-1.09105	-1.06427	1.06234	-1.06621	1.08907	-1.02516	-1.09304	-1.16118
Solyc01g060080.2.1	Solyc01g060080.2.1	8.7277	8.13604	7.98088	8.33163	0.0438322	0.0371821	0.0269512	0.0103697	32.9769	8.04108	25.8603	117.242	0.143991	73.586	5.0608	2.81663	20.914	0.000159565	0.0115534	0.000282024	5.24453e-07	0.702865	7.08011e-06	0.0372191	0.102062	0.000535466	0.0184297	0.119148	0.0386948	6.36614e-05	0.997995	0.000273764	0.185909	0.999924	0.0318582	1.31592	-1.14519	-1.27522	1.67809	1.03192	1.50698	1.11355	1.14909	-1.46036
Solyc01g100320.2.1	Solyc01g100320.2.1	14.606	14.1989	14.2661	14.5148	0.0651347	0.0915222	0.0709633	0.0365921	0.611998	7.33882	4.54802	8.49671	0.607775	12.1894	0.332256	1.23742	7.81381	0.429476	0.0147177	0.0464282	0.010277	0.436122	0.00393064	0.559464	0.265599	0.01236	0.668872	0.136504	0.37228	0.0308507	0.997995	0.0129666	0.691174	0.999924	0.168089	1.06527	-1.24477	-1.18811	1.26566	-1.11531	1.32602	-1.04769	-1.1685	-1.47892
Solyc02g090840.2.1	Solyc02g090840.2.1	10.7726	11.0737	10.8303	10.8905	0.0757564	0.100766	0.0634089	0.0778342	0.824481	1.99042	0.214771	0.197647	0.626952	5.37698	3.51284	0.0842738	0.299182	0.361115	0.165831	0.640073	0.650184	0.429136	0.0339091	0.0745293	0.767526	0.584125	0.623099	0.445272	0.862571	0.536811	0.997995	0.0613325	0.259788	0.999924	0.845266	-1.08518	1.13543	-1.0426	-1.04083	-1.13141	-1.23214	1.1838	1.04631	1.08903
Solyc07g062560.2.1	Solyc07g062560.2.1	8.21433	7.93219	8.14702	8.01188	0.0961304	0.0874859	0.114059	0.0348654	2.14497	0.332391	0.95579	0.237098	1.98814	4.16611	2.41547	0.262871	0.0536301	0.151274	0.558017	0.331705	0.619761	0.167987	0.0565517	0.131439	0.602684	0.81621	0.409245	0.751129	0.71546	0.519972	0.997995	0.0888354	0.339532	0.999924	0.917852	1.15064	-1.05679	1.0982	1.04776	1.26363	1.21599	-1.16057	1.08881	1.03918
Solyc01g008710.2.1	Solyc01g008710.2.1	12.3225	11.1029	12.0729	12.1157	0.125265	0.0788466	0.192457	0.217879	0.959287	23.0095	0.0409848	1.39684	0.201235	33.3651	21.1083	4.85749	8.3309	0.325896	0.000378524	0.837601	0.240972	0.652251	0.000116428	0.000604956	0.0382928	0.0103641	0.593819	0.0175537	0.932771	0.277497	0.997995	0.00131549	0.0269564	0.999924	0.1518	1.15412	-2.01782	-1.03007	1.18883	1.12043	2.32882	-1.95892	-1.74836	-2.0785
Solyc10g005100.2.1	Solyc10g005100.2.1	12.2949	10.6519	10.5316	11.063	0.518965	0.149436	0.121832	0.122417	15.8913	1.77012	2.95726	32.559	1.71266	28.2688	0.151487	2.35131	3.10109	0.00168035	0.189525	0.099475	0.00012246	0.19869	0.00021201	0.692145	0.132105	0.0901129	0.0479174	0.473892	0.479722	0.00191806	0.997995	0.00195529	0.759864	0.999924	0.427554	2.34878	-1.32975	-1.44536	3.39483	1.62505	3.12328	1.08694	1.76634	-1.92196
Solyc06g009140.2.1	Solyc06g009140.2.1	14.0547	13.2631	13.1188	13.5218	0.262798	0.232032	0.17341	0.17642	4.36679	1.02857	2.49679	13.4675	0.0865518	9.63403	0.320286	0.385568	2.24348	0.0489305	0.310118	0.127217	0.00255238	0.767168	0.00790796	0.566481	0.529056	0.144152	0.233594	0.585957	0.514593	0.0119581	0.997995	0.0214281	0.694062	0.999924	0.516247	1.44686	-1.19635	-1.32223	1.91307	1.09426	1.73095	1.10522	1.20939	-1.58185
Solyc08g005010.2.1	Solyc08g005010.2.1	8.53704	7.95335	7.92251	8.21935	0.0317329	0.0471137	0.0309664	0.0311851	18.2271	12.7773	15.9118	68.1991	0.0262001	61.5261	0.171744	0.160905	19.0688	0.00109388	0.0028483	0.00149731	5.90009e-06	0.870575	1.46847e-05	0.673557	0.68342	0.000743805	0.0393631	0.0540275	0.0805502	0.000315124	0.997995	0.00043064	0.750206	0.999924	0.0371295	1.24634	-1.20247	-1.22845	1.53106	1.01457	1.49868	1.02161	1.03649	-1.47717
Solyc01g096700.2.1	Solyc01g096700.2.1	8.86941	9.33113	9.3922	9.18311	0.141817	0.103079	0.116305	0.0317994	3.97783	0.885692	1.76728	11.0479	0.147434	8.61752	0.15076	0.36984	1.7184	0.0585082	0.344848	0.193804	0.00475901	0.699535	0.0107517	0.69284	0.537531	0.197623	0.258628	0.608884	0.596301	0.0182994	0.997995	0.0265486	0.759864	0.999924	0.590202	-1.24289	1.10805	1.15596	-1.43673	-1.0752	-1.37718	-1.04324	-1.12169	1.28086
Solyc08g078020.1.1	Solyc08g078020.1.1	8.29247	8.45841	8.3189	8.40223	0.100823	0.0388931	0.0549061	0.0574566	0.919792	0.240962	0.530107	0.0533488	0.948816	2.10232	1.48587	0.073064	0.0187555	0.335686	0.617251	0.465712	0.813079	0.332961	0.159513	0.228496	0.783081	0.890577	0.603375	0.78303	0.786329	0.620202	0.997995	0.188426	0.449754	0.999924	0.935529	-1.07905	1.03971	-1.05946	-1.01849	-1.14321	-1.1219	1.10153	-1.03784	-1.019
Solyc01g067660.2.1	Solyc01g067660.2.1	14.1211	14.4521	13.9893	14.4845	0.128568	0.057531	0.11448	0.143904	4.74952	0.0378212	8.82114	0.625206	8.8387	3.93968	7.70375	1.87834	3.33806	0.0413204	0.842441	0.00944788	0.424932	0.00922656	0.0626898	0.0138656	0.174837	0.0797795	0.21551	0.884738	0.181005	0.408493	0.997995	0.0956293	0.120246	0.999924	0.403461	-1.28648	-1.02273	-1.4096	1.0957	-1.81343	-1.25788	1.37827	-1.31573	-1.44165
Solyc04g026030.2.1	Solyc04g026030.2.1	9.47407	9.81817	9.69241	9.59284	0.10866	0.0948461	0.133056	0.0552474	0.604838	2.17727	0.425141	2.04416	0.00526555	5.07723	0.678198	0.162328	1.50887	0.432137	0.148596	0.512547	0.161487	0.941817	0.0382937	0.407891	0.68211	0.226019	0.670957	0.422678	0.805229	0.211242	0.997995	0.0670112	0.587422	0.999924	0.62503	-1.08581	1.16905	1.07146	-1.16339	-1.01339	-1.26936	1.09108	1.07666	1.25259
Solyc09g007850.2.1	Solyc09g007850.2.1	11.7661	11.7413	11.732	11.7441	0.0830286	0.0467927	0.147927	0.0258438	0.0251163	0.000397937	0.00757862	0.0602882	0.00170056	0.0318372	0.00450334	0.00639713	0.00381659	0.870836	0.983775	0.929724	0.801553	0.966885	0.856253	0.945493	0.934998	0.950547	0.892584	0.93722	0.953095	0.613953	0.997995	0.620122	0.868162	0.999924	0.94764	1.01539	-1.00192	-1.00842	1.02394	1.00691	1.01734	1.00649	1.01344	-1.01036
Solyc06g054510.2.1	Solyc06g054510.2.1	12.3316	11.9466	12.0979	12.3258	0.0431419	0.0506621	0.0353109	0.0709892	0.00363023	15.6924	5.67036	5.96094	1.79568	16.1734	2.49674	5.07288	13.4096	0.950693	0.00143516	0.0289688	0.0254337	0.188755	0.00156182	0.125717	0.0349167	0.00243202	0.923268	0.0386366	0.308849	0.0578115	0.997995	0.00686707	0.333001	0.999924	0.076923	1.00401	-1.30063	-1.17117	1.17586	-1.1665	1.30584	-1.11054	-1.29544	-1.52326
Solyc04g071340.2.1	Solyc04g071340.2.1	9.08621	9.43047	9.55382	9.42534	0.123321	0.0266747	0.0435713	0.0668682	7.57574	0.00173498	1.08734	14.4032	0.974304	7.80677	1.0022	2.4494	0.391979	0.013973	0.966087	0.30178	0.00204681	0.326699	0.0139866	0.317752	0.124945	0.531392	0.129449	0.932928	0.694283	0.0103035	0.997995	0.0321471	0.525047	0.999924	0.82681	-1.26499	1.00356	1.09314	-1.38282	-1.15721	-1.2695	-1.08926	-1.2605	1.09704
Solyc12g056530.1.1	Solyc12g056530.1.1	10.5106	10.6422	10.7268	10.5833	0.0652663	0.0881544	0.104523	0.100163	0.265755	0.174163	1.03477	2.34932	0.0839078	0.870195	0.359888	0.0032135	0.68599	0.599723	0.670611	0.31324	0.135659	0.770657	0.353175	0.543842	0.953936	0.409495	0.772595	0.808377	0.703484	0.185898	0.997995	0.336376	0.679896	0.999924	0.770086	-1.05169	1.04164	1.10455	-1.16164	1.05027	-1.09548	-1.0604	-1.00964	1.15055
Solyc02g088100.2.1	Solyc02g088100.2.1	9.29636	9.69946	9.42902	9.51043	0.129928	0.21129	0.0909885	0.136837	1.16698	0.90998	0.168785	0.448142	0.741129	4.13796	1.86258	0.00532057	0.0983171	0.280786	0.338597	0.678154	0.497464	0.390744	0.0572854	0.180764	0.940727	0.753117	0.554526	0.606375	0.875951	0.452948	0.997995	0.0894764	0.400008	0.999924	0.897384	-1.15996	1.14	-1.05805	-1.09631	-1.2273	-1.32235	1.20618	-1.01751	1.07745
Solyc01g008970.2.1	Solyc01g008970.2.1	11.881	11.6333	11.5082	11.6318	0.0369638	0.0686629	0.0785204	0.089728	4.36173	0.000151319	1.07427	9.7653	0.368906	4.3105	1.09992	1.47109	0.349641	0.0490464	0.989989	0.304581	0.00691661	0.54269	0.0530502	0.296228	0.22653	0.554329	0.233836	0.937935	0.696493	0.0235898	0.997995	0.0852068	0.511303	0.999924	0.832685	1.18851	1.00102	-1.08949	1.29487	1.09089	1.1873	1.0906	1.18972	-1.08838
Solyc09g091440.2.1	Solyc09g091440.2.1	9.49106	10.7448	10.4641	10.1549	0.350217	0.179881	0.0454934	0.0921879	7.28978	5.75642	1.58121	15.6612	0.693599	26.002	1.30369	0.0301413	4.45719	0.0153895	0.0268929	0.217503	0.00154845	0.40607	0.000289629	0.257558	0.85961	0.0466685	0.134766	0.18695	0.625506	0.00861995	0.997995	0.00233779	0.477965	0.999924	0.32095	-1.58431	1.50516	1.239	-1.96297	-1.2787	-2.38465	1.21482	-1.05258	1.8649
Solyc04g074700.2.1	Solyc04g074700.2.1	8.44659	8.10408	8.40278	8.40858	0.0992396	0.023786	0.113197	0.0725568	0.0803822	5.15685	0.00186783	0.106756	0.0192479	6.5249	4.96243	1.31652	1.785	0.771691	0.0344028	0.965055	0.738363	0.888864	0.0218563	0.0388028	0.2514	0.189606	0.856163	0.212421	0.962975	0.583631	0.997995	0.0444448	0.188128	0.999924	0.578969	1.0267	-1.23499	-1.00402	1.03083	1.02259	1.26796	-1.23004	-1.20287	-1.23996
Solyc12g096540.1.1	Solyc12g096540.1.1	12.5031	12.2868	12.1628	12.4258	0.186209	0.203395	0.0496372	0.0740163	0.157589	0.510291	1.82716	3.05795	0.30385	1.23503	0.406251	0.033575	1.42288	0.685314	0.469707	0.186859	0.0929163	0.580311	0.272488	0.519363	0.851919	0.239232	0.819119	0.697285	0.589626	0.142523	0.997995	0.279832	0.665213	0.999924	0.638516	1.05501	-1.10115	-1.20001	1.26602	-1.13744	1.16172	1.08978	-1.04374	-1.32139
Solyc01g099670.2.1	Solyc01g099670.2.1	13.9031	13.643	13.9281	14.1454	0.100287	0.176692	0.127739	0.160813	1.55822	6.69642	1.25303	0.0166143	1.86863	1.79415	2.15606	4.90505	4.58095	0.216214	0.0186046	0.269084	0.894869	0.180515	0.191025	0.152147	0.0375165	0.0441421	0.488161	0.152659	0.667764	0.654905	0.997995	0.214744	0.364389	0.999924	0.312659	-1.18295	-1.41665	-1.1626	-1.0175	-1.3753	1.19756	-1.21851	-1.67582	-1.647
Solyc11g008530.1.1	Solyc11g008530.1.1	8.7057	8.89455	8.3414	8.51718	0.118746	0.210602	0.00641696	0.0547948	1.16322	4.6612	1.0114	4.34395	0.00176863	1.16738	10.0151	3.49382	0.443364	0.28152	0.0426356	0.3185	0.0500635	0.966228	0.2853	0.00673764	0.0720014	0.505823	0.554919	0.236106	0.706662	0.0921475	0.997995	0.289009	0.0870319	0.999924	0.816536	1.13959	1.29897	-1.12958	1.28725	1.00886	-1.13986	1.46728	1.48029	1.14996
Solyc02g080540.1.1	Solyc02g080540.1.1	9.41613	9.14994	9.19323	9.3833	0.193599	0.0320594	0.0971714	0.0441459	0.0407616	2.05847	1.36566	1.8783	0.311515	2.67857	0.0708216	0.506633	2.25915	0.836129	0.159274	0.249651	0.178183	0.575615	0.116351	0.786232	0.471449	0.142869	0.880364	0.435893	0.654493	0.226292	0.997995	0.150596	0.806473	0.999924	0.514918	1.02302	-1.17556	-1.14082	1.16708	-1.11515	1.20263	-1.03046	-1.14911	-1.34111
Solyc05g054760.2.1	Solyc05g054760.2.1	12.0635	10.7636	10.9677	11.4414	0.0116327	0.0564296	0.110147	0.0502935	29.5541	35.0899	17.1396	91.7069	0.560193	129.051	3.18149	0.0791549	33.7592	0.000231546	7.44723e-05	0.00116297	1.70447e-06	0.454318	3.93339e-07	0.0878258	0.774451	9.37459e-05	0.0216435	0.00813927	0.0724073	0.000123021	0.997995	3.80228e-05	0.279799	0.999924	0.0123049	1.53906	-1.59971	-1.38868	2.13726	1.10829	2.46204	-1.15196	-1.03941	-2.22148
Solyc01g088400.2.1	Solyc01g088400.2.1	14.5798	15.2906	15.5562	15.4479	0.220608	0.205034	0.0970507	0.0634797	17.1552	0.563712	0.267175	21.7042	4.38019	11.4994	1.60705	7.97947	0.0182392	0.00131808	0.448032	0.602404	0.000503999	0.049423	0.00469464	0.211553	0.0117601	0.892096	0.0441064	0.683874	0.847541	0.00426602	0.997995	0.0147777	0.433856	0.999924	0.935827	-1.82521	-1.11524	1.07798	-1.96754	-1.69318	-1.63661	-1.20221	-2.03555	-1.03457
Solyc06g073260.2.1	Solyc06g073260.2.1	8.6976	8.22015	8.30142	8.4116	0.11573	0.0940453	0.0751533	0.0154812	4.59009	2.05685	0.681276	8.80809	0.578211	12.7922	0.370611	0.167218	1.70188	0.0442819	0.159427	0.40979	0.00929881	0.447295	0.00337774	0.538012	0.677638	0.199691	0.222684	0.435893	0.756708	0.0287551	0.997995	0.011678	0.676092	0.999924	0.591815	1.21925	-1.14191	-1.07936	1.31602	1.1296	1.39228	-1.05795	1.06773	-1.23254
Solyc05g055230.1.1	Solyc05g055230.1.1	12.4324	12.2713	12.2333	12.2752	0.144672	0.0246398	0.0606893	0.0403711	1.4325	0.00085944	0.10168	2.29748	0.25696	1.50353	0.083843	0.454394	0.0404119	0.23464	0.976133	0.747026	0.139683	0.610886	0.22862	0.767963	0.494871	0.840084	0.510538	0.93541	0.900062	0.189805	0.997995	0.245269	0.798498	0.999924	0.92276	1.11515	-1.00267	-1.02946	1.148	1.08323	1.11813	1.02672	1.11218	-1.03221
Solyc11g006690.1.1	Solyc11g006690.1.1	9.30788	8.89571	9.36474	9.30145	0.134526	0.113721	0.153563	0.175888	0.00107866	4.2922	0.104454	0.0843036	0.042254	4.42936	5.73582	1.38573	1.01916	0.973087	0.0503541	0.743763	0.766449	0.835968	0.050378	0.0283502	0.239813	0.316798	0.928106	0.254354	0.8988	0.597674	0.997995	0.0821278	0.161358	0.999924	0.707014	1.00447	-1.32476	1.04485	-1.0402	1.04952	1.33068	-1.38418	-1.31887	-1.2679
Solyc04g082200.2.1	Solyc04g082200.2.1	15.9646	15.9628	15.7631	15.9519	0.0161049	0.0353377	0.125077	0.0113111	0.0125902	0.00929394	2.7995	3.18756	0.812202	0.000249666	3.13139	0.0145062	0.828728	0.908339	0.921537	0.108042	0.0869928	0.369413	0.987313	0.090083	0.902318	0.365543	0.906055	0.916564	0.490012	0.136135	0.997995	0.678664	0.283914	0.999924	0.742479	1.00882	1.00757	-1.13985	1.1499	-1.12989	1.00124	1.14848	1.01645	-1.13129
Solyc03g115360.2.1	Solyc03g115360.2.1	8.60193	8.30348	8.11	8.38822	0.0971231	0.0296182	0.0205153	0.0640772	3.98232	0.626274	6.74973	21.1012	0.120981	7.76709	3.26399	0.483367	3.82934	0.0583826	0.424501	0.0191286	0.000562082	0.726531	0.0141652	0.0842669	0.481623	0.0626183	0.258392	0.670214	0.258512	0.00456938	0.997995	0.0324309	0.275055	0.999924	0.365515	1.15966	-1.0605	-1.2127	1.40633	-1.04573	1.22983	1.14352	1.0935	-1.28607
Solyc10g083700.2.1	Solyc10g083700.2.1	8.61165	8.27101	8.41583	8.34786	0.145247	0.139665	0.0640203	0.0334316	2.78964	0.236781	0.185199	1.53729	1.4708	4.65189	0.840796	0.466985	0.00105485	0.105728	0.62031	0.663872	0.219949	0.231824	0.045775	0.358602	0.489035	0.973969	0.34231	0.784392	0.872105	0.261753	0.997995	0.076243	0.555029	0.999924	0.955373	1.20063	-1.05471	1.04824	1.14537	1.25854	1.26632	-1.10559	1.13834	-1.00618
Solyc10g083690.2.1	Solyc10g083690.2.1	8.23478	7.7109	7.91702	8.01655	0.0431749	0.105656	0.116384	0.0670884	2.49512	4.89464	0.518991	5.29003	0.246067	14.3791	2.22598	0.133473	2.86709	0.12411	0.0384778	0.470316	0.0333274	0.618521	0.002303	0.146155	0.71019	0.101974	0.373268	0.224004	0.789079	0.0698444	0.997995	0.00884597	0.355699	0.999924	0.447808	1.1633	-1.23598	-1.07142	1.24639	1.08576	1.43782	-1.15358	-1.06247	-1.32425
Solyc03g111310.2.1	Solyc03g111310.2.1	11.3129	11.6399	11.0817	11.205	0.336162	0.0761454	0.134627	0.1294	0.20301	3.29496	0.264525	0.931007	0.00135483	1.86223	5.42668	1.71124	0.564099	0.646015	0.0812896	0.60419	0.333538	0.970435	0.183409	0.0320298	0.1939	0.453678	0.798937	0.318436	0.847972	0.34761	0.997995	0.208719	0.171086	0.999924	0.787525	1.07771	1.3519	-1.08919	1.17383	-1.01065	-1.25442	1.47247	1.45696	1.2412
Solyc01g066360.2.1	Solyc01g066360.2.1	8.47242	8.38288	8.57399	8.40837	0.0652127	0.283508	0.378364	0.0687165	0.0537045	0.00850942	0.359064	0.135039	0.230166	0.104969	0.478125	0.00648636	0.0856738	0.812403	0.924915	0.546683	0.707266	0.630014	0.742546	0.485235	0.934545	0.769024	0.871496	0.916669	0.824241	0.567193	0.997995	0.561467	0.64227	0.999924	0.902665	1.0454	-1.01783	1.12164	-1.07294	1.17256	1.06404	-1.14164	1.02708	1.102
Solyc06g009060.2.1	Solyc06g009060.2.1	11.4824	11.4588	11.2963	11.4196	0.111113	0.0639503	0.548195	0.117877	0.0404979	0.0157762	0.156021	0.355497	0.0125135	0.00572102	0.271022	0.0356091	0.0241905	0.836645	0.897881	0.689821	0.544642	0.91032	0.938796	0.597545	0.847533	0.875868	0.880543	0.906202	0.881795	0.479775	0.997995	0.658317	0.710166	0.999924	0.931872	1.0445	1.02754	-1.08921	1.13767	-1.04281	1.0165	1.11921	1.07327	-1.06001
Solyc08g076970.2.1	Solyc08g076970.2.1	12.8634	14.0185	13.8551	13.3852	0.368661	0.351066	0.224352	0.0778838	2.88859	4.25367	2.34137	10.4312	0.0095689	14.1528	0.28333	0.0438884	4.30225	0.100332	0.0512443	0.138655	0.0056633	0.921578	0.00242664	0.58944	0.831105	0.050128	0.331859	0.257223	0.532221	0.0206187	0.997995	0.00917904	0.705669	0.999924	0.334399	-1.43581	1.55109	1.38496	-1.98854	-1.03672	-2.22707	1.11996	1.08029	2.14819
Solyc07g053260.2.1	Solyc07g053260.2.1	14.4515	13.924	13.9324	14.0671	0.0918937	0.0348217	0.0437071	0.0779308	11.4304	1.58612	1.40567	20.8529	1.60642	21.5324	0.00544734	1.50022	1.99271	0.00451436	0.212667	0.243194	0.000584109	0.212436	0.000576767	0.940021	0.222195	0.167075	0.0749628	0.495232	0.649306	0.00467725	0.997995	0.00354897	0.866684	0.999924	0.551199	1.30524	-1.10432	-1.09792	1.43304	1.18883	1.4414	-1.00583	1.18194	-1.21245
Solyc03g117890.2.1	Solyc03g117890.2.1	7.86745	8.31182	8.11186	8.02824	0.050236	0.119726	0.0231169	0.0358401	1.92379	5.98356	0.520234	4.44484	0.147734	14.6929	2.97514	0.373914	3.34415	0.172312	0.0245546	0.469793	0.0478655	0.699239	0.00214881	0.0975664	0.535291	0.0795318	0.435415	0.177492	0.788915	0.0893879	0.997995	0.00848866	0.295311	0.999924	0.402486	-1.1179	1.21721	1.05967	-1.18461	-1.05495	-1.36072	1.14867	1.08883	1.28984
Solyc08g008210.2.1	Solyc08g008210.2.1	11.6865	11.7378	12.2375	11.9649	0.245266	0.368379	0.108743	0.213149	0.956747	0.636893	0.917659	3.7484	0.000135867	0.0324283	3.08354	1.05162	0.00852155	0.326516	0.420696	0.34115	0.0660374	0.990638	0.854944	0.0922958	0.303368	0.926171	0.594187	0.669166	0.721	0.11266	0.997995	0.619404	0.287676	0.999924	0.941861	-1.21282	-1.1705	1.208	-1.46509	-1.00399	-1.03616	-1.41396	-1.4196	1.03204
Solyc08g081910.2.1	Solyc08g081910.2.1	13.2771	12.7277	13.5144	13.5843	0.0442251	0.0893657	0.0396537	0.252667	2.68567	20.8791	0.138919	1.60297	1.34874	8.58817	17.6118	12.8471	8.14138	0.111811	0.000532582	0.706363	0.211029	0.251273	0.0108465	0.00114003	0.00294533	0.0110471	0.352566	0.0218368	0.885783	0.254582	0.997995	0.0267321	0.0344042	0.999924	0.1571	-1.23732	-1.81076	-1.04962	-1.17882	-1.29872	1.46345	-1.72515	-2.24049	-1.90062
Solyc03g044330.1.1	Solyc03g044330.1.1	10.6744	11.5719	11.544	11.2029	0.246847	0.0966082	0.0834512	0.106362	7.11144	3.4663	2.96245	19.2537	0.298022	20.5076	0.0197749	0.21597	4.27924	0.0163679	0.0746225	0.0992078	0.000771076	0.583917	0.000684804	0.885928	0.636863	0.0506552	0.137233	0.307396	0.479722	0.00558795	0.997995	0.00394121	0.846915	0.999924	0.3346	-1.44241	1.29143	1.26672	-1.82714	-1.1387	-1.86277	1.0195	-1.11691	1.63588
Solyc02g076710.2.1	Solyc02g076710.2.1	15.0962	15.4696	15.7344	15.7029	0.203823	0.0650143	0.0264727	0.045615	14.1791	2.09532	0.0384399	15.6941	4.24702	5.37312	2.70137	9.05861	0.522052	0.00237407	0.155879	0.842624	0.00153586	0.0524873	0.0339641	0.112561	0.00830326	0.470828	0.055197	0.432944	0.933282	0.00858057	0.997995	0.0613418	0.317856	0.999924	0.799503	-1.52277	-1.17546	1.02214	-1.55648	-1.48979	-1.29547	-1.20148	-1.78995	-1.15
Solyc07g006570.2.1	Solyc07g006570.2.1	10.0892	10.3113	10.3628	10.2968	0.0893446	0.0953344	0.123816	0.109325	1.76791	0.00850935	0.178421	3.0696	0.274355	2.02172	0.109001	0.510371	0.0882865	0.189499	0.924915	0.669671	0.0923594	0.599206	0.167059	0.736806	0.469848	0.765619	0.457382	0.916669	0.873673	0.141954	0.997995	0.195089	0.782561	0.999924	0.900531	-1.15481	1.01004	1.04679	-1.20884	-1.10319	-1.1664	-1.03639	-1.14334	1.05729
Solyc01g059930.2.1	Solyc01g059930.2.1	11.0309	10.8	10.6106	10.6889	0.00345407	0.147295	0.0266589	0.0559247	7.01072	0.739385	0.368255	10.5925	1.38847	3.19659	2.15125	4.10121	0.0213422	0.0169752	0.38662	0.541702	0.00540501	0.244744	0.0893431	0.152578	0.0537972	0.883308	0.140145	0.642846	0.821317	0.0199918	0.997995	0.124832	0.365033	0.999924	0.933712	1.26745	1.08001	-1.05582	1.3382	1.20044	1.17356	1.1403	1.36886	1.02291
Solyc01g006900.2.1	Solyc01g006900.2.1	12.7069	12.1713	12.3952	12.6147	0.212991	0.242	0.0755646	0.110358	0.173775	4.01882	0.984588	1.98564	0.110362	5.86396	1.02502	0.840407	2.99393	0.670578	0.0571291	0.324737	0.167136	0.738309	0.0280418	0.312496	0.356135	0.0953296	0.810881	0.272672	0.711303	0.216249	0.997995	0.0532672	0.521443	0.999924	0.433682	1.066	-1.35985	-1.16432	1.24117	-1.09223	1.4496	-1.16793	-1.27565	-1.58331
Solyc10g046970.1.1	Solyc10g046970.1.1	9.12724	9.35904	9.40138	9.30727	0.156003	0.14078	0.111616	0.0933505	1.01759	0.0841321	0.278061	2.35952	0.0772622	1.68691	0.0562921	0.172177	0.222698	0.312252	0.767021	0.595158	0.134886	0.779623	0.203896	0.808867	0.67316	0.636386	0.580487	0.855546	0.845403	0.185295	0.997995	0.225114	0.816461	0.999924	0.859526	-1.13291	1.03653	1.06741	-1.20927	-1.06137	-1.17429	-1.02978	-1.09298	1.1064
Solyc06g066660.2.1	Solyc06g066660.2.1	12.4135	13.5593	13.2004	12.969	0.288384	0.237679	0.0307697	0.0754229	5.55814	6.27884	0.964593	11.1537	0.630607	23.652	2.32143	0.00732014	4.05515	0.0294436	0.021861	0.329565	0.0046241	0.427792	0.000408811	0.138513	0.930498	0.0562082	0.185079	0.16506	0.713968	0.0179617	0.997995	0.00289551	0.345924	0.999924	0.35063	-1.46964	1.50564	1.17397	-1.72531	-1.25185	-2.21274	1.28251	1.0245	1.76757
Solyc03g119480.2.1	Solyc03g119480.2.1	9.80518	8.54263	9.56629	9.24567	0.240617	0.300012	0.216983	0.0121624	4.62396	7.30093	1.51842	0.842905	3.81396	23.5454	15.4784	0.101451	0.720086	0.0436402	0.0149313	0.226303	0.356589	0.0642103	0.000415366	0.00175954	0.745843	0.398318	0.221323	0.137246	0.633983	0.364524	0.997995	0.00292187	0.0426223	0.999924	0.760566	1.47376	-1.62794	1.24887	1.18008	1.84053	2.39918	-2.03307	-1.10461	-1.30353
Solyc06g073190.2.1	Solyc06g073190.2.1	10.9675	11.4211	11.8258	11.2661	0.153503	0.139982	0.0598055	0.0698324	3.29331	0.886875	11.5704	27.2095	0.839288	7.59822	6.05054	0.254047	6.28798	0.081513	0.344548	0.00423902	0.000226039	0.361746	0.0149872	0.0251185	0.608803	0.0216785	0.300419	0.608884	0.129163	0.00259629	0.997995	0.0337939	0.154268	0.999924	0.226929	-1.22996	1.11339	1.47397	-1.81293	1.19839	-1.36943	-1.32386	-1.1047	1.64111
Solyc02g080070.2.1	Solyc02g080070.2.1	10.4763	11.1031	11.4257	10.9243	0.138371	0.0948541	0.188369	0.165692	5.01073	0.798422	6.27914	22.5083	0.0238264	9.80949	2.59944	0.602938	3.8519	0.0369368	0.368927	0.0228109	0.000440934	0.876478	0.00750741	0.118875	0.432711	0.061939	0.203465	0.627244	0.281208	0.00391851	0.997995	0.0206473	0.324261	0.999924	0.365515	-1.3641	1.13195	1.41564	-1.93108	1.03778	-1.5441	-1.25062	-1.20509	1.60244
Solyc02g079990.2.1	Solyc02g079990.2.1	8.45048	8.45906	8.40106	8.40217	0.160249	0.0878791	0.0773302	0.0346864	0.101697	0.141052	5.46485e-05	0.106467	0.0323456	0.00321136	0.146659	0.160762	0.0451846	0.744412	0.701735	0.994047	0.738706	0.856328	0.954115	0.696827	0.683552	0.831013	0.845111	0.82444	0.969963	0.583804	0.997995	0.664418	0.761406	0.999924	0.92171	1.03405	1.04022	-1.00078	1.03485	1.03325	-1.00597	1.04103	1.07564	1.03941
Solyc02g080040.2.1	Solyc02g080040.2.1	8.47728	8.60114	8.60699	8.55924	0.114193	0.0545215	0.064876	0.108286	0.34528	0.0902426	0.117219	0.864859	0.0200463	0.788561	0.00176136	0.0274948	0.137721	0.5505	0.759018	0.729158	0.350619	0.886611	0.375887	0.965907	0.865864	0.70979	0.743598	0.852043	0.894498	0.360196	0.997995	0.35107	0.876368	0.999924	0.884134	-1.05846	1.02947	1.03365	-1.09408	-1.02399	-1.08965	-1.00407	-1.02816	1.06412
Solyc02g080050.1.1	Solyc02g080050.1.1	8.46173	8.4181	8.50631	8.37257	0.112081	0.144247	0.156388	0.0523864	0.262936	0.0685652	0.591621	0.0657393	0.547791	0.0629623	0.257373	0.200013	0.354333	0.601639	0.789119	0.441551	0.792968	0.459336	0.799029	0.606783	0.649566	0.551661	0.773489	0.863538	0.774676	0.610277	0.997995	0.590403	0.714787	0.999924	0.832533	1.06375	1.03206	1.09713	-1.03138	1.16708	1.0307	-1.06305	1.09786	1.13231
Solyc02g082920.2.1	Solyc02g082920.2.1	11.3175	11.0168	11.3039	11.3029	0.363283	0.15471	0.230691	0.0721887	0.00296866	1.13339	1.34453e-05	0.00258253	0.00112722	1.25237	1.14121	0.340117	0.3752	0.955403	0.287734	0.997052	0.958473	0.973024	0.269334	0.287744	0.554152	0.540266	0.924297	0.568196	0.969963	0.683749	0.997995	0.277686	0.504459	0.999924	0.827449	1.0102	-1.21935	1.00068	1.00951	1.01089	1.23179	-1.22018	-1.20703	-1.21851
Solyc02g082930.2.1	Solyc02g082930.2.1	12.0191	11.9891	12.5902	12.0859	0.160581	0.206321	0.146697	0.0864411	0.106233	0.223441	6.06824	7.78027	1.52289	0.0215391	8.62054	0.212603	1.32094	0.739061	0.63016	0.0247333	0.0130678	0.224126	0.881539	0.010268	0.6395	0.256213	0.842694	0.789539	0.28772	0.0359954	0.997995	0.632701	0.104422	0.999924	0.656685	-1.04735	-1.06939	1.41853	-1.48569	1.3544	1.02105	-1.51696	-1.12002	1.32648
Solyc03g096840.2.1	Solyc03g096840.2.1	10.3702	10.9843	10.8366	10.553	0.150532	0.234478	0.0347541	0.10459	0.843301	4.68974	2.02849	5.48761	0.0853242	9.5104	0.549567	0.518557	4.29563	0.35589	0.0421055	0.165828	0.030732	0.768797	0.00820559	0.454967	0.466411	0.0502812	0.619327	0.234253	0.568431	0.066132	0.997995	0.021977	0.621735	0.999924	0.3346	-1.13514	1.34839	1.21724	-1.38173	1.07233	-1.5306	1.10774	1.18786	1.64131
Solyc03g123630.2.1	Solyc03g123630.2.1	8.32237	8.91557	8.90269	8.68393	0.0192257	0.065366	0.143615	0.043876	7.50835	3.08198	2.74879	19.3432	0.390378	20.2113	0.00952773	0.323132	3.88401	0.0142933	0.090625	0.110983	0.000757965	0.531291	0.000725449	0.920717	0.564141	0.0609928	0.130222	0.333374	0.492137	0.00551538	0.997995	0.00409389	0.858246	0.999924	0.362695	-1.28481	1.17417	1.16374	-1.49518	-1.10404	-1.50859	1.00897	-1.09423	1.36643
Solyc01g068120.2.1	Solyc01g068120.2.1	8.04959	8.31319	8.54612	8.18281	0.0742218	0.0229105	0.209767	0.0900096	0.603828	0.578377	4.49115	8.38853	0.600473	2.36414	1.84613	9.133e-05	2.76431	0.432516	0.442353	0.0476078	0.0106548	0.438841	0.137737	0.18255	0.992226	0.107764	0.671204	0.680585	0.375477	0.0315462	0.997995	0.169532	0.401883	0.999924	0.459465	-1.09674	1.09458	1.28638	-1.41082	1.17292	-1.20047	-1.17522	-1.00197	1.40805
Solyc01g104370.2.1	Solyc01g104370.2.1	13.2806	12.5905	12.7767	12.9429	0.305006	0.200061	0.0400751	0.112067	2.04582	2.22689	0.495465	4.55487	0.1759	8.54158	0.621549	0.00127946	1.60772	0.160249	0.144426	0.480255	0.0455876	0.673468	0.0110076	0.427672	0.970907	0.211994	0.422203	0.416921	0.792318	0.0862805	0.997995	0.0270017	0.602459	0.999924	0.608388	1.26376	-1.27664	-1.1221	1.41807	1.12625	1.61337	-1.13773	-1.01019	-1.43252
Solyc09g010430.1.1	Solyc09g010430.1.1	9.41523	9.73462	9.5957	9.50553	0.0384337	0.0269474	0.0382549	0.0326337	1.56244	10.0585	1.5584	6.24167	8.721e-07	19.5496	3.69855	1.23078	6.51178	0.215635	0.00605966	0.220627	0.0228315	0.999238	0.000816442	0.0681293	0.266848	0.0198855	0.487982	0.0817201	0.627131	0.0534604	0.999893	0.00442453	0.249292	0.999924	0.216499	-1.06459	1.1721	1.0645	-1.13325	-1.00008	-1.2478	1.10108	1.10099	1.2477
Solyc07g063100.2.1	Solyc07g063100.2.1	10.6084	10.6788	10.5293	10.6312	0.161826	0.0465841	0.0305546	0.0168808	0.0283482	0.122534	0.563809	0.33931	0.281668	0.268756	1.21202	0.0110024	0.0535533	0.862919	0.720949	0.452213	0.553813	0.594388	0.600828	0.273994	0.914862	0.81634	0.890065	0.833454	0.779681	0.485302	0.997995	0.487536	0.490942	0.999924	0.917852	-1.01598	1.0335	-1.07325	1.05637	-1.0904	-1.05002	1.10921	1.01725	-1.03846
Solyc06g069120.2.1	Solyc06g069120.2.1	13.8817	10.4845	12.8373	12.896	0.0662721	0.388043	0.475952	0.131847	8.76948	52.4809	0.0310768	9.84464	2.58549	104.156	49.9578	6.1148	18.3554	0.0094884	1.56025e-05	0.858234	0.00675521	0.119664	2.36004e-06	2.6616e-05	0.0229171	0.000846204	0.10518	0.00373835	0.939062	0.0232322	0.997995	0.000164259	0.00751125	0.999924	0.0405846	1.98034	-5.32011	-1.04151	2.06255	1.90141	10.5356	-5.10806	-2.68646	-5.54096
Solyc02g079970.2.1	Solyc02g079970.2.1	10.0781	10.2578	9.87583	10.1591	0.137482	0.0496578	0.115079	0.0720071	0.290157	0.430115	3.54582	1.80733	1.95487	1.42682	6.44584	0.00457622	0.502008	0.583734	0.506148	0.0739862	0.186034	0.17136	0.240075	0.0216246	0.94501	0.479388	0.763635	0.719763	0.434962	0.232804	0.997995	0.254559	0.14328	0.999924	0.804192	-1.05778	1.07078	-1.21697	1.1505	-1.28729	-1.13266	1.30312	1.01229	-1.13653
Solyc02g063070.2.1	Solyc02g063070.2.1	13.7919	14.1946	13.9579	13.9816	0.433602	0.100834	0.0817024	0.0812597	0.502654	0.63419	0.00785244	0.384855	0.212053	2.26605	0.78318	0.00254508	0.166968	0.472877	0.421667	0.928469	0.528859	0.643733	0.145414	0.374987	0.959004	0.682121	0.697014	0.669378	0.952946	0.471497	0.997995	0.175954	0.563646	0.999924	0.874161	-1.14049	1.15911	-1.01657	-1.1219	-1.15938	-1.32195	1.17832	1.01633	1.14022
Solyc03g034180.2.1	Solyc03g034180.2.1	12.3672	12.5486	12.2615	12.4652	0.122053	0.100248	0.0967113	0.0729274	0.425115	0.308658	1.83852	0.49549	1.34392	1.45825	3.65379	0.00310013	0.213519	0.508404	0.572175	0.185578	0.476113	0.252073	0.235284	0.0696089	0.954763	0.643438	0.719447	0.758259	0.588392	0.439876	0.997995	0.251162	0.251983	0.999924	0.862462	-1.07025	1.05955	-1.15163	1.07605	-1.23253	-1.13398	1.22022	-1.01009	-1.0869
Solyc09g082650.2.1	Solyc09g082650.2.1	12.9904	12.913	13.3651	13.1229	0.165521	0.0712397	0.152077	0.0982609	0.551017	1.38334	1.8437	4.41056	0.12629	0.188228	6.42108	1.22683	0.0110015	0.452841	0.242574	0.185011	0.048601	0.720857	0.660836	0.0218289	0.26759	0.916088	0.685033	0.524997	0.588304	0.090288	0.997995	0.519904	0.143512	0.999924	0.94087	-1.09613	-1.15655	1.18282	-1.29653	1.07908	1.05511	-1.36799	-1.26773	1.02272
Solyc04g071140.2.1	Solyc04g071140.2.1	9.88369	10.0062	9.56763	9.94082	0.12689	0.128508	0.121142	0.0830352	0.116587	0.152721	4.97426	3.56778	2.20464	0.536181	6.87016	0.000811689	1.12793	0.727233	0.690286	0.0385875	0.0720606	0.147985	0.462927	0.018529	0.976857	0.292861	0.835641	0.819045	0.340796	0.11912	0.997995	0.407294	0.13461	0.999924	0.690335	-1.0404	1.04637	-1.29522	1.24493	-1.34754	-1.08864	1.35528	1.00574	-1.23782
Solyc01g087730.2.1	Solyc01g087730.2.1	9.38358	9.1128	9.37725	9.43511	0.121741	0.16648	0.0346149	0.0897889	0.0977989	3.82724	0.123304	0.00147602	0.14691	2.70144	2.57662	1.71621	1.77482	0.7492	0.0625679	0.722576	0.968585	0.700047	0.114976	0.120336	0.193292	0.190785	0.847485	0.283389	0.892062	0.687288	0.997995	0.149223	0.325981	0.999924	0.579983	-1.03636	-1.25033	-1.04091	1.0044	-1.07876	1.20646	-1.20118	-1.29579	-1.30148
Solyc02g087930.2.1	Solyc02g087930.2.1	14.6551	15.0025	14.7901	14.9708	0.298163	0.0162505	0.0509705	0.147869	2.13703	0.0216241	0.699496	0.391251	1.7606	2.58859	0.967095	0.57624	0.158382	0.15199	0.880527	0.403791	0.525548	0.192851	0.121966	0.326061	0.442889	0.689899	0.410613	0.899933	0.75462	0.469263	0.997995	0.15555	0.530821	0.999924	0.876852	-1.24462	1.02226	-1.13337	-1.09816	-1.41062	-1.27232	1.1586	-1.21752	-1.1087
Solyc01g095430.2.1	Solyc01g095430.2.1	9.08512	8.8175	9.08047	8.92337	0.0346575	0.0799572	0.167077	0.040513	1.21214	0.519175	1.14338	0.00100358	1.57001	3.31789	3.20349	0.048243	0.040543	0.272176	0.465955	0.290109	0.974074	0.217422	0.0841799	0.0868653	0.823059	0.839835	0.54496	0.694787	0.68755	0.689327	0.997995	0.119342	0.279098	0.999924	0.92276	1.11865	-1.07614	1.11505	1.00323	1.24735	1.20382	-1.19995	1.0395	1.03616
Solyc07g021020.2.1	Solyc07g021020.2.1	8.25609	8.11659	7.96361	8.04466	0.069886	0.0534775	0.0203622	0.0307843	5.45639	0.63155	0.801889	10.4418	0.691593	2.37527	2.85672	3.26687	0.00338565	0.0306959	0.422621	0.372499	0.00564573	0.406726	0.136899	0.103729	0.0806574	0.953421	0.187864	0.669947	0.740869	0.0205969	0.997995	0.16874	0.305267	0.999924	0.948381	1.15783	1.05112	-1.05779	1.22474	1.09458	1.10152	1.11187	1.21702	-1.00634
Solyc01g094970.2.1	Solyc01g094970.2.1	10.0117	9.95364	10.507	10.1713	0.17012	0.161962	0.030464	0.100643	0.791675	1.47282	3.50645	7.63037	0.321959	0.10487	9.52432	1.47471	0.14474	0.370521	0.22878	0.0754391	0.0137654	0.569347	0.742666	0.00778733	0.22598	0.702773	0.628916	0.51076	0.438107	0.0371319	0.997995	0.561467	0.0919482	0.999924	0.881746	-1.11693	-1.16281	1.26205	-1.40963	1.12992	1.04107	-1.46752	-1.29878	1.08535
Solyc05g049980.2.1	Solyc05g049980.2.1	8.47161	8.25978	8.53467	8.46141	0.153768	0.0446743	0.213107	0.0958293	0.00283725	1.10777	0.146247	0.108344	0.0632747	1.22273	2.05902	0.332828	0.149671	0.956415	0.292992	0.699143	0.7365	0.800029	0.274782	0.160858	0.558406	0.698044	0.924721	0.572075	0.885557	0.582793	0.997995	0.281559	0.375427	0.999924	0.879506	1.0071	-1.14999	1.05209	-1.04468	1.05956	1.15815	-1.2099	-1.14189	-1.09305
Solyc12g009650.1.1	Solyc12g009650.1.1	8.10055	8.32539	8.39134	8.24588	0.0926609	0.0610983	0.0398072	0.0292443	1.84821	0.553331	1.85177	7.39996	5.68962e-07	4.42409	0.380608	0.126333	1.47653	0.180364	0.452129	0.184128	0.0149347	0.99938	0.0504955	0.532659	0.717663	0.230851	0.445803	0.686495	0.587007	0.0392744	0.999904	0.0822313	0.672463	0.999924	0.628815	-1.10598	1.05666	1.10609	-1.22331	1.0001	-1.16865	-1.04677	-1.04667	1.16876
Solyc07g056420.2.1	Solyc07g056420.2.1	13.3492	14.2945	14.1351	13.9746	0.457301	0.167536	0.0037486	0.0865073	4.94242	1.29341	0.325689	7.80558	0.910213	11.2925	0.321024	0.393041	0.97239	0.0380296	0.25766	0.565676	0.0129603	0.342712	0.00496906	0.566055	0.525119	0.327872	0.207411	0.541696	0.829182	0.0358382	0.997995	0.0154449	0.693996	0.999924	0.716222	-1.54259	1.24825	1.1177	-1.72415	-1.38015	-1.92554	1.1168	-1.2358	1.39517
Solyc07g056440.2.1	Solyc07g056440.2.1	8.97528	8.45601	8.55988	8.59308	0.0662353	0.0945222	0.0788019	0.0890339	8.33395	1.07203	0.0629117	9.84503	2.31623	15.384	0.615545	1.14265	0.551446	0.0108855	0.300564	0.799737	0.00675469	0.138849	0.00184568	0.429818	0.283989	0.458719	0.112322	0.578126	0.921231	0.0232322	0.997995	0.00761833	0.603599	0.999924	0.791646	1.30332	-1.09967	-1.02328	1.33367	1.27367	1.43323	-1.07465	1.18519	-1.12528
Solyc07g056470.2.1	Solyc07g056470.2.1	8.4775	8.71703	8.37233	8.5562	0.0302845	0.0896024	0.119827	0.0638097	0.35417	1.4788	1.933	0.632344	1.314	3.28037	6.79322	0.12852	0.0101228	0.545476	0.227903	0.175373	0.422387	0.257188	0.085743	0.0190363	0.715361	0.919505	0.741586	0.51042	0.578771	0.407236	0.997995	0.121065	0.135948	0.999924	0.941014	-1.05607	1.11793	-1.13593	1.07562	-1.19962	-1.18061	1.26989	1.05857	-1.0161
Solyc02g089230.2.1	Solyc02g089230.2.1	10.2608	10.065	9.95085	10.133	0.126908	0.102956	0.0635087	0.0121558	0.858742	0.243431	1.74591	5.05355	0.0519146	2.0166	0.685485	0.0625819	1.09773	0.351674	0.615463	0.196347	0.0367588	0.818507	0.167547	0.405455	0.79888	0.29925	0.615844	0.782375	0.599351	0.0749632	0.997995	0.195441	0.586112	0.999924	0.69262	1.0926	-1.04828	-1.13459	1.23965	-1.03843	1.14535	1.08233	1.04228	-1.18936
Solyc01g091730.2.1	Solyc01g091730.2.1	11.3285	11.7469	11.8009	11.6037	0.160279	0.0867824	0.0509482	0.0935125	3.09431	0.837835	1.58897	9.11803	0.0828414	7.1524	0.119169	0.237294	1.57814	0.0901525	0.357786	0.216435	0.00843438	0.772073	0.0174601	0.725335	0.620819	0.216065	0.314868	0.619712	0.623331	0.026906	0.997995	0.0376152	0.777079	0.999924	0.612394	-1.21013	1.10434	1.14646	-1.38736	-1.05554	-1.33639	-1.03814	-1.0958	1.26608
Solyc09g082860.2.1	Solyc09g082860.2.1	15.1402	14.9551	14.8809	15.143	0.116133	0.0936617	0.0569586	0.091498	0.000381408	1.74245	3.38972	3.31819	1.15401	1.69127	0.271545	0.598131	3.33094	0.983998	0.192801	0.0799224	0.081471	0.287108	0.203349	0.597203	0.434523	0.080067	0.932928	0.474933	0.446829	0.13002	0.997995	0.224605	0.710166	0.999924	0.404379	-1.00193	-1.13908	-1.19917	1.19687	-1.20149	1.13689	1.05275	-1.14128	-1.36596
Solyc03g005260.2.1	Solyc03g005260.2.1	11.0804	11.0734	10.8833	11.0214	0.0578611	0.0302591	0.104119	0.032746	0.285375	0.221576	1.56867	3.19219	0.171966	0.00403049	2.96936	0.336623	0.20371	0.586797	0.631612	0.219214	0.0867947	0.676893	0.948598	0.0978535	0.556191	0.651104	0.766075	0.789816	0.626922	0.135905	0.997995	0.662738	0.295876	0.999924	0.864448	1.0417	1.03665	-1.10052	1.14641	-1.05646	1.00487	1.14086	1.07988	-1.06161
Solyc03g118550.2.1	Solyc03g118550.2.1	8.25544	8.16316	8.11993	8.20978	0.0677907	0.0327036	0.0311568	0.00451312	0.315819	0.329196	1.223	2.7818	0.0986147	1.28989	0.283171	4.62379e-05	0.940407	0.567777	0.559891	0.274674	0.107234	0.752067	0.262644	0.589544	0.994457	0.335756	0.754053	0.75198	0.673861	0.158565	0.997995	0.27251	0.705669	0.999924	0.721669	1.03215	-1.03284	-1.06426	1.09848	-1.03111	1.06605	1.03042	-1.00066	-1.09921
Solyc02g083180.2.1	Solyc02g083180.2.1	12.2478	12.5468	12.1137	12.1316	0.248544	0.243163	0.0811536	0.114259	0.250199	3.19342	0.00593119	0.333175	0.059695	1.65589	3.4746	1.74378	0.974699	0.61045	0.085557	0.937799	0.557321	0.805671	0.207825	0.0759372	0.189971	0.327311	0.778528	0.324872	0.955413	0.487256	0.997995	0.227909	0.262543	0.999924	0.716222	1.0839	1.33354	-1.01248	1.09743	1.07054	-1.23031	1.35018	1.44542	1.3171
Solyc11g045130.1.1	Solyc11g045130.1.1	14.6358	15.1368	14.9423	15.0277	0.267983	0.189306	0.114511	0.0167223	3.15251	0.244686	0.149706	1.92825	1.55873	5.15376	0.777177	0.546879	0.00386921	0.0875134	0.614579	0.69576	0.172922	0.218993	0.0371171	0.376745	0.454597	0.950211	0.311318	0.781875	0.883855	0.221482	0.997995	0.0654786	0.56458	0.999924	0.94764	-1.31211	1.07862	-1.06098	-1.2367	-1.39213	-1.41527	1.14439	-1.21648	1.01662
Solyc11g066840.1.1	Solyc11g066840.1.1	8.78482	9.5365	9.20051	9.14973	0.303212	0.116102	0.0261303	0.0674607	2.90776	3.26664	0.0562984	3.77326	0.718285	12.3384	2.46526	0.00347961	1.39354	0.099316	0.0824685	0.810275	0.065273	0.397991	0.0037834	0.127901	0.95208	0.243946	0.330714	0.320423	0.922938	0.111774	0.997995	0.0126436	0.335246	0.999924	0.643681	-1.2878	1.30747	1.03582	-1.33393	-1.24326	-1.68376	1.26225	1.01527	1.3543
Solyc05g005490.2.1	Solyc05g005490.2.1	12.6474	11.8756	11.6632	11.8283	0.241571	0.185753	0.0500073	0.256983	11.2947	0.0377798	0.458507	16.3045	2.40061	10.026	0.759515	4.21297	0.0776862	0.00466946	0.842524	0.496792	0.00134942	0.132496	0.00705677	0.382057	0.0510852	0.779782	0.0759955	0.884738	0.799464	0.007955	0.997995	0.0197726	0.568775	0.999924	0.906285	1.76429	1.03338	-1.12119	1.97811	1.57359	1.7073	1.15862	1.82319	-1.08497
Solyc02g079060.2.1	Solyc02g079060.2.1	12.6912	12.744	12.6792	12.6278	0.0281852	0.0845571	0.100925	0.035776	0.29087	0.9779	0.191528	0.0103398	0.318152	0.202108	0.303876	0.778477	0.678326	0.583275	0.321881	0.6586	0.916947	0.57162	0.649476	0.576432	0.374026	0.41207	0.76331	0.595553	0.869643	0.6655	0.997995	0.513754	0.700878	0.999924	0.770288	1.0449	1.08386	1.03628	1.00831	1.0828	-1.03729	1.04591	1.13252	1.12318
Solyc01g107170.2.1	Solyc01g107170.2.1	9.39653	9.37187	9.71213	9.6666	0.184566	0.147888	0.0161869	0.0883235	2.32274	2.76636	0.0659967	3.17179	0.535227	0.0193724	3.68692	3.38627	0.659264	0.136684	0.107072	0.794965	0.0876823	0.464446	0.887606	0.0685148	0.075973	0.418568	0.391205	0.364756	0.919578	0.136933	0.997995	0.635308	0.249624	0.999924	0.775032	-1.20587	-1.22666	1.03206	-1.24452	-1.16841	1.01724	-1.26598	-1.47919	-1.18856
Solyc03g097590.2.1	Solyc03g097590.2.1	10.3378	10.0925	9.89914	10.1256	0.0703598	0.0132368	0.0628836	0.161402	2.16826	0.0526758	2.46831	9.26342	0.00323969	2.89685	1.79982	0.515007	1.08072	0.149237	0.81459	0.129235	0.00806647	0.954305	0.103835	0.187755	0.467894	0.302945	0.406189	0.872879	0.518092	0.0260951	0.997995	0.139121	0.407454	0.999924	0.694909	1.15847	-1.02319	-1.16993	1.35533	-1.0099	1.18534	1.14342	1.13221	-1.19707
Solyc03g097600.2.1	Solyc03g097600.2.1	8.46516	8.7008	8.69597	8.5699	0.0952368	0.0273653	0.055473	0.096855	0.722881	1.12912	1.04735	3.51047	0.00999661	3.6589	0.0015368	0.0150348	1.45047	0.391547	0.288593	0.310451	0.0741173	0.91983	0.0714719	0.96815	0.900573	0.23489	0.644536	0.568484	0.701474	0.12143	0.997995	0.105653	0.877463	0.999924	0.632522	-1.0753	1.09498	1.09132	-1.17349	1.0149	-1.17743	1.00335	1.0183	1.19497
Solyc08g014550.2.1	Solyc08g014550.2.1	10.0068	10.3426	9.80526	9.86741	0.249902	0.266789	0.416498	0.0144737	0.209889	2.43906	0.0417159	0.438749	0.0214871	1.21796	3.11873	1.35998	0.614273	0.640555	0.128016	0.836173	0.50191	0.882647	0.275671	0.090659	0.244054	0.434625	0.795341	0.395437	0.932311	0.455592	0.997995	0.282046	0.285331	0.999924	0.779071	1.10144	1.3901	-1.04402	1.14992	1.05501	-1.26207	1.45128	1.53111	1.33149
Solyc07g043460.2.1	Solyc07g043460.2.1	8.00934	8.3295	8.22981	8.063	0.046708	0.075603	0.0521592	0.0506029	0.272424	6.71954	2.63259	4.59874	0.403761	9.69793	0.940281	1.42866	5.92132	0.595263	0.0184426	0.118126	0.0447198	0.524422	0.00776491	0.332631	0.232973	0.0250416	0.77066	0.152025	0.502987	0.0850297	0.997995	0.0211549	0.535766	0.999924	0.24555	-1.03789	1.20288	1.12257	-1.16511	1.08158	-1.24846	1.07154	1.15896	1.35032
Solyc03g098240.2.1	Solyc03g098240.2.1	11.3982	10.9594	10.9758	11.1497	0.147179	0.167793	0.230866	0.191447	1.14834	0.673036	0.561962	3.31695	0.0345542	3.57965	0.00500498	0.0210373	0.821664	0.284452	0.408133	0.452926	0.0815233	0.851502	0.0742091	0.942522	0.882507	0.367529	0.557075	0.658891	0.780117	0.13002	0.997995	0.108507	0.867253	0.999924	0.742479	1.188	-1.14098	-1.12808	1.34016	1.05312	1.35549	-1.01144	1.04121	-1.28711
Solyc02g065770.2.1	Solyc02g065770.2.1	10.0794	10.9525	11.234	10.7595	0.0293173	0.129709	0.0169221	0.0256868	34.467	2.77743	16.7876	99.3634	1.04855	56.8127	5.9083	5.89203	11.0739	0.000139504	0.10643	0.00124728	1.44224e-06	0.309482	1.95359e-05	0.026518	0.0249992	0.00447712	0.0178391	0.364059	0.0743717	0.000118508	0.997995	0.000504838	0.15755	0.999924	0.101404	-1.60216	1.14317	1.38952	-2.22622	-1.15303	-1.83153	-1.2155	-1.40151	1.58845
Solyc09g091840.2.1	Solyc09g091840.2.1	10.1669	10.9532	10.2714	10.3367	0.0994954	0.102726	0.0552485	0.0812113	1.54365	20.3545	0.228631	0.584131	0.986812	33.1088	24.8975	3.56245	5.42287	0.218221	0.000584371	0.629541	0.440142	0.323736	0.000119837	0.000335519	0.0696012	0.0306819	0.490791	0.023207	0.858533	0.41707	0.997995	0.0013338	0.020837	0.999924	0.268964	-1.12488	1.53315	-1.04633	-1.07508	-1.177	-1.72462	1.60418	1.36294	1.46526
Solyc01g080010.2.1	Solyc01g080010.2.1	10.7665	10.4922	10.6369	10.5618	0.106819	0.198499	0.0594412	0.0124977	1.49014	0.172315	0.200791	0.596933	0.928307	2.67591	0.745123	0.216332	0.000362747	0.225954	0.672251	0.651065	0.435334	0.338068	0.116517	0.386456	0.636581	0.984726	0.498938	0.809422	0.866658	0.41446	0.997995	0.150773	0.572876	0.999924	0.957923	1.15242	-1.04943	1.05346	1.09395	1.21403	1.20938	-1.10552	1.09815	1.00384
Solyc06g050770.2.1	Solyc06g050770.2.1	13.0271	14.0354	13.9005	13.5891	0.21764	0.0174108	0.0397938	0.143792	9.46381	5.96704	2.90499	22.8554	0.627396	30.4603	0.54516	0.133807	5.73296	0.00771509	0.0247143	0.10219	0.000413662	0.428976	0.000163629	0.456762	0.709836	0.0270313	0.0962505	0.177566	0.481325	0.00378965	0.997995	0.00164917	0.623342	0.999924	0.255613	-1.47636	1.36253	1.24091	-1.83203	-1.18975	-2.0116	1.09801	-1.08354	1.69078
Solyc05g052310.2.1	Solyc05g052310.2.1	11.4479	10.9342	10.8378	11.0416	0.13299	0.170018	0.218554	0.0779897	3.8534	0.269249	0.968976	8.68701	0.319247	6.15983	0.216665	0.695157	0.753262	0.0620292	0.59746	0.32851	0.00967182	0.570971	0.0250246	0.636558	0.400229	0.387816	0.264969	0.771289	0.713406	0.0295522	0.997995	0.0489819	0.729701	0.999924	0.754166	1.32528	-1.07728	-1.15168	1.52629	1.15073	1.4277	1.06906	1.2302	-1.24069
Solyc11g070030.1.1	Solyc11g070030.1.1	12.3448	12.1368	12.2815	12.3436	0.104567	0.0648264	0.0933417	0.0158868	9.08766e-05	2.66722	0.240508	0.249949	0.0770829	2.69845	1.30587	0.878725	1.5032	0.992183	0.112941	0.620901	0.61058	0.779879	0.11516	0.257189	0.345682	0.226868	0.93561	0.374283	0.854941	0.515102	0.997995	0.149387	0.477899	0.999924	0.625686	1.00084	-1.15406	-1.04397	1.04484	-1.04309	1.15503	-1.10546	-1.1531	-1.2048
Solyc03g025390.2.1	Solyc03g025390.2.1	9.23213	10.043	10.0258	9.72627	0.0510735	0.311914	0.04134	0.121201	5.15236	2.11662	1.89359	13.293	0.266295	13.8737	0.00620654	0.22142	2.6714	0.0348159	0.153948	0.179541	0.00265793	0.604527	0.0025887	0.935964	0.632661	0.113334	0.19787	0.430576	0.582644	0.0123229	0.997995	0.00966742	0.86527	0.999924	0.471316	-1.40849	1.24549	1.23078	-1.73353	-1.14439	-1.75426	1.01196	-1.13087	1.53293
Solyc03g119040.2.1	Solyc03g119040.2.1	11.7738	11.982	12.0061	12.0187	0.0935939	0.0488255	0.0406465	0.0298243	5.52931	0.123742	0.014615	4.97538	2.03749	3.99872	0.0533043	2.4358	0.0744699	0.0297926	0.719611	0.902528	0.0380147	0.163165	0.0610206	0.813895	0.12591	0.784271	0.185517	0.832639	0.945402	0.0765886	0.997995	0.0938225	0.818001	0.999924	0.907583	-1.18502	-1.02572	-1.00877	-1.17472	-1.1954	-1.1553	-1.01681	-1.21549	-1.03471
Solyc07g062520.2.1	Solyc07g062520.2.1	8.37036	8.44784	8.67646	8.44356	0.0845835	0.0686453	0.338823	0.0822769	0.102837	0.000351543	1.04113	1.79838	0.163182	0.115214	1.00322	0.0303877	0.359914	0.743064	0.98474	0.311828	0.187047	0.68477	0.730793	0.317526	0.859043	0.548564	0.844001	0.93722	0.702155	0.2338	0.997995	0.555761	0.525047	0.999924	0.831171	-1.05205	1.00297	1.1752	-1.23636	1.11706	-1.05517	-1.17172	-1.04893	1.17869
Solyc07g062500.2.1	Solyc07g062500.2.1	8.69791	8.58536	7.97092	8.6542	0.185597	0.294158	0.0457179	0.109799	0.0363556	0.0901682	8.8838	10.0568	2.59451	0.241034	7.18396	0.00400469	3.58799	0.845095	0.75911	0.00926301	0.00633342	0.119079	0.619997	0.0165753	0.948577	0.0704369	0.884267	0.852043	0.180153	0.0222691	0.997995	0.497922	0.127573	0.999924	0.384848	1.03076	-1.04887	-1.60579	1.65519	-1.55787	1.08114	1.53097	-1.01757	-1.68427
Solyc07g055350.2.1	Solyc07g055350.2.1	8.28141	8.30929	8.02425	8.16715	0.0925301	0.0820136	0.0107395	0.0192805	1.09124	1.68885	1.70689	5.5277	0.022856	0.0649901	6.79144	1.83173	1.59774e-05	0.296198	0.199361	0.201117	0.0302247	0.879	0.795904	0.0190484	0.179919	0.996784	0.565308	0.482008	0.604565	0.0654093	0.997995	0.588806	0.135948	0.999924	0.960296	1.08242	1.10354	-1.10412	1.19512	-1.02005	-1.01952	1.21845	1.19449	-1.00053
Solyc09g059170.1.1	Solyc09g059170.1.1	12.5509	11.6952	11.9196	12.0192	0.0840985	0.0983209	0.0209801	0.125943	14.1993	5.27146	0.498131	20.0165	3.12612	36.7741	2.52868	0.722488	3.0035	0.00236463	0.0328027	0.479143	0.000674708	0.0899912	8.12902e-05	0.123562	0.391335	0.0948526	0.0551566	0.210335	0.792154	0.00508268	0.997995	0.00102662	0.330003	0.999924	0.433415	1.44566	-1.25178	-1.07147	1.54898	1.34923	1.80965	-1.16828	1.15488	-1.34125
Solyc04g009900.2.1	Solyc04g009900.2.1	9.69695	10.0101	9.98801	9.79664	0.129677	0.184517	0.0341982	0.0629948	0.346977	1.59033	1.2787	2.95786	0.0978299	3.42298	0.0169751	0.150544	1.90703	0.549536	0.21211	0.26447	0.0978391	0.75301	0.0799929	0.894302	0.693147	0.1759	0.743369	0.495014	0.665826	0.148412	0.997995	0.114515	0.850214	0.999924	0.562912	-1.07154	1.15944	1.14185	-1.22354	1.06561	-1.24239	1.0154	1.08203	1.32391
Solyc03g006700.2.1	Solyc03g006700.2.1	8.86175	8.83728	9.39954	8.76318	0.234355	0.0325085	0.233232	0.00662142	0.212467	0.120072	8.85565	6.32474	3.93717	0.0130936	6.91338	0.217328	3.67936	0.638517	0.72364	0.00934588	0.0221111	0.0605772	0.90752	0.0182452	0.635803	0.0673287	0.794405	0.833892	0.181005	0.0521413	0.997995	0.644138	0.13432	0.999924	0.377397	1.07071	1.0527	1.5544	-1.45175	1.66432	1.01711	-1.47658	1.12714	1.63633
Solyc01g079880.2.1	Solyc01g079880.2.1	13.994	13.834	12.8052	13.6962	0.0862689	0.0654098	0.95942	0.287366	0.42059	0.0899754	3.76509	6.70247	0.556297	0.121501	5.01914	0.299876	0.896999	0.510636	0.759352	0.066526	0.0191871	0.455887	0.723899	0.0378863	0.578381	0.346882	0.720525	0.852048	0.421275	0.0470084	0.997995	0.552854	0.186757	0.999924	0.729273	1.22927	1.10018	-1.85449	2.27967	-1.50861	1.11734	2.04028	1.35242	-1.68562
Solyc09g092270.2.1	Solyc09g092270.2.1	9.25169	8.71542	8.82479	8.94015	0.0807228	0.118878	0.0822171	0.0337686	5.39085	2.80524	0.739248	10.1227	0.712505	15.9736	0.664369	0.139509	2.14153	0.0315457	0.104847	0.391167	0.00620729	0.399858	0.0016258	0.412553	0.704056	0.152975	0.189671	0.360939	0.750023	0.022014	0.997995	0.0070196	0.591132	0.999924	0.530502	1.24103	-1.16856	-1.08325	1.34435	1.14565	1.45022	-1.07876	1.06202	-1.26584
Solyc05g006980.2.1	Solyc05g006980.2.1	9.27253	9.97543	10.0911	9.64894	0.0823686	0.0604237	0.101456	0.0526839	8.99783	6.76938	12.415	42.5513	0.0914752	31.3762	0.849516	0.0527576	12.5064	0.00886036	0.0181011	0.00337892	3.81539e-05	0.760875	0.000147896	0.356212	0.815045	0.00303252	0.103238	0.150417	0.115042	0.000909733	0.997995	0.00155648	0.552784	0.999924	0.0842902	-1.29811	1.25396	1.35863	-1.76365	1.04662	-1.62778	-1.08347	-1.03521	1.70366
Solyc02g088970.1.1	Solyc02g088970.1.1	7.93185	8.16482	8.18748	7.97315	0.0807237	0.0839871	0.0818888	0.0651938	0.105167	2.26581	2.83301	4.02986	0.615502	3.34728	0.0316461	0.464895	3.38867	0.740311	0.141202	0.106148	0.0578487	0.433287	0.082987	0.855973	0.489989	0.0777767	0.842694	0.411414	0.487599	0.102478	0.997995	0.117983	0.834274	0.999924	0.400041	-1.02904	1.14209	1.16017	-1.19385	1.12743	-1.17525	-1.01583	1.10986	1.32502
Solyc04g081730.2.1	Solyc04g081730.2.1	9.39979	9.38888	9.872	9.60283	0.0835072	0.130947	0.29926	0.0426094	0.874037	0.970447	1.53621	4.72776	0.0309152	0.00252137	4.94864	1.22882	0.021561	0.347566	0.323646	0.223756	0.0422604	0.859528	0.959287	0.0390299	0.267218	0.882706	0.612944	0.596046	0.630584	0.0818393	0.997995	0.666597	0.188254	0.999924	0.933618	-1.15112	-1.15985	1.20512	-1.38724	1.04691	1.00759	-1.39776	-1.33513	1.03903
Solyc01g099790.2.1	Solyc01g099790.2.1	11.594	11.6628	11.5848	11.6718	0.13748	0.139553	0.0914331	0.034324	0.235375	0.00315648	0.293928	0.00324859	0.351786	0.184017	0.236166	0.0976821	0.119334	0.62118	0.954204	0.584983	0.953369	0.552137	0.664387	0.621888	0.75043	0.728998	0.784656	0.928865	0.840651	0.681562	0.997995	0.521767	0.721202	0.999924	0.890081	-1.05542	-1.00627	-1.06212	1.00636	-1.12098	-1.04884	1.05551	-1.06203	-1.06878
Solyc11g066160.1.1	Solyc11g066160.1.1	8.88631	8.74331	8.95267	8.83842	0.0554299	0.0507586	0.116471	0.0870311	0.133067	0.524965	0.757503	0.255594	0.508515	1.18664	2.54368	0.0431427	0.00708605	0.70955	0.463565	0.385575	0.606644	0.475604	0.281574	0.122539	0.832527	0.932677	0.827944	0.693611	0.747368	0.512672	0.997995	0.28685	0.328565	0.999924	0.943991	1.03375	-1.06815	1.08241	-1.04708	1.11894	1.1042	-1.15618	-1.03328	1.01335
Solyc06g005430.1.1	Solyc06g005430.1.1	11.6717	12.4826	12.3032	11.9439	0.16729	0.0216461	0.105758	0.0708888	3.02332	11.8394	5.26611	16.2697	0.103057	26.8283	1.31339	0.965676	10.9658	0.0934871	0.0036553	0.0341681	0.00135977	0.746768	0.000257244	0.255906	0.323438	0.00461073	0.320316	0.0618242	0.330033	0.00798468	0.997995	0.00219056	0.47623	0.999924	0.102757	-1.20765	1.45263	1.28276	-1.54913	1.06219	-1.75428	1.13242	1.20285	1.86338
Solyc02g080810.2.1	Solyc02g080810.2.1	10.8462	10.6555	10.3576	10.524	0.0814802	0.168111	0.0343657	0.058944	4.60475	0.767458	1.22836	10.5897	0.358839	1.61245	3.93769	3.04399	0.0179828	0.0439987	0.378072	0.273672	0.00540999	0.548208	0.213458	0.0609292	0.0905174	0.892847	0.221877	0.634582	0.673187	0.0199964	0.997995	0.232524	0.237032	0.999924	0.936143	1.25021	1.09545	-1.12225	1.40305	1.11402	1.14127	1.22937	1.36954	-1.02447
Solyc03g006490.2.1	Solyc03g006490.2.1	11.2034	11.9793	11.7002	11.438	0.342272	0.250649	0.156572	0.174773	0.71488	3.80782	0.893447	3.20671	0.00331454	7.82248	1.01232	0.407641	2.79674	0.394108	0.0631565	0.347352	0.0861568	0.953789	0.0139158	0.315404	0.517611	0.105896	0.645295	0.284442	0.725114	0.135337	0.997995	0.0320426	0.52336	0.999924	0.456292	-1.17655	1.45532	1.19932	-1.41106	1.01936	-1.71226	1.21345	1.23695	1.7454
Solyc07g064890.1.1	Solyc07g064890.1.1	10.8789	11.1263	11.2157	11.1813	0.123533	0.106217	0.114647	0.0351645	3.96432	0.130974	0.0512534	4.91709	1.03802	2.65415	0.346092	1.84548	0.00612109	0.0588874	0.711977	0.818718	0.0389649	0.311859	0.117839	0.551544	0.178404	0.937406	0.259727	0.829313	0.924257	0.0778447	0.997995	0.151734	0.685307	0.999924	0.944139	-1.23324	-1.03884	1.02412	-1.26299	-1.20419	-1.18713	-1.0639	-1.28113	-1.01437
Solyc10g006130.1.1	Solyc10g006130.1.1	9.81718	10.111	10.098	10.0508	0.176248	0.117632	0.0573288	0.0632137	2.00117	0.132514	0.0814202	2.8899	0.425095	3.16361	0.00619099	0.367922	0.140559	0.16455	0.71037	0.772784	0.101377	0.513779	0.0907827	0.936045	0.538587	0.706944	0.427695	0.828515	0.910749	0.15265	0.997995	0.12632	0.86527	0.999924	0.883422	-1.17581	1.04256	1.03321	-1.21486	-1.13802	-1.22585	1.00905	-1.12782	1.07718
Solyc02g092640.2.1	Solyc02g092640.2.1	10.1003	10.1721	10.1898	10.1335	0.150326	0.0692788	0.0480543	0.0756825	0.0528551	0.0711965	0.151418	0.383194	0.00845059	0.24674	0.0149568	0.000454469	0.143424	0.813855	0.785148	0.69414	0.529746	0.926292	0.615934	0.900739	0.982683	0.704093	0.871936	0.862661	0.883318	0.471956	0.997995	0.495863	0.851832	0.999924	0.882274	-1.0233	1.0271	1.03976	-1.06399	1.01608	-1.05103	-1.01233	1.00371	1.06793
Solyc03g044140.2.1	Solyc03g044140.2.1	10.3564	10.9171	11.0791	10.9057	0.0536927	0.0555057	0.0763777	0.172712	12.9235	0.00553444	1.28744	22.369	2.01765	13.4639	1.12416	4.13139	0.487267	0.00314357	0.939439	0.262925	0.000450374	0.165103	0.0028605	0.291224	0.053058	0.485801	0.061498	0.922877	0.664609	0.00395633	0.997995	0.0103765	0.507332	0.999924	0.807919	-1.46337	1.00791	1.12769	-1.65023	-1.29767	-1.47495	-1.11884	-1.45189	1.13661
Solyc06g074530.1.1	Solyc06g074530.1.1	9.32743	9.0981	9.87989	9.3952	0.209243	0.0646072	0.173513	0.0313511	0.126452	2.43015	6.46817	8.40339	1.59528	1.44791	16.8277	1.22176	0.322993	0.716494	0.128652	0.0212352	0.010601	0.213944	0.236835	0.00132267	0.268561	0.569655	0.831305	0.395785	0.272672	0.0314731	0.997995	0.252306	0.037172	0.999924	0.838737	-1.0481	-1.22867	1.39929	-1.46659	1.33508	1.17228	-1.71926	-1.28776	1.13887
Solyc01g008110.2.1	Solyc01g008110.2.1	11.0573	11.7599	11.7915	11.7319	0.198758	0.102462	0.10876	0.102949	13.3068	0.0228818	0.10409	15.7647	3.68569	14.4333	0.0293653	4.07536	0.0748597	0.00287964	0.877095	0.744194	0.00151318	0.0682915	0.00227481	0.861192	0.054445	0.783719	0.0606001	0.898883	0.899027	0.00850724	0.997995	0.00876601	0.836572	0.999924	0.907373	-1.59613	1.01958	1.04222	-1.66352	-1.53147	-1.62738	-1.02221	-1.56548	1.06263
Solyc06g005670.2.1	Solyc06g005670.2.1	12.0132	12.1359	12.2457	12.0562	0.145532	0.140897	0.142618	0.144496	0.0495713	0.170119	0.961845	1.44813	0.191567	0.403353	0.322944	0.0120092	0.646995	0.819574	0.674208	0.330222	0.233009	0.660174	0.523006	0.564912	0.911071	0.422856	0.874921	0.810267	0.714132	0.271311	0.997995	0.443125	0.69352	0.999924	0.775729	-1.03027	1.05679	1.14036	-1.17487	1.10686	-1.08878	-1.07908	1.02575	1.20512
Solyc04g011400.2.1	Solyc04g011400.2.1	10.9503	11.1532	11.9042	11.3289	0.135747	0.176317	0.228656	0.108258	3.07528	0.662337	7.10147	19.5232	0.276768	0.883237	12.1013	2.19733	1.14209	0.0910241	0.411785	0.0168398	0.000735283	0.597587	0.349731	0.00383729	0.144377	0.289964	0.316727	0.661138	0.243005	0.00539828	0.997995	0.334297	0.0652423	0.999924	0.686831	-1.30008	-1.12951	1.49001	-1.93712	1.14609	-1.15101	-1.68298	-1.46845	1.31916
Solyc06g083300.2.1	Solyc06g083300.2.1	10.5029	9.99348	10.2104	10.3514	0.16994	0.0760046	0.0611975	0.107185	0.868008	4.84279	0.751788	3.23542	0.00139158	9.81133	1.77843	0.536758	3.13691	0.349167	0.0393442	0.38733	0.0849352	0.970046	0.00750452	0.190234	0.458801	0.0884677	0.613911	0.226245	0.747791	0.134094	0.997995	0.0206473	0.409683	0.999924	0.424015	1.11074	-1.28156	-1.10268	1.22479	1.00731	1.42348	-1.16222	-1.15379	-1.41315
Solyc02g093830.2.1	Solyc02g093830.2.1	11.1038	12.4966	12.7044	12.282	0.113582	0.0705836	0.125975	0.275809	30.4722	1.0106	3.91618	56.2365	4.18011	42.5815	0.947993	6.79472	2.96852	0.000210305	0.314203	0.0619529	1.24557e-05	0.0541202	4.7463e-05	0.33073	0.0177565	0.0966262	0.0212112	0.589291	0.411132	0.000497974	0.997995	0.000764189	0.533977	0.999924	0.436066	-2.26301	1.16036	1.34015	-3.03276	-1.68863	-2.6259	-1.15494	-1.95026	1.55505
Solyc04g074230.2.1	Solyc04g074230.2.1	15.0865	15.2344	14.9853	15.2129	0.267635	0.0910344	0.0604368	0.085973	0.399691	0.011545	1.29533	0.255951	1.0447	0.547095	1.55146	0.0917923	0.3541	0.521189	0.912558	0.261551	0.606397	0.310349	0.45852	0.219127	0.757787	0.551795	0.727302	0.913193	0.664398	0.512672	0.997995	0.404781	0.442633	0.999924	0.832533	-1.09161	1.01501	-1.17093	1.07266	-1.2782	-1.10799	1.1885	-1.07547	-1.15361
Solyc01g109360.2.1	Solyc01g109360.2.1	11.1944	11.275	10.8281	11.1554	0.0433281	0.0845737	0.0125537	0.0441122	0.161893	1.5208	11.3811	14.2578	2.94273	0.690308	21.2225	0.891693	1.52707	0.681254	0.221789	0.00446086	0.00211866	0.098812	0.406423	0.000592763	0.342189	0.223341	0.815932	0.503862	0.131084	0.0105459	0.997995	0.372002	0.0267652	0.999924	0.622823	1.02742	1.08645	-1.25462	1.28902	-1.22113	-1.05745	1.36308	1.11625	-1.15478
Solyc07g009330.2.1	Solyc07g009330.2.1	12.6831	12.5729	12.3029	12.6218	0.218903	0.268377	0.0259056	0.0440839	0.0764823	0.0486706	2.06948	2.94165	0.450093	0.247177	1.48342	0.0010431	0.917631	0.777144	0.82163	0.161899	0.0986596	0.501839	0.615622	0.228853	0.973748	0.341486	0.858298	0.875075	0.562063	0.149487	0.997995	0.495841	0.450326	0.999924	0.725714	1.04341	-1.03448	-1.24736	1.30151	-1.19547	1.07938	1.20579	1.00863	-1.29037
Solyc08g080660.1.1	Solyc08g080660.1.1	8.37196	8.68392	8.63082	8.61263	0.1016	0.308602	0.0838783	0.113959	1.15912	0.101716	0.00662368	1.34099	0.330166	1.94757	0.0564266	0.191367	0.0534173	0.282313	0.744733	0.934314	0.250071	0.564511	0.174402	0.808636	0.656701	0.81657	0.555607	0.845811	0.954591	0.284661	0.997995	0.201233	0.816461	0.999924	0.917852	-1.18153	1.05066	1.01269	-1.19653	-1.16673	-1.24139	1.03749	-1.12457	1.06399
Solyc08g080670.1.1	Solyc08g080670.1.1	8.3611	7.88532	8.33389	8.22457	0.0807522	0.10191	0.0410202	0.0246096	1.36108	8.40352	0.872631	0.0540584	1.47112	16.5286	14.6921	1.00021	1.28673	0.246041	0.0102424	0.352838	0.811872	0.231775	0.00145404	0.00207408	0.31519	0.262227	0.52143	0.112059	0.728793	0.619635	0.997995	0.00653757	0.0457581	0.999924	0.662611	1.09926	-1.2651	1.07872	1.01904	1.18579	1.39067	-1.36469	-1.15086	-1.17278
Solyc01g106480.2.1	Solyc01g106480.2.1	8.2525	8.45902	8.44262	8.34399	0.14991	0.0220587	0.0111509	0.0338701	0.520582	0.822852	0.604852	2.24771	0.00105313	2.65242	0.0167417	0.0114822	0.946222	0.465282	0.36195	0.436632	0.143678	0.973931	0.117942	0.895007	0.913041	0.3343	0.691993	0.622623	0.770424	0.193491	0.997995	0.151734	0.850432	0.999924	0.721201	-1.06547	1.083	1.07075	-1.14086	1.00495	-1.1539	1.01144	1.01645	1.15962
Solyc02g079190.2.1	Solyc02g079190.2.1	8.26856	8.19625	8.19464	8.20669	0.239608	0.0438712	0.0526027	0.0566305	0.120175	0.00342532	0.00456433	0.17158	0.0259661	0.164178	8.16061e-05	0.0276742	0.00529923	0.723297	0.952316	0.945428	0.672368	0.871153	0.681706	0.992609	0.865427	0.941767	0.834197	0.928184	0.956855	0.549016	0.997995	0.529697	0.884424	0.999924	0.945481	1.04381	-1.00727	-1.00839	1.05257	1.03513	1.0514	1.00112	1.03628	-1.01572
Solyc06g048410.2.1	Solyc06g048410.2.1	11.5398	12.0614	11.994	11.8336	0.0287369	0.184031	0.0942044	0.0227059	3.55498	2.13566	1.05921	8.49514	0.24441	11.2014	0.186808	0.0599467	2.06764	0.0716039	0.152239	0.307832	0.0102816	0.619696	0.00509663	0.660583	0.803079	0.159808	0.28499	0.427738	0.699396	0.0308507	0.997995	0.0156681	0.743581	0.999924	0.54165	-1.2259	1.17101	1.11759	-1.37006	-1.09691	-1.43554	1.0478	-1.04688	1.30871
Solyc12g009220.1.1	Solyc12g009220.1.1	9.19611	9.44045	9.59243	9.4218	0.0538927	0.181169	0.0921858	0.0550847	1.99893	0.0136493	1.14259	6.16407	0.0396556	2.34294	0.906474	0.560741	0.468667	0.164769	0.90498	0.290276	0.0235075	0.84106	0.139334	0.341119	0.449027	0.49408	0.427968	0.909663	0.68755	0.0543994	0.997995	0.171055	0.542444	0.999924	0.81141	-1.16933	1.01301	1.12555	-1.31614	-1.0389	-1.18455	-1.11109	-1.15432	1.14019
Solyc02g086670.2.1	Solyc02g086670.2.1	10.1297	11.3199	11.3959	11.2299	0.325208	0.0866309	0.0901983	0.183683	20.9413	0.140233	0.476748	27.7375	5.03288	24.5089	0.0998514	5.88473	0.378036	0.000706438	0.702549	0.488524	0.000213583	0.0371272	0.00035807	0.747617	0.0250661	0.538765	0.0310356	0.82469	0.795839	0.00252561	0.997995	0.00264374	0.788356	0.999924	0.827383	-2.14386	1.06439	1.12195	-2.4053	-1.91084	-2.28191	-1.05407	-2.01416	1.19419
Solyc02g064730.2.1	Solyc02g064730.2.1	14.6458	14.147	13.9525	14.3071	0.142366	0.225312	0.0533097	0.0866981	3.09619	0.691326	3.39232	12.9703	0.0022538	6.71359	1.02084	0.287147	2.38215	0.0900637	0.402014	0.0798246	0.00287872	0.96189	0.0204044	0.313451	0.586505	0.133177	0.314868	0.65392	0.446692	0.0130409	0.997995	0.0421476	0.521848	0.999924	0.500897	1.26465	-1.11734	-1.2786	1.61699	-1.01103	1.41304	1.14433	1.13184	-1.42863
Solyc06g071050.2.1	Solyc06g071050.2.1	10.5285	9.9412	10.121	10.2201	0.0645624	0.100657	0.080315	0.00856706	6.56533	5.36782	0.677453	11.4607	1.00829	23.8061	2.23138	0.0200795	3.28639	0.019971	0.0315086	0.411071	0.00424925	0.31869	0.000398584	0.145705	0.885197	0.0818943	0.152742	0.205521	0.756708	0.0171275	0.997995	0.00284236	0.354858	0.999924	0.408803	1.23833	-1.21323	-1.07108	1.32635	1.15615	1.50238	-1.13272	1.02069	-1.29946
Solyc03g113220.2.1	Solyc03g113220.2.1	10.0621	9.08041	9.89184	9.77481	0.247441	0.145301	0.075043	0.0517338	2.06734	12.0803	0.343154	0.725955	1.36501	24.1425	16.4956	1.38428	2.78381	0.158243	0.00342009	0.555555	0.391126	0.248556	0.000380097	0.0014176	0.240051	0.106639	0.41923	0.05996	0.825985	0.387252	0.997995	0.0027557	0.0384765	0.999924	0.45779	1.22032	-1.61821	1.0845	1.12523	1.32344	1.97473	-1.75495	-1.32605	-1.49212
Solyc10g006220.2.1	Solyc10g006220.2.1	8.46023	8.26805	8.71861	8.47001	0.0450092	0.00596832	0.135046	0.0613821	0.00597456	2.54833	3.86153	4.17129	1.18791	2.30753	12.6838	0.933696	0.0453203	0.936814	0.120463	0.0635477	0.0541488	0.280395	0.142079	0.00332188	0.331347	0.830759	0.91698	0.385997	0.414912	0.0976397	0.997995	0.173486	0.0613102	0.999924	0.92171	-1.0068	-1.15026	1.18806	-1.19614	1.18003	1.14249	-1.36657	-1.15808	1.03286
Solyc12g014400.1.1	Solyc12g014400.1.1	11.3229	10.9594	11.0127	11.1017	0.0692114	0.109826	0.0898236	0.0323701	2.90155	1.19932	0.469669	5.70597	0.345489	7.83177	0.167945	0.123326	1.05668	0.099644	0.274823	0.491703	0.0281231	0.555683	0.0138733	0.676911	0.720868	0.308261	0.330807	0.556449	0.796142	0.0620172	0.997995	0.0320013	0.751586	0.999924	0.700203	1.16572	-1.10361	-1.06363	1.2399	1.09598	1.28649	-1.03758	1.05628	-1.17383
Solyc02g014310.2.1	Solyc02g014310.2.1	10.4067	10.3301	10.2547	10.3218	0.194522	0.0685411	0.0724391	0.0736391	0.260512	0.0024433	0.163053	0.835765	0.00378818	0.212497	0.205416	0.104471	0.0418591	0.603268	0.959728	0.683344	0.358561	0.950601	0.641284	0.645337	0.742228	0.837286	0.773917	0.930598	0.877998	0.365874	0.997995	0.509591	0.735464	0.999924	0.92276	1.06059	1.00571	-1.04764	1.11112	1.01236	1.05457	1.05363	1.06665	-1.04169
Solyc01g088210.2.1	Solyc01g088210.2.1	8.30392	8.09925	8.02929	8.17036	0.159992	0.261886	0.0815257	0.131859	0.372191	0.105493	0.415176	1.57356	0.000391411	0.873984	0.102109	0.0271278	0.313076	0.53559	0.740232	0.517466	0.21497	0.984133	0.352168	0.74489	0.866749	0.575561	0.736154	0.843231	0.807766	0.257261	0.997995	0.335704	0.78682	0.999924	0.839415	1.097	-1.05052	-1.10272	1.20968	-1.00521	1.15242	1.04969	1.04424	-1.15843
Solyc01g088220.2.1	Solyc01g088220.2.1	7.82005	7.82535	7.92015	7.77792	0.169242	0.023132	0.0559553	0.0871839	0.0782628	0.099178	0.891902	0.441761	0.499523	0.00123696	0.396246	0.117882	0.528638	0.774644	0.747824	0.347754	0.500472	0.479519	0.971533	0.524503	0.726843	0.468097	0.856846	0.847849	0.725178	0.454673	0.997995	0.671353	0.668878	0.999924	0.79807	1.02963	1.03342	1.10361	-1.07184	1.13631	-1.00368	-1.06792	1.06404	1.14049
Solyc01g088170.2.1	Solyc01g088170.2.1	10.1717	8.61885	9.89641	9.66441	0.2104	0.117507	0.261491	0.0452288	5.06883	21.5344	1.06031	1.49253	3.58858	47.4986	32.1516	1.90262	4.34597	0.0360429	0.000480267	0.307594	0.226384	0.0715529	3.34339e-05	0.000134653	0.17223	0.0491315	0.20125	0.020427	0.699069	0.266208	0.997995	0.000630053	0.0142085	0.999924	0.330759	1.42135	-2.06417	1.17447	1.21021	1.66933	2.93391	-2.4243	-1.45225	-1.75754
Solyc00g020840.2.1	Solyc00g020840.2.1	7.95784	7.9064	7.88699	7.79679	0.187813	0.0878417	0.0588899	0.0264558	1.01947	0.472256	0.319813	0.197286	0.827094	0.103993	0.0148081	0.959821	0.52311	0.311822	0.486335	0.56915	0.650483	0.36519	0.743715	0.90124	0.324865	0.470368	0.58044	0.707568	0.832378	0.536893	0.997995	0.561903	0.851841	0.999924	0.799343	1.1181	1.07894	1.06452	1.05033	1.19025	1.0363	1.01355	1.20637	1.14856
Solyc01g065980.2.1	Solyc01g065980.2.1	13.8714	14.2218	13.6368	14.1506	0.20881	0.124577	0.200069	0.14757	1.60128	0.104021	5.42325	1.13075	4.30611	2.52156	7.02945	0.296351	1.3417	0.210337	0.741979	0.0320121	0.288757	0.0511206	0.126436	0.0175012	0.580611	0.252617	0.48262	0.844151	0.319546	0.314617	0.997995	0.159805	0.131373	0.999924	0.652353	-1.21353	1.05056	-1.42784	1.1766	-1.73272	-1.27489	1.50004	-1.15512	-1.35912
Solyc08g014130.2.1	Solyc08g014130.2.1	12.9901	12.1766	11.9576	12.6463	0.0791501	0.0866916	0.0732114	0.0218856	8.50345	15.8693	34.115	76.6829	2.85137	47.6058	3.44912	0.379895	32.1732	0.0103017	0.00137957	0.000104759	3.0156e-06	0.103716	3.34339e-05	0.0768825	0.532081	0.000109086	0.110933	0.0377048	0.0221761	0.000194052	0.997995	0.000630053	0.264305	0.999924	0.0131698	1.26913	-1.38484	-1.61183	2.04562	-1.27003	1.75754	1.16391	-1.09117	-2.23212
Solyc06g007620.2.1	Solyc06g007620.2.1	8.29088	7.89059	8.15271	8.18168	0.0947858	0.0567204	0.0652602	0.0387155	0.911667	6.47694	0.0641618	1.45954	0.164039	12.2486	5.25181	0.842881	2.61013	0.337766	0.020244	0.797806	0.231277	0.683997	0.00386784	0.0343985	0.355449	0.117178	0.605291	0.158167	0.920824	0.269949	0.997995	0.0128191	0.177712	0.999924	0.474734	1.07863	-1.22356	-1.02028	1.10051	1.05719	1.31977	-1.19923	-1.13436	-1.24838
Solyc06g071530.2.1	Solyc06g071530.2.1	11.5272	8.47495	9.71631	10.2967	0.248631	0.0275785	0.328366	0.119044	23.2427	50.9355	5.16935	50.3345	2.16316	142.993	23.6516	1.78772	29.5194	0.000505703	1.67825e-05	0.0355753	1.9667e-05	0.151561	2.62226e-07	0.000404746	0.184869	0.000149993	0.0285814	0.00388757	0.336367	0.000610705	0.997995	2.91239e-05	0.0221363	0.999924	0.0150774	2.34662	-3.53499	-1.49521	3.50868	1.56943	8.29528	-2.36422	-1.50642	-5.28555
Solyc03g112850.2.1	Solyc03g112850.2.1	12.6497	10.5844	10.2736	11.5034	0.223511	0.09619	0.179447	0.133489	28.9517	18.6074	33.3238	124.397	0.0512215	93.9795	2.12882	0.379529	33.9112	0.000245837	0.000794939	0.000113806	3.93339e-07	0.819701	3.14672e-06	0.154552	0.532274	9.25659e-05	0.0222168	0.0262033	0.0225727	5.67791e-05	0.997995	0.000186657	0.367679	0.999924	0.0123049	2.2135	-1.8908	-2.34541	5.19156	-1.0596	4.18528	1.24043	1.17067	-4.43471
Solyc06g061150.2.1	Solyc06g061150.2.1	8.66616	8.57705	8.69974	8.7132	0.140657	0.0303418	0.158382	0.0274656	0.0877391	0.735184	0.00718574	0.0447065	0.0483811	0.314969	0.597004	0.443626	0.295912	0.761889	0.387909	0.931565	0.828638	0.824663	0.571634	0.436653	0.499947	0.586161	0.85093	0.643918	0.95331	0.626611	0.997995	0.471693	0.609281	0.999924	0.846424	-1.03314	-1.09897	-1.00937	-1.02355	-1.04282	1.06372	-1.08876	-1.13539	-1.10927
Solyc08g006960.2.1	Solyc08g006960.2.1	10.4383	10.4218	10.8439	10.7242	0.0367112	0.103357	0.120489	0.133792	3.34743	3.74328	0.586888	6.73758	0.37702	0.0110578	7.29454	4.72345	0.455262	0.0793249	0.0651525	0.443349	0.0189309	0.53832	0.915005	0.0159607	0.0406195	0.500224	0.296897	0.288401	0.775287	0.0466159	0.997995	0.647725	0.126287	0.999924	0.81496	-1.21921	-1.23318	1.08653	-1.32471	-1.12211	1.01146	-1.33989	-1.50351	-1.13497
Solyc10g008740.2.1	Solyc10g008740.2.1	9.38728	8.91209	9.28587	9.17461	0.144113	0.157106	0.136406	0.0628408	1.38125	2.10484	0.378022	0.314084	1.06815	6.89626	4.26687	0.0253073	0.232949	0.242735	0.155025	0.536504	0.568656	0.305172	0.0191024	0.0524265	0.871215	0.628825	0.518719	0.43179	0.818735	0.493452	0.997995	0.0400139	0.220687	0.999924	0.857056	1.15883	-1.19958	1.08017	1.07282	1.25173	1.39011	-1.29575	-1.03516	-1.11055
Solyc07g051950.2.1	Solyc07g051950.2.1	9.62142	10.1026	9.90184	9.88452	0.0418288	0.173191	0.114097	0.0270575	2.78881	1.91624	0.0120779	3.16794	0.811275	9.32848	1.62405	0.0272061	0.744194	0.105774	0.173357	0.911417	0.0878594	0.369692	0.00866605	0.209321	0.866557	0.390678	0.34231	0.455967	0.947214	0.137089	0.997995	0.0228646	0.433159	0.999924	0.754166	-1.20006	1.16319	1.01207	-1.21455	-1.18574	-1.3959	1.14932	-1.03169	1.17724
Solyc06g073540.2.1	Solyc06g073540.2.1	10.3923	11.711	11.5512	11.3205	0.226045	0.152682	0.0628214	0.0304176	23.6735	4.18967	1.46207	36.902	4.45637	47.7814	0.701754	2.64831	3.53391	0.000478432	0.0527657	0.234542	7.303e-05	0.0477624	3.27783e-05	0.400149	0.111841	0.0723678	0.0285814	0.260938	0.642174	0.00134501	0.997995	0.00062675	0.583989	0.999924	0.387877	-1.90292	1.31084	1.17338	-2.23286	-1.62174	-2.49442	1.11714	-1.45168	1.53812
Solyc05g018570.2.1	Solyc05g018570.2.1	8.31248	8.9165	8.41192	8.58152	0.0207576	0.130665	0.0562114	0.0427321	4.7387	7.34586	1.88302	0.647423	4.19867	23.8845	16.6673	0.094863	0.596833	0.0415361	0.0146817	0.180697	0.417109	0.0536531	0.000394257	0.00137079	0.753945	0.441129	0.215553	0.136363	0.583723	0.404115	0.997995	0.00281921	0.0382072	0.999924	0.781686	-1.20501	1.26136	-1.12474	-1.07136	-1.35533	-1.51994	1.4187	1.04676	1.12146
Solyc06g074430.2.1	Solyc06g074430.2.1	10.0838	10.143	9.37907	9.97956	0.0630783	0.124473	0.0955673	0.0557673	0.561162	1.37931	18.6275	25.6548	4.2408	0.180907	30.1444	1.23334	3.2897	0.448795	0.243207	0.000881736	0.000275731	0.0526402	0.667024	0.000171889	0.266364	0.0817553	0.68292	0.525292	0.0634251	0.00293362	0.997995	0.522802	0.0157885	0.999924	0.408803	1.07492	1.11993	-1.51623	1.62982	-1.41055	-1.04187	1.69806	1.20383	-1.35387
Solyc06g066000.1.1	Solyc06g066000.1.1	10.2123	9.89412	9.75888	10.2768	0.231645	0.443887	0.461406	0.272734	0.0306163	1.07566	1.97018	1.50959	0.830664	0.743331	0.134313	0.489742	1.98579	0.857651	0.299794	0.171587	0.22391	0.36416	0.389501	0.709234	0.478827	0.167766	0.888339	0.577904	0.575611	0.264697	0.997995	0.360176	0.768785	0.999924	0.55168	-1.04577	-1.3038	-1.43193	1.36925	-1.49747	1.24673	1.09827	-1.36347	-1.86694
Solyc03g111720.2.1	Solyc03g111720.2.1	15.7757	15.6786	15.5616	15.7599	0.0677034	0.00860961	0.102104	0.0463739	0.0196105	0.519732	3.09429	3.60657	0.873743	0.741255	1.07772	0.112476	2.0501	0.885738	0.465726	0.092694	0.070726	0.352316	0.390148	0.300944	0.732918	0.161475	0.897737	0.694742	0.468702	0.117899	0.997995	0.36071	0.514591	0.999924	0.543566	1.01101	-1.05797	-1.14739	1.16002	-1.1349	1.06961	1.08452	-1.04645	-1.2139
Solyc06g082660.2.1	Solyc06g082660.2.1	8.10303	8.42515	8.42767	8.25384	0.125704	0.103703	0.182486	0.0793421	0.707989	0.913522	0.940592	3.28067	0.00549728	3.22994	0.000197625	0.0043596	1.23601	0.396336	0.337709	0.335444	0.0830139	0.940562	0.0878967	0.988593	0.946353	0.271541	0.646394	0.606269	0.718596	0.131644	0.997995	0.123367	0.882802	0.999924	0.66959	-1.1102	1.12608	1.12805	-1.25236	1.01608	-1.25017	-1.00175	1.01431	1.27028
Solyc04g014720.2.1	Solyc04g014720.2.1	11.0318	11.2284	10.9258	11.0889	0.233432	0.0766278	0.125498	0.0744262	0.0876729	0.524138	0.715989	0.302572	0.434917	1.04054	2.46532	0.0610264	0.00497659	0.761975	0.463901	0.398464	0.575768	0.509055	0.311699	0.127896	0.80135	0.943575	0.85093	0.693735	0.753118	0.496818	0.997995	0.307168	0.335246	0.999924	0.946025	-1.04035	1.10154	-1.11967	1.07625	-1.16484	-1.14599	1.23336	1.05882	-1.01646
Solyc11g012110.1.1	Solyc11g012110.1.1	11.771	11.7971	11.804	11.8136	0.203474	0.075758	0.206203	0.0823383	0.0435449	0.00655057	0.0021998	0.0261702	0.0217731	0.0163172	0.00115828	0.0279579	0.00544748	0.830705	0.934136	0.962076	0.868278	0.881877	0.896818	0.972369	0.864749	0.940958	0.8781	0.921318	0.96169	0.644094	0.997995	0.639151	0.878314	0.999924	0.945377	-1.02996	-1.01152	-1.00666	-1.02315	-1.03682	-1.01824	-1.00483	-1.04182	-1.01825
Solyc06g073180.2.1	Solyc06g073180.2.1	10.336	10.6625	10.4198	10.5677	0.207131	0.210573	0.140742	0.140192	1.06796	0.17859	0.43547	0.139517	0.955781	2.12	1.17181	0.124368	0.0187708	0.301149	0.666736	0.507546	0.702675	0.331241	0.157939	0.281708	0.719736	0.890531	0.569455	0.806275	0.803049	0.564819	0.997995	0.187117	0.498175	0.999924	0.935529	-1.17423	1.06789	-1.10801	-1.05977	-1.30105	-1.25394	1.18322	-1.09959	-1.03757
Solyc03g063340.2.1	Solyc03g063340.2.1	9.41435	10.4472	10.1771	10.0242	0.295841	0.0866451	0.0200547	0.0536943	8.81001	4.2387	0.553662	13.7808	1.64884	25.2705	1.7285	0.275642	2.61874	0.00937367	0.0515871	0.456205	0.00236305	0.206818	0.000321096	0.196155	0.594065	0.116632	0.104352	0.257864	0.780457	0.0113092	0.997995	0.00250916	0.416262	0.999924	0.474278	-1.52607	1.34071	1.11178	-1.69666	-1.37264	-2.04602	1.20591	-1.13826	1.49058
Solyc07g042440.2.1	Solyc07g042440.2.1	11.0156	10.5001	10.7935	11.0779	0.178515	0.0558938	0.0513102	0.141215	0.133092	11.4371	2.77107	1.68957	1.37292	9.10263	2.94885	4.67924	8.48915	0.709522	0.00407762	0.10968	0.199927	0.247255	0.00928045	0.0988778	0.041402	0.00984712	0.827944	0.0654239	0.492137	0.244966	0.997995	0.0239822	0.297171	0.999924	0.147629	-1.04415	-1.49258	-1.21792	1.16642	-1.27169	1.42947	-1.22552	-1.55848	-1.81784
Solyc09g075440.2.1	Solyc09g075440.2.1	13.6314	14.2419	14.2055	14.2264	0.214473	0.145793	0.0712464	0.0671977	9.93852	0.00675599	0.01225	9.25292	3.54954	10.4635	0.0372005	3.14234	0.00027046	0.0067168	0.933101	0.91078	0.00809584	0.072919	0.00623037	0.844037	0.0859742	0.98682	0.0895698	0.920815	0.947214	0.0261273	0.997995	0.0181184	0.831272	0.999924	0.957939	-1.51047	1.01081	-1.01458	-1.48875	-1.5325	-1.5268	1.02555	-1.49431	-1.00373
Solyc02g086970.2.1	Solyc02g086970.2.1	8.70405	8.99396	9.1358	8.95897	0.125781	0.181147	0.323624	0.111025	1.0744	0.0202338	0.516959	3.08189	0.0336093	1.38952	0.332644	0.266583	0.247247	0.299746	0.884408	0.471171	0.0917867	0.853548	0.245991	0.559243	0.600183	0.618574	0.567851	0.900843	0.789288	0.141481	0.997995	0.259199	0.69107	0.999924	0.853865	-1.19327	1.02454	1.1304	-1.34887	-1.05562	-1.22256	-1.10331	-1.16468	1.15814
Solyc10g085790.1.1	Solyc10g085790.1.1	10.8369	10.7998	10.8045	10.7773	0.148459	0.112152	0.010567	0.120128	0.135664	0.019294	0.0280746	0.0403091	0.0957228	0.052635	0.000820932	0.0857604	0.0313054	0.706863	0.887122	0.865138	0.837123	0.755592	0.815893	0.976712	0.765558	0.858974	0.826953	0.901618	0.939666	0.63035	0.997995	0.59901	0.879573	0.999924	0.924629	1.04218	1.0157	1.01897	1.02277	1.06195	1.02607	-1.00322	1.05854	1.03497
Solyc02g061980.2.1	Solyc02g061980.2.1	10.4664	8.50897	9.85798	9.79971	0.151827	0.048349	0.316014	0.126256	8.2057	30.7552	0.0626771	6.83407	3.23423	70.7331	33.5947	2.39624	9.34703	0.0113477	0.000127704	0.800107	0.0182676	0.0852439	8.78458e-06	0.000113806	0.128769	0.00748381	0.115101	0.0104311	0.921231	0.0455591	0.997995	0.000311942	0.0133817	0.999924	0.129215	1.58745	-2.44654	1.04122	1.52461	1.65288	3.88376	-2.54737	-1.54117	-2.34969
Solyc02g061960.2.1	Solyc02g061960.2.1	10.2263	10.5312	11.1841	10.7428	0.137026	0.0492726	0.100296	0.10303	11.3772	1.9097	8.30783	39.1292	0.0802543	3.96442	18.1838	7.53644	0.75041	0.00457401	0.17404	0.0111139	5.61164e-05	0.775529	0.0619802	0.00101678	0.0136604	0.388731	0.0750778	0.456568	0.201499	0.00115721	0.997995	0.0948788	0.0326382	0.999924	0.754166	-1.43044	-1.15797	1.35786	-1.94233	-1.05346	-1.2353	-1.57235	-1.6564	1.17262
Solyc06g071880.2.1	Solyc06g071880.2.1	8.378	8.16209	8.39779	8.57624	0.0260164	0.0538864	0.163863	0.185966	1.23789	5.40304	1.00309	0.0123356	1.48987	1.46855	1.75007	3.93777	3.68739	0.267393	0.0310551	0.320424	0.909337	0.228957	0.23373	0.193558	0.0580741	0.0670669	0.540598	0.203671	0.706782	0.661595	0.997995	0.249833	0.412904	0.999924	0.377116	-1.14729	-1.33251	-1.13166	-1.01381	-1.29835	1.16144	-1.17748	-1.52878	-1.50795
Solyc06g071870.2.1	Solyc06g071870.2.1	8.45097	11.1268	11.1364	10.0909	0.0580408	0.18451	0.170914	0.0985862	75.8457	30.26	30.8226	203.369	3.32249	201.92	0.00259142	3.4305	40.7209	7.73568e-06	0.000134915	0.00014842	0	0.0815487	0	0.958635	0.0743046	4.65452e-05	0.00615502	0.0106568	0.0265897	0	0.997995	0	0.873985	0.999924	0.00794299	-3.11659	2.05035	2.06402	-6.4327	-1.50997	-6.3901	-1.00667	-1.52003	4.23195
Solyc05g056270.2.1	Solyc05g056270.2.1	9.04828	9.77163	9.73745	9.56729	0.179095	0.260891	0.162613	0.0317042	5.33236	0.826503	0.573157	9.40197	0.803025	10.3575	0.0231194	0.653398	0.9254	0.0323218	0.360921	0.448582	0.00773659	0.372071	0.0064231	0.876683	0.414485	0.339534	0.191745	0.621861	0.778166	0.0253504	0.997995	0.0184934	0.842357	0.999924	0.725436	-1.43297	1.15215	1.12518	-1.61235	-1.27355	-1.651	1.02397	-1.24373	1.29638
Solyc05g007180.2.1	Solyc05g007180.2.1	7.81345	7.92302	7.72887	7.80184	0.152426	0.0909476	0.0611948	0.0117955	0.00646444	0.703415	0.255034	0.342706	0.0600971	0.575014	1.80555	0.281582	0.0371162	0.93426	0.398046	0.610729	0.551873	0.805023	0.44755	0.187091	0.590124	0.846638	0.916188	0.65151	0.851664	0.484079	0.997995	0.399028	0.406927	0.999924	0.923318	1.00808	1.08762	-1.05188	1.06038	-1.04344	-1.0789	1.14405	1.09642	1.03398
Solyc04g017690.2.1	Solyc04g017690.2.1	13.2924	13.8941	13.1947	13.7437	0.237344	0.302997	0.820152	0.398648	0.989878	0.109914	1.46462	0.0463495	1.62088	1.75949	2.37699	0.146697	0.257361	0.318616	0.735097	0.234155	0.825596	0.210506	0.195058	0.134294	0.69691	0.611521	0.586533	0.839644	0.641746	0.625323	0.997995	0.217705	0.342332	0.999924	0.851631	-1.36733	1.10988	-1.46311	1.07004	-2.00056	-1.51758	1.62388	-1.23196	-1.31826
Solyc00g257110.2.1	Solyc00g257110.2.1	8.08687	8.67208	8.56084	8.36846	0.113331	0.0791576	0.0418151	0.0360256	5.24459	6.09756	2.44818	14.8593	0.175422	22.6522	0.818405	0.0107061	5.42436	0.0335089	0.0234792	0.130678	0.00184411	0.673883	0.000474498	0.364855	0.916031	0.0306634	0.193905	0.172611	0.521093	0.00968279	0.997995	0.00312984	0.559184	0.999924	0.268964	-1.21553	1.23424	1.14265	-1.38893	-1.06378	-1.50025	1.08015	1.01539	1.41031
Solyc07g021650.1.1	Solyc07g021650.1.1	8.61323	8.28148	8.43447	8.50139	0.142207	0.0733351	0.0453993	0.0494922	0.669785	2.58908	0.239719	1.7109	0.036035	5.89259	1.25317	0.20838	1.46814	0.408983	0.117817	0.621462	0.19731	0.848378	0.0277329	0.266457	0.64282	0.232143	0.654881	0.383026	0.855254	0.24282	0.997995	0.0528343	0.484665	0.999924	0.630445	1.08061	-1.16466	-1.04747	1.13191	1.03164	1.25854	-1.11187	-1.07778	-1.21995
Solyc04g074840.2.1	Solyc04g074840.2.1	14.0561	14.3956	14.6208	14.5871	0.209757	0.138118	0.203577	0.0612596	6.25061	0.81268	0.0250975	7.06786	1.82785	2.55563	1.12341	3.85698	0.184049	0.0224679	0.364841	0.872411	0.0167945	0.185073	0.124125	0.29138	0.0603477	0.667272	0.161864	0.625765	0.939826	0.0429074	0.997995	0.157648	0.507332	0.999924	0.870694	-1.44495	-1.14193	1.0236	-1.47905	-1.41164	-1.26536	-1.16888	-1.65004	-1.1156
Solyc04g074850.2.1	Solyc04g074850.2.1	11.2997	10.8038	10.9208	11.1377	0.153998	0.212334	0.0634157	0.10559	0.69315	2.94502	1.24231	3.79138	0.0265144	6.49568	0.361821	0.26022	2.67095	0.401189	0.0973423	0.271058	0.0647227	0.869795	0.0220903	0.542786	0.604505	0.113365	0.649095	0.345448	0.670764	0.111045	0.997995	0.0447868	0.679303	0.999924	0.471316	1.11884	-1.26045	-1.16222	1.30035	-1.03877	1.41025	-1.08451	-1.12656	-1.46493
Solyc07g063870.2.1	Solyc07g063870.2.1	11.8014	11.8893	11.6424	11.8356	0.119308	0.117062	0.0489328	0.0391043	0.0600661	0.148654	1.92185	1.30239	0.887145	0.397707	3.1395	0.00657755	0.333833	0.801871	0.694208	0.176549	0.256652	0.348702	0.525874	0.0897144	0.934093	0.563377	0.867271	0.820718	0.579571	0.289621	0.997995	0.444905	0.283464	0.999924	0.836486	-1.02396	1.03794	-1.14328	1.11654	-1.17067	-1.06281	1.18667	1.01366	-1.10149
Solyc11g011250.1.1	Solyc11g011250.1.1	10.4649	10.1843	10.1738	10.358	0.0770013	0.0933481	0.160275	0.0693635	0.463146	1.22133	1.37389	3.43242	0.0805506	3.18868	0.00448789	0.060092	1.72865	0.490469	0.270668	0.248308	0.0770042	0.775124	0.0896811	0.945582	0.802847	0.196381	0.707251	0.552873	0.653772	0.124366	0.997995	0.125143	0.868162	0.999924	0.588181	1.07694	-1.12791	-1.13617	1.22358	-1.055	1.21468	1.00732	-1.04733	-1.28149
Solyc03g095220.2.1	Solyc03g095220.2.1	11.6779	11.561	11.8805	11.6907	0.224226	0.0298346	0.151353	0.0962399	0.00429956	0.446353	0.956961	1.08955	0.277657	0.363037	2.71044	0.179423	0.0320638	0.946358	0.498353	0.331414	0.297255	0.597005	0.54411	0.112021	0.666823	0.857291	0.921992	0.714996	0.715249	0.321189	0.997995	0.456046	0.31772	0.999924	0.924629	-1.00886	-1.09404	1.14065	-1.15076	1.13064	1.08443	-1.24792	-1.10373	1.04261
Solyc01g099680.2.1	Solyc01g099680.2.1	14.7948	15.3937	15.3762	15.159	0.334135	0.0674642	0.0229748	0.131113	2.54048	1.05475	0.903033	6.4728	0.138078	6.86911	0.00588731	0.107118	1.30322	0.121057	0.304307	0.344898	0.0209167	0.708749	0.0193035	0.937629	0.739107	0.259303	0.368226	0.581038	0.72369	0.050184	0.997995	0.0403219	0.866015	0.999924	0.659996	-1.28723	1.17667	1.16246	-1.49634	-1.10733	-1.51464	1.01223	-1.09396	1.36783
Solyc03g071590.2.1	Solyc03g071590.2.1	8.76767	8.32839	8.59894	8.61687	0.0742736	0.118976	0.234103	0.0167026	0.650698	2.381	0.00919486	0.814594	0.168397	5.52113	2.09427	0.180757	0.895374	0.415584	0.132254	0.92264	0.364525	0.680041	0.0320269	0.157664	0.665673	0.347297	0.658698	0.399765	0.951357	0.369577	0.997995	0.0585981	0.371639	0.999924	0.729273	1.11019	-1.22135	-1.0125	1.12407	1.09648	1.35592	-1.20626	-1.10013	-1.23662
Solyc03g120010.2.1	Solyc03g120010.2.1	12.4022	12.7551	12.6355	12.4239	0.0247189	0.0851044	0.091592	0.107964	0.0266561	6.1905	2.52559	3.07117	0.677771	7.02959	0.807952	1.80157	5.5414	0.86701	0.0226283	0.125205	0.0922856	0.411361	0.0182376	0.367823	0.183294	0.0292119	0.891024	0.169429	0.511098	0.141882	0.997995	0.0386212	0.560115	0.999924	0.264312	-1.01518	1.25807	1.15794	-1.17551	1.14062	-1.27717	1.08648	1.23926	1.45676
Solyc02g082270.2.1	Solyc02g082270.2.1	13.158	12.298	12.2409	12.4915	0.0751094	0.0587297	0.15625	0.13049	16.6494	1.40206	2.35263	31.5192	2.16162	27.7145	0.122322	2.79615	2.46235	0.00145024	0.239626	0.137778	0.000135309	0.151703	0.000228924	0.721867	0.103194	0.12727	0.0463562	0.521001	0.531389	0.00196077	0.997995	0.00203344	0.774783	0.999924	0.491531	1.58726	-1.14347	-1.18967	1.88831	1.33421	1.81499	1.0404	1.38811	-1.36035
Solyc02g088260.2.1	Solyc02g088260.2.1	11.4604	11.7536	11.8188	11.744	0.121463	0.115917	0.0574909	0.0586872	3.88672	0.00446494	0.270262	6.20679	0.70239	4.15465	0.205251	1.20924	0.114734	0.0610627	0.945583	0.600346	0.023137	0.403173	0.05686	0.645461	0.270891	0.73409	0.263416	0.925119	0.846587	0.0539111	0.997995	0.0890674	0.735483	0.999924	0.892194	-1.21723	1.00668	1.0532	-1.28199	-1.15574	-1.22536	-1.04621	-1.20914	1.06024
Solyc11g065930.1.1	Solyc11g065930.1.1	8.15043	8.33765	8.50948	8.39763	0.0115735	0.071677	0.153826	0.0681933	3.03452	0.178652	0.621328	6.40206	0.303209	1.74059	1.46632	1.56192	0.0445473	0.0929473	0.666682	0.430603	0.0214736	0.580709	0.197311	0.2314	0.213412	0.832201	0.319537	0.806275	0.765804	0.0511326	0.997995	0.219188	0.453099	0.999924	0.92171	-1.1869	-1.04245	1.08062	-1.28258	-1.09835	-1.13856	-1.12649	-1.23728	1.03661
Solyc11g065920.1.1	Solyc11g065920.1.1	9.06683	9.27008	8.85292	9.19321	0.0857785	0.0695661	0.0723426	0.0262194	1.21349	0.448994	8.79812	3.47665	5.51552	3.13876	13.2222	0.0620684	1.75735	0.271922	0.497112	0.00951554	0.0753516	0.0303884	0.0919086	0.00291111	0.799688	0.192895	0.544774	0.71422	0.181005	0.122596	0.997995	0.127563	0.0564955	0.999924	0.583761	-1.09155	1.05473	-1.26601	1.15983	-1.38191	-1.15129	1.3353	-1.03491	-1.20032
Solyc06g073300.1.1	Solyc06g073300.1.1	12.1551	11.9889	12.1134	12.1072	0.22374	0.0919196	0.0878604	0.103844	0.0643866	0.392371	0.00106908	0.0488624	0.0273497	0.774647	0.434402	0.0462894	0.117493	0.795031	0.525055	0.973569	0.82102	0.867777	0.379973	0.505524	0.826618	0.731037	0.866152	0.731089	0.964342	0.623695	0.997995	0.35413	0.655805	0.999924	0.891236	1.03378	-1.08546	1.00429	1.02936	1.03821	1.12213	-1.09012	-1.05	-1.08083
Solyc01g095620.2.1	Solyc01g095620.2.1	8.4304	8.6563	8.60283	8.50953	0.145385	0.257111	0.0427881	0.078395	0.151644	0.521699	0.210819	0.720063	0.00162102	1.23588	0.0692409	0.0369347	0.465265	0.691011	0.464896	0.643119	0.392973	0.967678	0.272331	0.788562	0.844774	0.495632	0.822053	0.694142	0.864454	0.388585	0.997995	0.279781	0.807885	0.999924	0.812362	-1.05638	1.10709	1.06681	-1.12696	1.00987	-1.16951	1.03776	1.048	1.18105
Solyc06g060250.2.1	Solyc06g060250.2.1	9.74858	10.5236	9.26682	9.90772	0.0390133	0.0598525	0.235383	0.101203	0.752671	11.2728	12.2068	6.89725	6.34059	17.8511	46.9406	2.06658	0.00619549	0.382209	0.00426498	0.00357401	0.0178594	0.0219844	0.00111302	3.27783e-05	0.156	0.937035	0.638144	0.0669607	0.118744	0.0447828	0.997995	0.00550186	0.00835405	0.999924	0.944139	-1.11662	1.5325	-1.5593	1.39644	-1.74115	-1.71123	2.38963	1.37244	-1.01749
Solyc03g115980.1.1	Solyc03g115980.1.1	9.16675	8.88478	8.9948	9.05608	0.300267	0.151229	0.0624768	0.176652	0.218725	0.524042	0.067075	0.528048	0.0145175	1.41988	0.21615	0.021884	0.322028	0.633653	0.463938	0.793342	0.462345	0.903434	0.241168	0.636938	0.880144	0.570232	0.791762	0.693735	0.918722	0.431149	0.997995	0.255406	0.729701	0.999924	0.838737	1.07973	-1.12607	-1.04339	1.12658	1.03482	1.21585	-1.07924	-1.04292	-1.17493
Solyc07g026960.2.1	Solyc07g026960.2.1	11.5091	12.9433	12.5503	12.1792	0.13828	0.122158	0.0635196	0.0358713	19.9923	25.9824	6.12862	48.2592	1.32757	91.5575	6.87324	0.130632	19.1163	0.000817228	0.000239806	0.0241704	2.28137e-05	0.254863	3.14672e-06	0.0185111	0.713156	0.000736987	0.0348344	0.0134666	0.284704	0.000662217	0.997995	0.000186657	0.13461	0.999924	0.0370412	-1.59127	1.69821	1.2933	-2.05799	-1.2304	-2.70231	1.31308	1.0672	2.19629
Solyc01g060180.2.1	Solyc01g060180.2.1	8.36421	8.41359	8.45492	8.4014	0.0289544	0.120549	0.0654478	0.0472032	0.0922888	0.0099142	0.191121	0.549028	0.00593034	0.1627	0.113976	0.013902	0.0960312	0.756048	0.918969	0.658948	0.453832	0.938286	0.683025	0.731101	0.904352	0.755911	0.848944	0.914841	0.869672	0.425771	0.997995	0.530485	0.779802	0.999924	0.897686	-1.02612	1.00849	1.0378	-1.0649	1.01138	-1.03482	-1.02906	-1.01748	1.0466
Solyc12g099360.1.1	Solyc12g099360.1.1	9.88628	10.0565	9.63834	10.0043	0.108623	0.0368792	0.0739679	0.0668072	0.895247	0.175205	8.60884	3.95178	5.0188	1.86254	11.2403	0.0927873	2.10926	0.342011	0.669684	0.0101041	0.0600149	0.0373518	0.183375	0.00479271	0.756528	0.155913	0.609164	0.807937	0.188568	0.105371	0.997995	0.208719	0.0738441	0.999924	0.536377	-1.08524	1.03685	-1.28873	1.18751	-1.39858	-1.12523	1.33622	-1.04667	-1.24293
Solyc02g077410.2.1	Solyc02g077410.2.1	12.5887	12.0989	11.8813	12.1097	0.120564	0.190285	0.0949877	0.0894749	7.0221	0.00361634	1.5975	15.3182	0.640335	7.34443	1.4491	2.23567	0.584376	0.016907	0.950999	0.21526	0.00166212	0.424311	0.0163326	0.234017	0.141208	0.445842	0.139805	0.927568	0.621075	0.00907923	0.997995	0.0359883	0.455066	0.999924	0.783917	1.39372	-1.00756	-1.17157	1.63284	1.18962	1.40426	1.16277	1.38326	-1.18043
Solyc03g117040.2.1	Solyc03g117040.2.1	8.4087	8.48832	8.34096	8.49196	0.0245725	0.170652	0.0416741	0.11447	0.283288	0.000542673	0.931759	0.187514	0.747527	0.259033	0.887329	0.102876	0.325758	0.588144	0.981026	0.337635	0.658573	0.388757	0.60742	0.346082	0.744127	0.568039	0.766821	0.93722	0.719172	0.541061	0.997995	0.491198	0.545662	0.999924	0.838737	-1.05941	-1.00253	-1.11034	1.04807	-1.1763	-1.05674	1.10754	-1.06209	-1.11315
Solyc08g008360.2.1	Solyc08g008360.2.1	8.27766	8.43884	8.23167	8.25937	0.238385	0.182528	0.0204649	0.0218731	0.00835625	0.804496	0.0191686	0.0528371	0.000737532	0.64887	1.07203	0.325612	0.191767	0.925214	0.367192	0.88837	0.813958	0.978176	0.420487	0.302173	0.562673	0.660835	0.913647	0.62715	0.942025	0.620729	0.997995	0.381331	0.515996	0.999924	0.868641	1.01276	1.13246	-1.01939	1.03239	-1.00655	-1.1182	1.15442	1.14691	1.11093
Solyc01g111510.2.1	Solyc01g111510.2.1	11.7876	12.2183	12.1811	11.9586	0.0381804	0.131115	0.07538	0.0396298	1.73641	4.00709	2.94054	9.19625	0.0525551	11.0191	0.0823521	0.155971	4.60431	0.193238	0.0574449	0.100329	0.00823994	0.817411	0.00535427	0.769976	0.68798	0.0436855	0.462494	0.273616	0.479722	0.0264798	0.997995	0.0162375	0.798629	0.999924	0.310925	-1.12583	1.19726	1.16676	-1.31357	1.03636	-1.34791	1.02615	1.06345	1.39692
Solyc06g084620.1.1	Solyc06g084620.1.1	8.07275	8.33031	8.60884	8.22049	0.0599528	0.0441581	0.0634903	0.0131967	2.54176	1.40449	17.5628	33.4673	2.24729	7.72506	9.03418	0.0558095	9.63348	0.12097	0.239248	0.00107054	0.000109873	0.14439	0.0143675	0.00902766	0.809851	0.00683912	0.368226	0.520337	0.0714561	0.00180563	0.997995	0.0327504	0.0990067	0.999924	0.123906	-1.10783	1.07909	1.30889	-1.45003	1.18149	-1.19545	-1.21295	-1.02663	1.41241
Solyc01g097870.2.1	Solyc01g097870.2.1	11.234	11.0118	10.9674	10.9782	0.0178066	0.00486578	0.0229205	0.0786502	9.52848	0.164607	0.0169644	10.3495	2.91378	7.18832	0.287259	4.06595	0.0252948	0.00756654	0.679198	0.894976	0.00580005	0.100338	0.0172435	0.586914	0.0546912	0.873086	0.0952267	0.812596	0.943534	0.0210163	0.997995	0.0372871	0.705346	0.999924	0.930606	1.19403	1.02358	-1.00751	1.203	1.18513	1.16652	1.03127	1.22219	1.01595
Solyc12g007050.1.1	Solyc12g007050.1.1	9.32929	9.4186	9.71634	9.55556	0.119786	0.105902	0.119503	0.125396	1.79709	0.658359	0.907351	5.25833	0.0501827	0.280013	3.1115	1.54363	0.00664175	0.186118	0.413163	0.343783	0.0337567	0.821492	0.593418	0.0909878	0.215964	0.934823	0.454567	0.662166	0.722781	0.0704	0.997995	0.483101	0.286009	0.999924	0.943991	-1.16981	-1.09958	1.11789	-1.30772	-1.04644	-1.06387	-1.22921	-1.2863	1.01665
Solyc01g094790.2.1	Solyc01g094790.2.1	9.85086	9.40673	9.94572	9.75838	0.018354	0.0576798	0.113094	0.0743928	0.568647	8.22217	2.33346	0.598272	1.73531	13.1154	19.316	1.48874	0.598413	0.445869	0.0108764	0.139266	0.434832	0.195883	0.00311892	0.000827062	0.223885	0.44054	0.6818	0.115309	0.532417	0.414203	0.997995	0.0110229	0.0306103	0.999924	0.78124	1.0662	-1.27602	1.13866	-1.06796	1.21404	1.36049	-1.45295	-1.19679	-1.12063
Solyc11g010600.1.1	Solyc11g010600.1.1	10.2391	10.6437	10.5098	10.5278	0.156468	0.106393	0.0236755	0.135406	2.95715	0.476709	0.0115676	2.59881	1.11287	5.80847	0.636794	0.35308	0.113253	0.0967489	0.484342	0.913307	0.118296	0.295596	0.0286324	0.422182	0.546771	0.735743	0.327265	0.706893	0.948381	0.169571	0.997995	0.0542323	0.598703	0.999924	0.893228	-1.22152	1.08366	-1.01259	-1.20633	-1.2369	-1.32371	1.0973	-1.12722	1.07018
Solyc02g093230.2.1	Solyc02g093230.2.1	9.87771	10.2614	11.1313	10.4261	0.281	0.136086	0.151663	0.0828628	5.96046	0.537272	9.85643	31.1465	0.162444	2.91869	14.9961	3.35892	1.93043	0.0251137	0.458561	0.00687872	0.000139767	0.685447	0.102695	0.0019389	0.0770261	0.173429	0.171766	0.690145	0.156693	0.00198009	0.997995	0.13802	0.0440677	0.999924	0.558656	-1.46243	-1.12089	1.63034	-2.38427	1.11481	-1.30471	-1.82742	-1.63922	1.45451
Solyc09g075010.2.1	Solyc09g075010.2.1	11.9323	12.5766	12.447	12.3692	0.211582	0.0846532	0.0769144	0.0526957	6.30801	1.42253	0.200127	8.75528	1.42033	13.7216	0.555536	0.579812	0.896593	0.0219869	0.236391	0.651597	0.00946178	0.239632	0.00268926	0.452579	0.441506	0.34699	0.160788	0.517378	0.867196	0.0291102	0.997995	0.00994625	0.61997	0.999924	0.729273	-1.35364	1.15464	1.05541	-1.42865	-1.28256	-1.56297	1.09402	-1.17234	1.21863
Solyc02g093270.2.1	Solyc02g093270.2.1	8.68244	9.14289	9.57716	9.12139	0.0220116	0.0703755	0.198071	0.132219	6.26103	0.0150204	6.7499	26.0127	0.00306252	6.88938	6.1281	1.88758	2.46725	0.022377	0.900357	0.0191274	0.000264455	0.955567	0.0191551	0.0243876	0.17384	0.126918	0.16186	0.907808	0.258512	0.00285052	0.997995	0.0400878	0.151957	0.999924	0.491084	-1.35562	1.01501	1.37151	-1.85925	1.01172	-1.37597	-1.35123	-1.33557	1.3921
Solyc08g066690.2.1	Solyc08g066690.2.1	14.1569	14.3012	14.114	14.2778	0.198274	0.0550659	0.159342	0.116662	0.394749	0.0148022	0.724211	0.0496022	0.729439	0.562432	0.946087	0.0855566	0.177313	0.523701	0.901077	0.39587	0.819659	0.394414	0.452433	0.331212	0.765828	0.673039	0.728548	0.908359	0.751628	0.623329	0.997995	0.40165	0.534628	0.999924	0.872008	-1.08743	1.01636	-1.12023	1.03016	-1.21818	-1.10523	1.13856	-1.06993	-1.10219
Solyc10g052660.1.1	Solyc10g052660.1.1	11.678	12.2572	11.9992	11.9932	0.0998839	0.0417901	0.060396	0.0530669	7.52943	5.2803	0.00274218	7.81955	2.41493	25.4205	5.04238	0.0663318	1.84124	0.0141871	0.0326834	0.957688	0.0129034	0.131449	0.000315065	0.0375104	0.793075	0.183143	0.129938	0.210132	0.960718	0.0357267	0.997995	0.00248435	0.185909	0.999924	0.571088	-1.24419	1.20077	1.00418	-1.24939	-1.23901	-1.49399	1.19578	-1.03616	1.20579
Solyc06g082830.2.1	Solyc06g082830.2.1	11.12	10.4185	10.4655	10.703	0.0475608	0.0579227	0.0810627	0.0398701	15.9569	7.43102	5.17829	39.3154	0.985019	45.1665	0.202865	0.536468	8.33858	0.00165963	0.0142428	0.0354434	5.4412e-05	0.324157	4.03829e-05	0.647386	0.458921	0.0103384	0.0478314	0.134707	0.336367	0.00113966	0.997995	0.000709759	0.736039	0.999924	0.151753	1.33516	-1.21805	-1.17899	1.57414	1.13246	1.62629	-1.03313	1.09614	-1.43607
Solyc02g090860.2.1	Solyc02g090860.2.1	10.7913	11.4327	11.5189	11.376	0.172282	0.0501674	0.0795941	0.0354281	15.106	0.142069	0.902641	23.3938	2.87447	18.1779	0.328505	4.10604	0.586972	0.00195962	0.700723	0.345	0.000381539	0.102453	0.0010451	0.561663	0.053681	0.444857	0.0495859	0.824033	0.723698	0.00357741	0.997995	0.0052914	0.692176	0.999924	0.783917	-1.49973	1.04009	1.10414	-1.65591	-1.35827	-1.55985	-1.06159	-1.44193	1.1484
Solyc10g007060.2.1	Solyc10g007060.2.1	9.67078	9.69001	9.42851	9.62246	0.166477	0.0534899	0.0699665	0.055063	0.105512	0.20622	1.70022	2.65283	0.319545	0.0167154	3.09071	0.20225	0.240726	0.739899	0.643613	0.201932	0.114874	0.570791	0.895579	0.0919533	0.647763	0.623222	0.842694	0.794983	0.605471	0.166314	0.997995	0.63865	0.287402	0.999924	0.855126	1.03406	1.04793	-1.14389	1.18285	-1.10622	-1.01342	1.19873	1.08362	-1.09157
Solyc01g109520.2.1	Solyc01g109520.2.1	12.6164	13.1665	13.1017	12.8695	0.0312244	0.144968	0.0170148	0.0602024	3.80395	5.24116	3.20253	13.9871	0.00861983	17.9753	0.249796	0.038304	5.54587	0.0635092	0.0332208	0.0877591	0.00225659	0.925559	0.00108352	0.612119	0.841988	0.0291592	0.267306	0.210574	0.462217	0.0109767	0.997995	0.00542279	0.717901	0.999924	0.26416	-1.19175	1.22865	1.17464	-1.39987	-1.01457	-1.46424	1.04598	1.03096	1.44321
Solyc02g081390.2.1	Solyc02g081390.2.1	14.8006	14.901	14.7474	14.8359	0.262675	0.0783752	0.0886548	0.0444346	0.0326187	0.110995	0.205004	0.0740749	0.133723	0.263956	0.617691	0.00775747	0.00476917	0.853146	0.733839	0.6477	0.780655	0.713154	0.604059	0.429069	0.928449	0.944762	0.88593	0.83923	0.865806	0.60366	0.997995	0.489473	0.603297	0.999924	0.946403	-1.02476	1.04615	-1.06324	1.03755	-1.08957	-1.07206	1.11231	1.02088	-1.01633
Solyc01g011040.2.1	Solyc01g011040.2.1	10.8501	10.3584	10.3499	10.7109	0.155303	0.0213415	0.0455597	0.0392356	1.08542	6.96231	7.29937	14.0143	0.91842	13.5458	0.00398352	0.849905	9.50646	0.297408	0.0168756	0.0156935	0.00224282	0.340614	0.00280766	0.948734	0.35349	0.00712561	0.565904	0.146496	0.238264	0.0109396	0.997995	0.0102275	0.869151	0.999924	0.125994	1.10128	-1.27678	-1.28426	1.41434	-1.16615	1.40609	1.00586	-1.15936	-1.63972
Solyc08g076290.2.1	Solyc08g076290.2.1	8.27345	8.84554	8.39889	8.38874	0.106474	0.478455	0.0134463	0.103534	0.165011	2.5902	0.00127716	0.195323	0.0457515	4.06275	2.47644	0.482558	0.90217	0.678436	0.117747	0.971121	0.652105	0.829454	0.0592669	0.127116	0.482	0.345526	0.814601	0.383026	0.964189	0.5374	0.997995	0.0918768	0.334092	0.999924	0.729273	-1.0832	1.37249	1.00706	-1.09084	-1.07561	-1.48668	1.36288	1.26708	1.38218
Solyc10g079200.1.1	Solyc10g079200.1.1	8.71968	8.61953	8.55008	8.71878	0.238477	0.0129011	0.18844	0.0274709	1.98554e-05	0.241916	0.698975	0.706445	0.230515	0.246319	0.118472	0.0791842	0.58777	0.996329	0.616546	0.403957	0.397336	0.629762	0.616233	0.726111	0.774409	0.444546	0.937356	0.782992	0.75462	0.391328	0.997995	0.496027	0.777343	0.999924	0.783917	1.00062	-1.07121	-1.12405	1.12475	-1.12335	1.07188	1.04932	-1.07055	-1.20409
Solyc08g008280.2.1	Solyc08g008280.2.1	8.64343	8.44041	8.86774	8.68492	0.0675416	0.203016	0.181191	0.0376798	0.0469997	1.63218	0.912423	1.37359	0.181752	1.12524	4.9853	0.744374	0.0346389	0.824244	0.206615	0.342496	0.244684	0.668403	0.293758	0.0384315	0.384436	0.851754	0.877584	0.487734	0.721511	0.280321	0.997995	0.295285	0.18788	0.999924	0.923515	-1.02918	-1.18469	1.1351	-1.16822	1.10292	1.15111	-1.34475	-1.21926	-1.04369
Solyc05g005020.2.1	Solyc05g005020.2.1	9.97917	9.55984	9.90451	9.92446	0.0997039	0.0221129	0.0752454	0.0297574	0.237917	10.5645	0.0316188	0.443003	0.0320232	13.9732	9.44017	2.54387	3.91733	0.619332	0.00522748	0.857007	0.499898	0.857045	0.00253022	0.00798033	0.118478	0.0600194	0.783437	0.0739668	0.939062	0.454254	0.997995	0.00951567	0.093352	0.999924	0.360116	1.03866	-1.28754	-1.01392	1.05312	1.02439	1.33731	-1.26986	-1.23962	-1.30547
Solyc02g082260.2.1	Solyc02g082260.2.1	9.08673	9.33094	9.55129	9.25038	0.0485722	0.20651	0.151762	0.114283	0.724442	0.175552	2.44937	5.83796	0.169886	1.61323	1.31345	0.0622519	1.31213	0.391065	0.669378	0.130591	0.0266919	0.678714	0.213349	0.2559	0.799398	0.257737	0.644536	0.807839	0.521026	0.0597992	0.997995	0.232502	0.47623	0.999924	0.658404	-1.12012	1.05743	1.23192	-1.3799	1.09982	-1.18444	-1.16502	-1.05928	1.30267
Solyc02g038740.2.1	Solyc02g038740.2.1	11.3515	11.8013	11.9035	11.933	0.222033	0.121697	0.110008	0.0842434	8.97988	0.460747	0.0231583	8.09099	3.30503	5.37248	0.277313	4.50292	0.230166	0.00890953	0.491633	0.877418	0.0117716	0.0822546	0.033973	0.593387	0.0447767	0.630841	0.103238	0.710181	0.939895	0.0336755	0.997995	0.0613418	0.707463	0.999924	0.857878	-1.49643	-1.0956	-1.02068	-1.46611	-1.52738	-1.36585	-1.0734	-1.63949	-1.11826
Solyc03g032010.2.1	Solyc03g032010.2.1	8.98274	8.99522	9.06687	8.85728	0.0715598	0.118128	0.0354976	0.066143	0.965796	1.16741	2.6951	0.434184	2.29587	0.00954924	0.314953	1.41896	2.47002	0.324328	0.280974	0.114221	0.50407	0.140465	0.920954	0.569663	0.234512	0.126714	0.592477	0.5617	0.49677	0.45716	0.997995	0.650279	0.696574	0.999924	0.490676	1.09086	1.10033	1.15636	-1.06004	1.26142	-1.00868	-1.05092	1.20031	1.27238
Solyc02g078570.2.1	Solyc02g078570.2.1	9.38597	9.75562	9.43047	9.6916	0.248053	0.0949119	0.188948	0.116424	1.93118	0.0847289	1.40979	0.040935	2.21367	2.82493	2.18575	0.402299	0.267763	0.171538	0.766215	0.242538	0.835888	0.147219	0.10777	0.14958	0.52035	0.604487	0.435415	0.855476	0.648333	0.629787	0.997995	0.142589	0.36105	0.999924	0.850833	-1.23596	1.04537	-1.19842	-1.03132	-1.4812	-1.29204	1.2528	-1.18231	-1.1464
Solyc06g072140.2.1	Solyc06g072140.2.1	10.1249	10.8082	10.4889	10.4041	0.201244	0.12123	0.209626	0.143359	1.61252	3.37713	0.148865	2.74128	0.260498	9.65686	2.10792	0.107483	1.64803	0.208856	0.0780066	0.696581	0.109557	0.608451	0.00785905	0.156434	0.738665	0.206579	0.481526	0.313286	0.884448	0.160887	0.997995	0.0213668	0.370151	0.999924	0.599161	-1.21352	1.32321	1.06056	-1.28701	-1.14422	-1.60574	1.24765	1.09039	1.40335
Solyc03g019900.2.1	Solyc03g019900.2.1	10.2233	10.1306	10.3981	10.2738	0.159515	0.126418	0.0612416	0.0414086	0.100389	0.809208	0.609756	1.20497	0.0717737	0.339561	2.82384	0.493211	0.0046959	0.746003	0.365834	0.434826	0.274236	0.787431	0.557227	0.105495	0.477293	0.94519	0.845942	0.626396	0.769068	0.303249	0.997995	0.463764	0.307451	0.999924	0.946403	-1.03558	-1.10436	1.08999	-1.12877	1.05254	1.06641	-1.20374	-1.14365	-1.01318
Solyc12g008840.1.1	Solyc12g008840.1.1	8.79212	8.50433	8.24795	8.60911	0.162634	0.0966873	0.0575754	0.114262	1.22779	0.402566	4.78199	10.8559	0.38788	3.03643	2.40962	0.0747577	2.65316	0.269251	0.519845	0.0419086	0.00501508	0.532606	0.096703	0.131866	0.780649	0.114479	0.542059	0.728817	0.354872	0.0189565	0.997995	0.13204	0.339695	0.999924	0.472516	1.13524	-1.07534	-1.28446	1.45818	-1.13144	1.22077	1.19447	1.05571	-1.38123
Solyc10g005060.2.1	Solyc10g005060.2.1	8.77904	8.98719	9.043	9.08453	0.168509	0.106327	0.128368	0.0643537	3.09557	0.314272	0.0571988	2.31119	1.33145	1.43718	0.103322	1.79417	0.213206	0.0900941	0.56879	0.808812	0.13862	0.254207	0.238464	0.74346	0.184128	0.643685	0.314868	0.756935	0.922938	0.188941	0.997995	0.253414	0.786176	0.999924	0.862462	-1.23584	-1.0698	-1.0292	-1.20077	-1.27192	-1.15521	-1.03944	-1.32209	-1.10104
Solyc03g122090.2.1	Solyc03g122090.2.1	11.2776	11.9505	11.7513	11.6606	0.114745	0.054209	0.0792982	0.0613888	8.65418	4.95822	0.484751	13.2353	1.68084	26.7135	2.34233	0.170453	2.84787	0.00982287	0.0374459	0.484963	0.00269595	0.202694	0.000262226	0.136902	0.674682	0.103021	0.108052	0.221714	0.795004	0.0124344	0.997995	0.00221851	0.344165	0.999924	0.450041	-1.30408	1.22258	1.06485	-1.38865	-1.22466	-1.59434	1.14812	-1.06667	1.30186
Solyc06g063030.2.1	Solyc06g063030.2.1	9.96965	10.6759	10.5643	10.2751	0.196145	0.128305	0.0350839	0.0930094	2.94562	5.07144	2.63928	11.1614	0.00280264	15.7471	0.393632	0.0956604	5.00927	0.0973371	0.0356865	0.117709	0.00461558	0.957486	0.0017088	0.52586	0.752939	0.036587	0.328324	0.216243	0.502077	0.0179547	0.997995	0.00721677	0.669537	0.999924	0.288134	-1.23582	1.32025	1.22192	-1.51007	-1.01138	-1.63159	1.08048	1.06832	1.61324
Solyc02g091560.2.1	Solyc02g091560.2.1	8.48521	8.36398	8.31311	8.31498	0.157984	0.0575421	0.0221778	0.0302264	1.56724	0.129878	0.000189068	1.60186	0.511	0.794787	0.139978	0.866482	0.0400521	0.214972	0.713116	0.988894	0.21118	0.474534	0.374096	0.70345	0.348945	0.840764	0.487506	0.829377	0.968411	0.25466	0.997995	0.349836	0.765797	0.999924	0.922925	1.12524	1.03455	-1.0013	1.1267	1.12378	1.08766	1.03589	1.16412	1.03321
Solyc12g099650.1.1	Solyc12g099650.1.1	8.1767	8.4306	8.6374	8.35721	0.0626532	0.13121	0.217547	0.148785	0.816606	0.134976	1.96746	5.31914	0.0830005	1.61558	1.07179	0.0958626	1.04436	0.363317	0.707849	0.171862	0.0329449	0.771852	0.213049	0.302223	0.752683	0.311	0.624061	0.827783	0.575611	0.0692206	0.997995	0.23232	0.515996	0.999924	0.702407	-1.13329	1.05218	1.21435	-1.37621	1.07153	-1.19243	-1.15413	-1.07708	1.27773
Solyc06g051400.2.1	Solyc06g051400.2.1	12.0356	12.195	11.8505	11.8708	0.079104	0.0742117	0.14578	0.0792637	1.2113	4.68489	0.0183079	1.52744	0.310591	1.13182	5.28893	3.55352	1.37249	0.272336	0.0421917	0.890915	0.22133	0.57618	0.292429	0.0338744	0.0699063	0.247435	0.54496	0.234482	0.942227	0.262943	0.997995	0.294573	0.175671	0.999924	0.64638	1.12106	1.252	-1.01415	1.13692	1.10542	-1.1168	1.26971	1.40357	1.23453
Solyc03g112870.2.1	Solyc03g112870.2.1	10.1838	10.8697	11.1774	10.9509	0.155995	0.243794	0.0971511	0.139163	12.6971	0.142159	1.1071	21.3027	2.10189	10.1522	2.04269	5.17541	0.151941	0.00331126	0.700632	0.297589	0.000543071	0.157059	0.00680005	0.162419	0.0334399	0.695901	0.0623999	0.824033	0.692526	0.00445513	0.997995	0.0192079	0.377509	0.999924	0.878314	-1.70181	-1.05787	1.17	-1.99112	-1.45454	-1.60871	-1.23771	-1.8003	1.10599
Solyc11g008620.1.1	Solyc11g008620.1.1	9.10673	8.66954	8.49269	9.04636	0.0270002	0.0403745	0.0416691	0.114764	0.286179	11.1533	24.0785	29.6147	6.37154	15.0127	2.4565	2.62212	22.669	0.586283	0.00440816	0.000362003	0.0001673	0.0217207	0.00200275	0.12851	0.113449	0.000407893	0.765707	0.0683625	0.0416813	0.00219157	0.997995	0.00806665	0.335823	0.999924	0.0269304	1.04273	-1.29848	-1.46782	1.53054	-1.40768	1.35397	1.13041	-1.24528	-1.90595
Solyc06g048440.2.1	Solyc06g048440.2.1	8.22323	8.42759	8.42864	8.37334	0.0577988	0.197535	0.105108	0.105485	0.713446	0.0932037	0.0968367	1.33597	0.094864	1.32239	3.47284e-05	0.0969714	0.126682	0.394573	0.755225	0.752888	0.250911	0.75664	0.257066	0.995195	0.751302	0.721117	0.645295	0.850457	0.903948	0.285131	0.997995	0.268002	0.884806	0.999924	0.887249	-1.10965	1.03832	1.03908	-1.15302	-1.06792	-1.15218	-1.00073	-1.0687	1.0789
Solyc04g071070.2.1	Solyc04g071070.2.1	8.11867	8.63617	8.77941	8.3489	0.110077	0.125326	0.0612806	0.0490225	2.61084	4.06515	9.12994	21.5054	0.658731	13.1916	1.01074	0.0534436	8.45982	0.116439	0.0559205	0.00858293	0.000522486	0.417854	0.00306621	0.315757	0.813861	0.00993405	0.360026	0.269589	0.175488	0.00436031	0.997995	0.010903	0.523531	0.999924	0.148163	-1.17302	1.22033	1.34772	-1.58089	1.14893	-1.43147	-1.10439	1.04034	1.64466
Solyc08g066110.2.1	Solyc08g066110.2.1	14.7821	10.9414	12.5007	13.3887	0.107864	0.420033	0.472859	0.238792	15.6794	48.3672	6.36813	42.0323	0.68756	119.124	19.635	2.98988	29.9452	0.00174852	1.99292e-05	0.0220614	4.01206e-05	0.408051	9.17792e-07	0.000783532	0.0931007	0.000141471	0.0481584	0.00421327	0.276984	0.000939843	0.997995	7.98479e-05	0.0294826	0.999924	0.0145385	2.62694	-5.45385	-1.85061	4.86145	1.4195	14.327	-2.94706	-2.07612	-10.0929
Solyc01g097550.2.1	Solyc01g097550.2.1	8.16086	8.35782	8.51942	8.28396	0.207597	0.0302745	0.0317392	0.0901593	0.548494	0.197434	2.00661	4.65331	0.152301	1.40408	0.945201	0.0292584	1.1543	0.453864	0.650752	0.167947	0.0436595	0.694879	0.243645	0.331427	0.861666	0.287456	0.685465	0.798275	0.571574	0.0837148	0.997995	0.257298	0.534848	0.999924	0.685968	-1.08907	1.05253	1.17728	-1.28215	1.08099	-1.14628	-1.11853	-1.03472	1.23912
Solyc01g097520.2.1	Solyc01g097520.2.1	9.35689	9.34187	9.42327	9.36687	0.167155	0.0848212	0.0669461	0.0404733	0.00429673	0.0269361	0.137101	0.18994	0.0309518	0.00971661	0.285576	0.017583	0.0141658	0.946374	0.866724	0.708221	0.656558	0.859444	0.920269	0.587979	0.892485	0.904801	0.921992	0.894595	0.885783	0.539821	0.997995	0.650129	0.705346	0.999924	0.938817	-1.00695	-1.01748	1.03987	-1.04709	1.0327	1.01046	-1.05805	-1.02455	1.022
Solyc01g110480.2.1	Solyc01g110480.2.1	9.16691	8.96158	8.60803	9.028	0.0759225	0.179165	0.0255274	0.0303187	0.85784	0.196144	7.84116	13.8861	1.17064	1.87437	5.55699	0.0778644	3.50588	0.351915	0.651807	0.0129887	0.00230785	0.283785	0.182069	0.0304244	0.776229	0.0733949	0.615844	0.79879	0.218757	0.0111198	0.997995	0.207693	0.166967	0.999924	0.389423	1.10107	-1.04712	-1.3379	1.47312	-1.21509	1.15295	1.2777	1.05153	-1.40093
Solyc09g066100.2.1	Solyc09g066100.2.1	8.50191	8.91783	9.45954	9.15896	0.0231927	0.0817666	0.30284	0.233341	7.52749	1.01381	1.57544	15.9903	0.738507	3.01628	5.11686	4.68878	0.0205479	0.0141951	0.313469	0.218286	0.0014429	0.391562	0.0977	0.0363766	0.0412343	0.885503	0.129938	0.589172	0.626709	0.00823347	0.997995	0.133054	0.183719	0.999924	0.934534	-1.57685	-1.18192	1.23165	-1.94212	-1.28028	-1.33415	-1.4557	-1.86371	1.04207
Solyc02g091490.2.1	Solyc02g091490.2.1	11.5157	11.8323	11.2833	11.5645	0.191034	0.0825532	0.0826496	0.0520105	0.0867473	2.60448	2.87495	1.96291	1.32016	3.64187	10.9522	0.580194	0.00222643	0.763174	0.116836	0.103826	0.169392	0.25612	0.0720555	0.00517569	0.441357	0.962251	0.8515	0.38143	0.483845	0.218288	0.997995	0.106251	0.0757127	0.999924	0.95136	-1.03445	1.20391	-1.21527	1.1748	-1.25713	-1.24538	1.46307	1.16382	-1.00944
Solyc03g020010.1.1	Solyc03g020010.1.1	8.17713	7.99699	8.01377	8.04623	0.0792747	0.0557904	0.0489583	0.045991	1.56217	0.221031	0.0960217	2.43279	0.294529	2.95842	0.0256852	0.202658	0.202807	0.215668	0.632038	0.753887	0.129477	0.586123	0.100624	0.87008	0.647436	0.651839	0.487982	0.789816	0.903948	0.1799	0.997995	0.136218	0.839916	0.999924	0.86511	1.09498	-1.03472	-1.02275	1.11989	1.07062	1.133	-1.0117	1.05824	-1.05826
Solyc02g086740.1.1	Solyc02g086740.1.1	8.78254	9.00642	9.09342	9.17025	0.122729	0.0422366	0.143752	0.158036	4.86626	0.868922	0.191067	3.12882	2.32861	1.62257	0.245072	3.2826	0.624969	0.0392953	0.349292	0.658992	0.0896335	0.137894	0.212123	0.615474	0.0800252	0.430701	0.210278	0.612518	0.869672	0.139329	0.997995	0.231698	0.71916	0.999924	0.778445	-1.30831	-1.12026	-1.05469	-1.24046	-1.37986	-1.16786	-1.06216	-1.46564	-1.18153
Solyc04g008740.2.1	Solyc04g008740.2.1	11.2314	10.2866	10.7581	11.164	0.275717	0.138696	0.196888	0.174671	0.075476	12.7917	2.73811	3.72278	0.634794	14.8323	3.69341	3.634	9.12206	0.778564	0.00283821	0.111621	0.0668524	0.426282	0.00208522	0.0683018	0.0671963	0.00803632	0.858837	0.0540275	0.492137	0.113621	0.997995	0.00831541	0.249405	0.999924	0.134636	1.04783	-1.83715	-1.32498	1.38835	-1.2645	1.92502	-1.38655	-1.75329	-2.43418
Solyc01g099840.2.1	Solyc01g099840.2.1	11.1366	11.2678	11.1975	11.27	0.1086	0.0406283	0.176285	0.063433	0.686319	0.000184339	0.202516	0.143206	0.544822	0.664007	0.190481	0.236333	0.0716402	0.403462	0.988942	0.649671	0.698978	0.46053	0.415296	0.657516	0.621516	0.788312	0.650426	0.937794	0.865806	0.562913	0.997995	0.378068	0.741732	0.999924	0.909123	-1.09693	-1.00152	-1.05154	-1.04317	-1.15346	-1.09527	1.04995	-1.09859	-1.05313
Solyc05g025600.1.1	Solyc05g025600.1.1	7.84638	8.15324	8.31258	8.01763	0.031677	0.068081	0.126394	0.0123841	1.96364	1.23141	5.82497	14.5527	0.341514	6.30507	1.69992	0.0283458	4.13761	0.168265	0.268795	0.0272357	0.00197601	0.557947	0.0237228	0.199642	0.863805	0.0540674	0.431109	0.551603	0.301629	0.0101382	0.997995	0.0473187	0.421234	0.999924	0.344697	-1.12604	1.09856	1.22684	-1.38147	1.08953	-1.23702	-1.11677	-1.02501	1.34776
Solyc01g109410.2.1	Solyc01g109410.2.1	10.9816	10.953	10.6526	10.9512	0.133288	0.0972187	0.140834	0.0917891	0.0324961	0.000112979	3.13358	3.80429	0.842622	0.0287769	3.17133	0.0121471	1.03202	0.85342	0.991364	0.0908652	0.0643207	0.360825	0.863225	0.0882845	0.910578	0.313806	0.886087	0.938486	0.466592	0.110676	0.997995	0.624104	0.28086	0.999924	0.705049	1.0213	1.00124	-1.22997	1.25617	-1.20431	1.02003	1.2315	1.02257	-1.22844
Solyc08g082120.2.1	Solyc08g082120.2.1	7.81606	8.26927	8.14171	7.99386	0.116358	0.147289	0.035205	0.0334478	1.45271	3.48524	1.00442	4.87302	0.0137462	9.43818	0.747654	0.145904	2.74389	0.231551	0.0739327	0.320113	0.0397121	0.906036	0.00838796	0.385671	0.697691	0.10896	0.506456	0.30724	0.706782	0.0787313	0.997995	0.0223965	0.572087	0.999924	0.462914	-1.13116	1.21034	1.10792	-1.25323	-1.02098	-1.36909	1.09244	1.06999	1.34095
Solyc12g100160.1.1	Solyc12g100160.1.1	9.21294	8.95701	8.64895	9.20593	0.302823	0.0834325	0.147891	0.180566	0.000856613	1.0816	5.41532	5.55239	1.75999	1.14333	1.65659	0.340525	3.77908	0.976003	0.298541	0.0321204	0.029915	0.192921	0.290092	0.205097	0.553915	0.0641663	0.928915	0.577575	0.319546	0.0648442	0.997995	0.292728	0.427948	0.999924	0.367853	1.00487	-1.18832	-1.47119	1.47835	-1.46406	1.1941	1.23804	-1.18256	-1.74824
Solyc10g037960.1.1	Solyc10g037960.1.1	9.53357	9.50255	9.16998	9.48269	0.133929	0.0554512	0.061724	0.0322417	0.153927	0.0234428	5.8142	7.86018	1.35869	0.0572287	6.57603	0.0991705	1.69976	0.688776	0.875595	0.0273526	0.0127219	0.249604	0.808186	0.0206118	0.748612	0.19995	0.821506	0.898387	0.30206	0.0353894	0.997995	0.594941	0.14014	0.999924	0.592104	1.0359	1.01386	-1.24204	1.28662	-1.199	1.02174	1.25925	1.05025	-1.22506
Solyc01g008240.2.1	Solyc01g008240.2.1	8.36562	8.22692	8.13261	8.13676	0.0775608	0.0132705	0.0132787	0.0309142	7.42858	1.15279	0.00244677	7.70067	2.38713	2.72865	1.26146	4.81136	0.349672	0.0146851	0.283847	0.96001	0.0134387	0.133478	0.113339	0.264954	0.0390785	0.554309	0.132443	0.563929	0.961437	0.0365379	0.997995	0.147871	0.483379	0.999924	0.832685	1.17191	1.06448	-1.00288	1.17529	1.16854	1.10092	1.06755	1.24748	1.06142
Solyc01g074030.2.1	Solyc01g074030.2.1	8.0982	8.22797	8.22232	8.04162	0.0772433	0.0638785	0.0256353	0.0144484	0.3449	3.74187	3.51818	1.65997	2.02206	1.81471	0.00344687	2.11961	4.83889	0.550714	0.0651992	0.074997	0.203627	0.16465	0.188709	0.952311	0.151132	0.039377	0.743598	0.288401	0.436834	0.248248	0.997995	0.212987	0.870783	0.999924	0.298005	1.03999	1.13788	1.13343	-1.08984	1.17876	-1.09412	1.00393	1.18339	1.28971
Solyc05g052550.1.1	Solyc05g052550.1.1	9.42213	10.1518	10.1354	9.95299	0.0836027	0.158732	0.115919	0.0466265	10.974	1.53854	1.29553	19.8106	1.57613	20.7305	0.0104376	1.4315	1.8859	0.00507618	0.219265	0.261518	0.00069844	0.216568	0.000658057	0.917002	0.23253	0.178202	0.0789981	0.502069	0.664398	0.00517388	0.997995	0.00384665	0.857766	0.999924	0.56657	-1.44479	1.14772	1.13477	-1.6395	-1.2732	-1.65822	1.01141	-1.25884	1.3024
Solyc06g060260.2.1	Solyc06g060260.2.1	11.9358	11.3654	11.2481	11.4985	0.0756506	0.0554796	0.0301468	0.00541559	22.2865	2.06432	7.30647	55.1144	1.35719	37.9164	1.60345	3.59507	5.71271	0.000577947	0.15874	0.0156526	1.35047e-05	0.249853	7.17189e-05	0.212026	0.0684843	0.0272496	0.0285814	0.435505	0.238264	0.000507946	0.997995	0.000939993	0.434508	0.999924	0.257015	1.35407	-1.09664	-1.18953	1.61071	1.13833	1.48493	1.0847	1.23474	-1.30449
Solyc08g082430.2.1	Solyc08g082430.2.1	9.13042	9.89378	9.74214	9.5804	0.158826	0.0479629	0.0541386	0.0851956	9.28284	4.50248	1.19927	17.1552	1.26966	26.7153	1.0543	0.285129	3.44973	0.0081378	0.045788	0.279142	0.00113649	0.265011	0.000262226	0.306023	0.587801	0.075437	0.0990048	0.242717	0.677112	0.00714116	0.997995	0.00221851	0.517928	0.999924	0.394552	-1.36602	1.24262	1.11863	-1.52808	-1.22115	-1.69745	1.11084	-1.09931	1.39004
Solyc03g117870.2.1	Solyc03g117870.2.1	10.4707	10.919	10.5492	10.7057	0.118131	0.26915	0.348568	0.0694959	0.768547	0.633172	0.340796	0.0857851	0.710966	2.79688	1.90301	0.00218414	0.0149734	0.377345	0.422036	0.556921	0.764491	0.400361	0.109344	0.176432	0.962005	0.902157	0.63439	0.669629	0.826466	0.596952	0.997995	0.144053	0.395687	0.999924	0.938817	-1.1769	1.15933	-1.11456	-1.05593	-1.31173	-1.36441	1.29215	-1.01515	1.04016
Solyc12g042460.1.1	Solyc12g042460.1.1	8.77712	8.46864	8.64323	8.53793	0.209852	0.117375	0.102142	0.0941282	1.60238	0.134475	0.310543	0.502099	1.10792	2.66526	0.853724	0.269487	0.0121038	0.210189	0.708355	0.574738	0.473249	0.296627	0.117147	0.355068	0.598199	0.912023	0.48262	0.827783	0.834458	0.437835	0.997995	0.151288	0.551958	0.999924	0.939562	1.18033	-1.0492	1.07572	1.09725	1.2697	1.2384	-1.12864	1.12498	1.02527
Solyc01g006370.2.1	Solyc01g006370.2.1	10.3852	10.7676	10.6598	10.5037	0.0936719	0.0565996	0.108003	0.0469037	0.834532	4.14423	1.45028	4.4851	0.0281786	8.69817	0.691327	0.419786	3.49923	0.358309	0.0538994	0.236298	0.0470094	0.865813	0.0104855	0.403551	0.511544	0.0736299	0.620919	0.264096	0.642943	0.0882212	0.997995	0.0261137	0.586112	0.999924	0.389824	-1.08556	1.20075	1.1143	-1.20964	1.02647	-1.30349	1.07759	1.10611	1.338
[truncated: 6,708 more rows]
